# Supplementary material for: Enhancing aviation safety: An 80-year data-driven model for classification of aviation incident and accident
Source: PLoS One. 2026 May 21;21(5):e0345956. doi: 10.1371/journal.pone.0345956 (PMC13193550; doi:10.1371/journal.pone.0345956)
Supplement: Supplementary Material S1 — (ZIP) [file pone.0345956.s001.zip]

Archive with 15 entries (15 files):
- Supplementary Material S1/ASISdb_MDOTW_VW_OCCURRENCE_PUBLIC.csv
- Supplementary Material S1/Aviation_Safety_Implementation - Copy.ipynb
- Supplementary Material S1/Aviation_Safety_Implementation (1) (1).ipynb
- Supplementary Material S1/Aviation_Safety_Implementation.ipynb
- Supplementary Material S1/Aviation_Safety_System_Documentation.txt
- Supplementary Material S1/best_aviation_classifier (1).pkl
- Supplementary Material S1/best_aviation_classifier.pkl
- Supplementary Material S1/best_model_Support_Vector_Machine.pkl
- Supplementary Material S1/Implentation Occurence.ipynb
- Supplementary Material S1/occurrence.csv.xlsx
- Supplementary Material S1/stratified_spilliting_implementation.ipynb
- Supplementary Material S1/tfidf_vectorizer.pkl
- Supplementary Material S1/Untitled2 (1).ipynb
- Supplementary Material S1/Untitled2.ipynb
- Supplementary Material S1/untitled2.py
