# Supplementary material for: Enhancing aviation safety: An 80-year data-driven model for classification of aviation incident and accident
Source: PLoS One. 2026 May 21;21(5):e0345956. doi: 10.1371/journal.pone.0345956 (PMC13193550; doi:10.1371/journal.pone.0345956)
Supplement: Supplementary Material S1 — (ZIP) [file pone.0345956.s001.zip › Supplementary Material S1/Aviation_Safety_System_Documentation.txt]

================================================================================
AVIATION SAFETY PREDICTION SYSTEM - COMPLETE DOCUMENTATION
================================================================================
Generated: 2025-12-26 18:10:39
Version: 1.0.0
Author: Aviation Safety Research Team
================================================================================

TABLE OF CONTENTS
================================================================================
1. EXECUTIVE SUMMARY
2. PROJECT OVERVIEW
3. TECHNICAL ARCHITECTURE
4. DATA PIPELINE
5. MACHINE LEARNING MODELS
6. PERFORMANCE RESULTS
7. DEPLOYMENT & API
8. BUSINESS APPLICATIONS
9. FUTURE ENHANCEMENTS
10. APPENDICES

================================================================================
1. EXECUTIVE SUMMARY
================================================================================
The Aviation Safety Prediction System is a state-of-the-art machine learning 
solution that automatically classifies aviation safety reports as "Incident" 
or "Accident" with 98.06% accuracy.

KEY METRICS:
• Accuracy: 98.06%
• Dataset: 53,771 reports (80 years)
• Processing Speed: 4 million reports/second
• Model Stability (CV std): 0.0012
• AUC-ROC Score: 0.9972

================================================================================
CONCLUSION
================================================================================
This documentation provides complete technical specifications, 
performance metrics, deployment instructions, and business value 
proposition for stakeholders interested in implementing this system.
