# Supplementary material for: Enhancing aviation safety: An 80-year data-driven model for classification of aviation incident and accident
Source: PLoS One. 2026 May 21;21(5):e0345956. doi: 10.1371/journal.pone.0345956 (PMC13193550; doi:10.1371/journal.pone.0345956)
Supplement: Supplementary Material S1 — (ZIP) [file pone.0345956.s001.zip › Supplementary Material S1/Implentation Occurence.ipynb]

# %% [code]
# Step 1: Import necessary libraries
import pandas as pd
import numpy as np
import matplotlib.pyplot as plt
import seaborn as sns
from sklearn.model_selection import train_test_split
from sklearn.feature_extraction.text import CountVectorizer
from sklearn.naive_bayes import MultinomialNB
import re
from sklearn.metrics import accuracy_score, precision_score, recall_score, f1_score, confusion_matrix,classification_report


# %% [code]
# Step 2: Load the dataset
# Assuming the dataset is in a CSV file named 'occurrence_dataset.csv'
dataset = pd.read_csv('occurrence.csv')

# %% [code]
total_records = dataset.shape[0]
print("Total number of records in the dataset:", total_records)


# %% [code]
# Step 3: Data Preprocessing
# Select relevant columns for NLP
data = dataset[['Summary', 'OccTypeID_DisplayEng']]
data

# %% [code]
# Drop rows with missing values
data.dropna(inplace=True)

# %% [code]
# Step 4: Data Visualization
# Visualize class distribution
sns.countplot(x='OccTypeID_DisplayEng', data=data)
plt.title('Class Distribution')
plt.xlabel('Class')
plt.ylabel('Count')
plt.show()

# %% [code]
import pandas as pd

# Load the dataset
dataset = pd.read_csv('occurrence.csv')

# Access the column containing the class labels
class_labels = dataset['OccTypeID_DisplayEng']

# Count the occurrences of each unique class label
class_label_counts = class_labels.value_counts()

# Print the class labels and their counts
print("Class labels and their counts:")
for label, count in class_label_counts.items():
    print(f"{label}: {count}")

# Optionally, visualize the class distribution
import matplotlib.pyplot as plt

plt.figure(figsize=(8, 6))
class_label_counts.plot(kind='bar')
plt.title('Class Distribution')
plt.xlabel('Class Label')
plt.ylabel('Count')
plt.xticks(rotation=45)
plt.show()


# %% [code]


# %% [code]
# Step 5: Data Preparation
# Split data into features and target
X = data['Summary']
y = data['OccTypeID_DisplayEng']

# %% [code]
# Convert categorical target into numerical labels
y = pd.factorize(y)[0]

# %% [code]
# Split data into training and testing sets
X_train, X_test, y_train, y_test = train_test_split(X, y, test_size=0.2, random_state=42)

# %% [code]
from sklearn.feature_extraction.text import CountVectorizer

# Fill missing values with a space
X_train = X_train.fillna(' ')
X_test = X_test.fillna(' ')

# Step 6: Feature Engineering
# Convert text data into numerical features using CountVectorizer
vectorizer = CountVectorizer()
X_train_transformed = vectorizer.fit_transform(X_train)
X_test_transformed = vectorizer.transform(X_test)


# %% [code]
# Step 7: Model Training
# Train a Naive Bayes classifier
classifier = MultinomialNB()
classifier.fit(X_train_transformed, y_train)

# %% [code]
# Step 8: Model Evaluation
# Predict on the test set
y_pred = classifier.predict(X_test_transformed)

# %% [code]
# Calculate evaluation metrics
accuracy = accuracy_score(y_test, y_pred)
precision = precision_score(y_test, y_pred, average='weighted')
recall = recall_score(y_test, y_pred, average='weighted')
f1 = f1_score(y_test, y_pred, average='weighted')

# %% [code]
print("Accuracy:", accuracy)
print("Precision:", precision)
print("Recall:", recall)
print("F1 Score:", f1)

# %% [code]
# Step 9: Confusion Matrix
# Visualize the confusion matrix
cm = confusion_matrix(y_test, y_pred)
plt.figure(figsize=(8, 6))
sns.heatmap(cm, annot=True, fmt='d', cmap='Blues', xticklabels=classifier.classes_, yticklabels=classifier.classes_)
plt.xlabel('Predicted')
plt.ylabel('Actual')
plt.title('Confusion Matrix')
plt.show()

# %% [code]
import pandas as pd  # Import for potential data manipulation (imputation)

# ... (your code for training and prediction)

# Check for class imbalance (optional)
class_counts = pd.Series(y_test).value_counts()
print(f"Class counts:\n{class_counts}")  # Analyze class distribution

# Check for missing values (optional)
if pd.isnull(y_test).any() or pd.isnull(y_pred).any():
    print("Warning: Missing values detected. Consider imputation.")

cm = confusion_matrix(y_test, y_pred)

# Ensure `classifier.classes_` has valid labels
if not all(isinstance(label, str) for label in classifier.classes_):
    print("Warning: Class labels might not be strings. Check their format.")

plt.figure(figsize=(8, 6))
sns.heatmap(cm, annot=True, fmt='d', cmap='Blues', xticklabels=classifier.classes_, yticklabels=classifier.classes_)
plt.xlabel('Predicted')
plt.ylabel('Actual')
plt.title('Confusion Matrix')
plt.show()

# %% [code]
import numpy as np

# ... (your code for training and prediction)

cm = confusion_matrix(y_test, y_pred)

# Extract individual values
tp = cm[0, 0]  # Top-left corner represents True Positives
tn = cm[1, 1]  # Bottom-right corner represents True Negatives
fp = cm[0, 1]  # Top-right corner represents False Positives
fn = cm[1, 0]  # Bottom-left corner represents False Negatives (already mentioned in previous responses)

# Print the values
print("Confusion Matrix Values:")
print(f"True Positives (TP): {tp}")
print(f"True Negatives (TN): {tn}")
print(f"False Positives (FP): {fp}")
print(f"False Negatives (FN): {fn}")


# %% [code]
counts = cm.copy()  # Copy the confusion matrix for counts
percentages = np.zeros_like(cm)  # Create a matrix for percentages

for i in range(len(cm)):
    for j in range(len(cm)):
        counts[i, j] = cm[i, j]  # Keep counts as integers
        percentages[i, j] = cm[i, j] / cm.sum()  # Calculate percentages


# %% [code]
annot = np.empty_like(cm, dtype=object)  # Create an empty object-type matrix for annotations
for i in range(len(cm)):
    for j in range(len(cm)):
        annot[i, j] = f"{counts[i, j]}\n({percentages[i, j]:.2f})"  # Combine counts and percentages with newline

plt.figure(figsize=(8, 6))
sns.heatmap(cm, annot=annot, fmt='', cmap='Blues',
            xticklabels=classifier.classes_, yticklabels=classifier.classes_)
plt.show()


# %% [code]

print("Classification Report", classification_report(y_pred,y_test))

# %% [code]
# Step 10: System Development
# Create a function to classify new occurrences
def classify_occurrence(summary):
    summary_transformed = vectorizer.transform([summary])
    prediction = classifier.predict(summary_transformed)
    return prediction[0]

# %% [code]
# Example usage of the classifier
new_summary = "Engine failure during takeoff"
predicted_class = classify_occurrence(new_summary)
print("Predicted class:", predicted_class)

# %% [markdown]
# SVM

# %% [code]
# Step 1: Import necessary libraries
import pandas as pd
import numpy as np
import matplotlib.pyplot as plt
import seaborn as sns
from sklearn.model_selection import train_test_split
from sklearn.feature_extraction.text import TfidfVectorizer
from sklearn.svm import SVC
from sklearn.metrics import accuracy_score, precision_score, recall_score, f1_score, confusion_matrix

# %% [code]
# Step 2: Load the dataset
# Assuming the dataset is in a CSV file named 'occurrence_dataset.csv'
dataset = pd.read_csv('occurrence.csv')


# %% [code]
# Step 3: Data Preprocessing
# Select relevant columns for NLP
data = dataset[['Summary', 'OccTypeID_DisplayEng']]


# %% [code]
# Drop rows with missing values
data.dropna(inplace=True)

# %% [code]
# Step 5: Data Preparation
# Split data into features and target
X = data['Summary']
y = data['OccTypeID_DisplayEng']

# %% [code]
# Convert categorical target into numerical labels
y = pd.factorize(y)[0]

# Split data into training and testing sets
X_train, X_test, y_train, y_test = train_test_split(X, y, test_size=0.2, random_state=42)


# %% [code]
# Step 6: Feature Engineering
# Convert text data into numerical features using TfidfVectorizer
vectorizer = TfidfVectorizer()
X_train_transformed = vectorizer.fit_transform(X_train)
X_test_transformed = vectorizer.transform(X_test)


# %% [code]
# Step 7: Model Training
# Train an SVM classifier
classifier = SVC(kernel='linear', probability=True)
classifier.fit(X_train_transformed, y_train)


# %% [code]
# Step 8: Model Evaluation
# Predict on the test set
y_pred = classifier.predict(X_test_transformed)


# %% [code]
print("Classification Report", classification_report(y_pred,y_test))

# %% [code]
# Calculate evaluation metrics
accuracy = accuracy_score(y_test, y_pred)
precision = precision_score(y_test, y_pred, average='weighted')
recall = recall_score(y_test, y_pred, average='weighted')
f1 = f1_score(y_test, y_pred, average='weighted')

print("Accuracy:", accuracy)
print("Precision:", precision)
print("Recall:", recall)
print("F1 Score:", f1)


# %% [code]
import matplotlib.pyplot as plt
import seaborn as sns
from sklearn.metrics import confusion_matrix
import numpy as np

# Compute the confusion matrix
cm = confusion_matrix(y_test, y_pred)

# Aggregate to focus on the top N features
N = 20  # Number of top features to display
sum_cm = np.sum(cm, axis=0) + np.sum(cm, axis=1)
top_indices = np.argsort(sum_cm)[-N:]

# Reduced confusion matrix
reduced_cm = cm[np.ix_(top_indices, top_indices)]

# Get feature names
feature_names = vectorizer.get_feature_names_out()

# Reduced feature names
reduced_feature_names = [feature_names[i] for i in top_indices]

# Plotting the reduced confusion matrix
plt.figure(figsize=(10, 8))
sns.heatmap(reduced_cm, annot=True, fmt='d', cmap='Blues', xticklabels=reduced_feature_names, yticklabels=reduced_feature_names)
plt.xlabel('Predicted')
plt.ylabel('Actual')
plt.title('Confusion Matrix')
plt.show()


# %% [code]


# %% [code]
# Import necessary libraries
from sklearn.ensemble import RandomForestClassifier
# Train a Random Forest classifier
rf_classifier = RandomForestClassifier(random_state=42)
rf_classifier.fit(X_train_transformed, y_train)

# %% [code]
# Step 8: Model Evaluation
# Predict on the test set
y_pred = rf_classifier.predict(X_test_transformed)


# %% [code]
print("Classification Report", classification_report(y_pred,y_test))

# %% [code]
# Calculate evaluation metrics
accuracy = accuracy_score(y_test, y_pred)
precision = precision_score(y_test, y_pred, average='weighted')
recall = recall_score(y_test, y_pred, average='weighted')
f1 = f1_score(y_test, y_pred, average='weighted')

print("Accuracy:", accuracy)
print("Precision:", precision)
print("Recall:", recall)
print("F1 Score:", f1)

# %% [code]
# Step 9: Confusion Matrix
# Visualize the confusion matrix
cm = confusion_matrix(y_test, y_pred)
plt.figure(figsize=(8, 6))
sns.heatmap(cm, annot=True, fmt='d', cmap='Blues', xticklabels=vectorizer.get_feature_names_out(), yticklabels=vectorizer.get_feature_names_out())
plt.xlabel('Predicted')
plt.ylabel('Actual')
plt.title('Confusion Matrix')
plt.show()


# %% [code]
# Step 10: System Development
# Create a function to classify new occurrences
def classify_occurrence(summary):
    summary_transformed = vectorizer.transform([summary])
    prediction = classifier.predict(summary_transformed)
    return prediction[0]

# %% [code]
# Example usage of the classifier
new_summary = "Engine failure during takeoff"
predicted_class = classify_occurrence(new_summary)
print("Predicted class:", predicted_class)

# %% [code]
import pandas as pd  # Import for potential data manipulation (imputation)

# ... (your code for training and prediction)

# Check for class imbalance (optional)
class_counts = pd.Series(y_test).value_counts()
print(f"Class counts:\n{class_counts}")  # Analyze class distribution

# Check for missing values (optional)
if pd.isnull(y_test).any() or pd.isnull(y_pred).any():
    print("Warning: Missing values detected. Consider imputation.")

cm = confusion_matrix(y_test, y_pred)

# Ensure `classifier.classes_` has valid labels
if not all(isinstance(label, str) for label in classifier.classes_):
    print("Warning: Class labels might not be strings. Check their format.")

plt.figure(figsize=(8, 6))
sns.heatmap(cm, annot=True, fmt='d', cmap='Blues', xticklabels=classifier.classes_, yticklabels=classifier.classes_)
plt.xlabel('Predicted')
plt.ylabel('Actual')
plt.title('Confusion Matrix')
plt.show()

# %% [code]


# %% [code]


# %% [code]


# %% [code]


# %% [code]


# %% [code]
