# Supplementary material for: Enhancing aviation safety: An 80-year data-driven model for classification of aviation incident and accident
Source: PLoS One. 2026 May 21;21(5):e0345956. doi: 10.1371/journal.pone.0345956 (PMC13193550; doi:10.1371/journal.pone.0345956)
Supplement: Supplementary Material S1 — (ZIP) [file pone.0345956.s001.zip › Supplementary Material S1/occurrence.csv.xlsx]

## Sheet: ASISdb_MDOTW_VW_OCCURRENCE_PUBL
77u/ï»¿OccID	OccNo	AirportID	AirportID_AirportName	AirportID_CountryID	AirportID_CountryID_DisplayEng	AirportID_CountryID_DisplayFre	Airport_ProvinceID	AirportID_ProvinceID_DisplayEng	AirportID_ProvinceID_DisplayFre	Location	Latitude	LatEnum	LatEnum_DisplayEng	LatEnum_DisplayFre	Longitude	LongEnum	LongEnum_DisplayEng	LongEnum_DisplayFre	ICAO	BearingID	BearingID_Abbr	BearingID_CompassPoint	BearingID_Highest	BearingID_Lowest	BearingID_Middle	CountryID	CountryID_DisplayEng	CountryID_DisplayFre	Distance	DistanceEnum	DistanceEnumEng	DistanceEnumFre	ICAOCategoryID	ICAO_DisplayEng	ICAO_DisplayFre	LocationDescription	OccClassID	OccClassID_DisplayEng	OccClassID_DisplayFre	OccDate	OccIncidentTypeID	OccIncidentTypeID_DisplayEng	OccIncidentTypeID_DisplayFre	OccRegionID	OccRegionID_DisplayEng	OccRegionID_DisplayFre	OccTime	OccTypeID	OccTypeID_DisplayEng
160725	A25Q0191	433	Pierre Elliott Trudeau Intl	2	CANADA	CANADA	4	QUEBEC	QUEBEC	Montreal	45.4706	7	N	N	73.7408	10	W	W	CYUL							2	CANADA	CANADA					28	SYSTEM/COMPONENT FAILURE OR MALFUNCTION (NON-POWERPLANT) (SCFâ€“NP)	PANNE OU MAUVAIS FONCTIONNEMENT Dâ€™UN CIRCUIT OU Dâ€™UN COMPOSANT (NE FAISANT PAS PARTIE DU GROUPE MOTOPROPULSEUR) (SCFâ€“NP)		12	CLASS 5	CLASSE 5	2025-11-20	11	EMERGENCY/PRIORITY (xi)	URGENCE/PRIORITÃ‰ (xi)	4	QUEBEC	QUEBEC	00:00:00	3	INCIDENT
160723	A25F0435	3922	LaGuardia	3	UNITED STATES	ETATS-UNIS	347	NEW YORK	NEW YORK	NEW YORK, NY	40.7773	7	N	N	73.8726	10	W	W	KLGA							3	UNITED STATES	ETATS-UNIS					30	TURBULENCE ENCOUNTER (TURB)	PASSAGE DANS UNE ZONE DE TURBULENCE (TURB)		12	CLASS 5	CLASSE 5	2025-11-29	5	UNABLE TO PERFORM (vi)	INAPTE Ã€ EXERCER FONCTIONS (vi)	8	FOREIGN	ETRANGER	15:46:00	3	INCIDENT
160722	A25F0434										50.0333	7	N	N	8.57056	9	E	E								516	GERMANY	ALLEMAGNE					23	MEDICAL (MED)	MEDICAL (MED)	in vicinity of EDDF - Rhein-Main - Frankfurt	12	CLASS 5	CLASSE 5	2025-12-01	5	UNABLE TO PERFORM (vi)	INAPTE Ã€ EXERCER FONCTIONS (vi)	8	FOREIGN	ETRANGER	21:15:00	3	INCIDENT
160705	A25F0430										30.4942	7	N	N	81.6878	10	W	W								3	UNITED STATES	ETATS-UNIS					23	MEDICAL (MED)	MEDICAL (MED)	in vicinity of KJAX - Jacksonville Intl - Jacksonville	12	CLASS 5	CLASSE 5	2025-12-07	5	UNABLE TO PERFORM (vi)	INAPTE Ã€ EXERCER FONCTIONS (vi)	8	FOREIGN	ETRANGER	11:50:00	3	INCIDENT
160705	A25F0430										30.4942	7	N	N	81.6878	10	W	W								3	UNITED STATES	ETATS-UNIS					30	TURBULENCE ENCOUNTER (TURB)	PASSAGE DANS UNE ZONE DE TURBULENCE (TURB)	in vicinity of KJAX - Jacksonville Intl - Jacksonville	12	CLASS 5	CLASSE 5	2025-12-07	5	UNABLE TO PERFORM (vi)	INAPTE Ã€ EXERCER FONCTIONS (vi)	8	FOREIGN	ETRANGER	11:50:00	3	INCIDENT
160703	A25Q0187	336	CLYDE RIVER	2	CANADA	CANADA	501	NUNAVUT	NUNAVUT	CLYDE RIVER	68.3317	7	N	N	77.045	10	W	W	CYCY	9	S	South	191.25	168.75	180	2	CANADA	CANADA	60	26	Nautical miles	Miles nautique	2	ABRUPT MANEUVER (AMAN)	MANOEUVRE BRUSQUE (AMAN)		12	CLASS 5	CLASSE 5	2025-10-13	11	EMERGENCY/PRIORITY (xi)	URGENCE/PRIORITÃ‰ (xi)	4	QUEBEC	QUEBEC	20:05:00	3	INCIDENT
160703	A25Q0187	336	CLYDE RIVER	2	CANADA	CANADA	501	NUNAVUT	NUNAVUT	CLYDE RIVER	68.3317	7	N	N	77.045	10	W	W	CYCY	9	S	South	191.25	168.75	180	2	CANADA	CANADA	60	26	Nautical miles	Miles nautique	30	TURBULENCE ENCOUNTER (TURB)	PASSAGE DANS UNE ZONE DE TURBULENCE (TURB)		12	CLASS 5	CLASSE 5	2025-10-13	11	EMERGENCY/PRIORITY (xi)	URGENCE/PRIORITÃ‰ (xi)	4	QUEBEC	QUEBEC	20:05:00	3	INCIDENT
160702	A25Q0186	433	Pierre Elliott Trudeau Intl	2	CANADA	CANADA	4	QUEBEC	QUEBEC	Montreal	45.7333	7	N	N	73.8833	10	W	W	CYUL	16	NNW	North-northwest	348.75	326.25	337.5	2	CANADA	CANADA	17	26	Nautical miles	Miles nautique	28	SYSTEM/COMPONENT FAILURE OR MALFUNCTION (NON-POWERPLANT) (SCFâ€“NP)	PANNE OU MAUVAIS FONCTIONNEMENT Dâ€™UN CIRCUIT OU Dâ€™UN COMPOSANT (NE FAISANT PAS PARTIE DU GROUPE MOTOPROPULSEUR) (SCFâ€“NP)		12	CLASS 5	CLASSE 5	2025-12-08	11	EMERGENCY/PRIORITY (xi)	URGENCE/PRIORITÃ‰ (xi)	4	QUEBEC	QUEBEC	16:30:00	3	INCIDENT
160699	A25Q0185	1694	St-Honore	2	CANADA	CANADA	4	QUEBEC	QUEBEC	Chicoutimi	48.5208	7	N	N	71.0506	10	W	W	CYRC							2	CANADA	CANADA					29	SYSTEM/COMPONENT FAILURE OR MALFUNCTION (POWERPLANT) (SCFâ€“PP)	PANNE OU MAUVAIS FONCTIONNEMENT Dâ€™UN CIRCUIT OU Dâ€™UN COMPOSANT (FAISANT PARTIE DU GROUPE MOTOPROPULSEUR) (SCFâ€“PP)		12	CLASS 5	CLASSE 5	2025-12-04	1	ENGINE (i)	MOTEUR (i)	4	QUEBEC	QUEBEC	22:38:00	3	INCIDENT
160696	A25F0427	3916	RONALD REAGAN WASHINGTON NATIONAL	3	UNITED STATES	ETATS-UNIS	409	DISTRICT OF COLUMBIA	DISTRICT OF COLUMBIA	Washington D.C.	38.8519	7	N	N	77.0377	10	W	W	KDCA							3	UNITED STATES	ETATS-UNIS					28	SYSTEM/COMPONENT FAILURE OR MALFUNCTION (NON-POWERPLANT) (SCFâ€“NP)	PANNE OU MAUVAIS FONCTIONNEMENT Dâ€™UN CIRCUIT OU Dâ€™UN COMPOSANT (NE FAISANT PAS PARTIE DU GROUPE MOTOPROPULSEUR) (SCFâ€“NP)		12	CLASS 5	CLASSE 5	2025-12-05	11	EMERGENCY/PRIORITY (xi)	URGENCE/PRIORITÃ‰ (xi)	8	FOREIGN	ETRANGER	20:02:00	3	INCIDENT
160695	A25W0161	1011	LETHBRIDGE	2	CANADA	CANADA	11	ALBERTA	ALBERTA	LETHBRIDGE	49.664	7	N	N	114.047	10	W	W	CYQL	13	W	West	281.25	258.75	270	2	CANADA	CANADA	54	26	Nautical miles	Miles nautique	23	MEDICAL (MED)	MEDICAL (MED)		12	CLASS 5	CLASSE 5	2025-11-25	5	UNABLE TO PERFORM (vi)	INAPTE Ã€ EXERCER FONCTIONS (vi)	3	WESTERN	OUEST	15:30:00	3	INCIDENT
160691	A25P0183	2	ABBOTSFORD	2	CANADA	CANADA	12	BRITISH COLUMBIA	COLOMBIE-BRITANNIQUE	ABBOTSFORD	49.0253	7	N	N	122.36	10	W	W	CYXX							2	CANADA	CANADA					28	SYSTEM/COMPONENT FAILURE OR MALFUNCTION (NON-POWERPLANT) (SCFâ€“NP)	PANNE OU MAUVAIS FONCTIONNEMENT Dâ€™UN CIRCUIT OU Dâ€™UN COMPOSANT (NE FAISANT PAS PARTIE DU GROUPE MOTOPROPULSEUR) (SCFâ€“NP)		12	CLASS 5	CLASSE 5	2025-12-01	11	EMERGENCY/PRIORITY (xi)	URGENCE/PRIORITÃ‰ (xi)	5	PACIFIC	PACIFIQUE	13:10:00	3	INCIDENT
160690	A25F0425	5433	Southwest Michigan Regional Airport	3	UNITED STATES	ETATS-UNIS	355	MICHIGAN	MICHIGAN	Benton Harbor, Michigan	42.1361	7	N	N	86.4303	10	W	W	KBEH							3	UNITED STATES	ETATS-UNIS					25	RUNWAY EXCURSION (RE)	SORTIE DE PISTE (RE)		12	CLASS 5	CLASSE 5	2025-11-26				8	FOREIGN	ETRANGER	14:30:00	1	ACCIDENT
160690	A25F0425	5433	Southwest Michigan Regional Airport	3	UNITED STATES	ETATS-UNIS	355	MICHIGAN	MICHIGAN	Benton Harbor, Michigan	42.1361	7	N	N	86.4303	10	W	W	KBEH							3	UNITED STATES	ETATS-UNIS					19	LOSS OF CONTROLâ€“GROUND (LOCâ€“G)	PERTE DE CONTRÃ”LE â€“ AU SOL (LOCâ€“G)		12	CLASS 5	CLASSE 5	2025-11-26				8	FOREIGN	ETRANGER	14:30:00	1	ACCIDENT
160687	A25O0180	1027	LONDON	2	CANADA	CANADA	336	ONTARIO	ONTARIO	LONDON	43.0331	7	N	N	81.1511	10	W	W	CYXU							2	CANADA	CANADA					4	AIRPROX/TCAS ALERT/LOSS OF SEPARATION/NEAR MIDAIR COLLISIONS/MIDAIR COLLISIONS (MAC)	AIRPROX/AVERTISSEMENT TCAS/PERTE Dâ€™ESPACEMENT/COLLISION / QUASICOLLISION EN VOL (MAC)		12	CLASS 5	CLASSE 5	2025-11-18	16	LOSS OF SEPARATION (x)	PERTE D'ESPACEMENT (x)	2	ONTARIO	ONTARIO	19:55:00	3	INCIDENT
160685	A25W0160	230	Calgary Intl	2	CANADA	CANADA	11	ALBERTA	ALBERTA	Calgary	51.1225	7	N	N	114.013	10	W	W	CYYC	16	NNW	North-northwest	348.75	326.25	337.5	2	CANADA	CANADA	5	26	Nautical miles	Miles nautique	12	FIRE/SMOKE (NON-IMPACT) (Fâ€“NI)	INCENDIE/FUMÃ‰E (SANS IMPACT) (Fâ€“NI)		12	CLASS 5	CLASSE 5	2025-11-24	11	EMERGENCY/PRIORITY (xi)	URGENCE/PRIORITÃ‰ (xi)	3	WESTERN	OUEST	10:57:00	3	INCIDENT
160682	A25Q0183	433	Pierre Elliott Trudeau Intl	2	CANADA	CANADA	4	QUEBEC	QUEBEC	Montreal	45.35	7	N	N	74.35	10	W	W	CYUL	13	W	West	281.25	258.75	270	2	CANADA	CANADA	27	26	Nautical miles	Miles nautique	29	SYSTEM/COMPONENT FAILURE OR MALFUNCTION (POWERPLANT) (SCFâ€“PP)	PANNE OU MAUVAIS FONCTIONNEMENT Dâ€™UN CIRCUIT OU Dâ€™UN COMPOSANT (FAISANT PARTIE DU GROUPE MOTOPROPULSEUR) (SCFâ€“PP)		12	CLASS 5	CLASSE 5	2025-11-30	11	EMERGENCY/PRIORITY (xi)	URGENCE/PRIORITÃ‰ (xi)	4	QUEBEC	QUEBEC	13:28:00	3	INCIDENT
160679	A25W0159	3869	Firebag	2	CANADA	CANADA	11	ALBERTA	ALBERTA	Fort Mackay	57.2758	7	N	N	110.977	10	W	W	CYFI							2	CANADA	CANADA					35	OTHER (OTHR)	AUTRE (OTHR)		12	CLASS 5	CLASSE 5	2025-11-27	11	EMERGENCY/PRIORITY (xi)	URGENCE/PRIORITÃ‰ (xi)	3	WESTERN	OUEST	10:55:00	3	INCIDENT
160678	A25W0158	230	Calgary Intl	2	CANADA	CANADA	11	ALBERTA	ALBERTA	Calgary	51.1225	7	N	N	114.013	10	W	W	CYYC							2	CANADA	CANADA					28	SYSTEM/COMPONENT FAILURE OR MALFUNCTION (NON-POWERPLANT) (SCFâ€“NP)	PANNE OU MAUVAIS FONCTIONNEMENT Dâ€™UN CIRCUIT OU Dâ€™UN COMPOSANT (NE FAISANT PAS PARTIE DU GROUPE MOTOPROPULSEUR) (SCFâ€“NP)		12	CLASS 5	CLASSE 5	2025-11-27	11	EMERGENCY/PRIORITY (xi)	URGENCE/PRIORITÃ‰ (xi)	3	WESTERN	OUEST	21:00:00	3	INCIDENT
160675	A25P0180	109	(CAMPBELL ISLAND)	2	CANADA	CANADA	12	BRITISH COLUMBIA	COLOMBIE-BRITANNIQUE	BELLA BELLA	51.848	7	N	N	127.636	10	W	W	CBBC	11	SW	Southwest	236.25	213.75	225	2	CANADA	CANADA	28	26	Nautical miles	Miles nautique	28	SYSTEM/COMPONENT FAILURE OR MALFUNCTION (NON-POWERPLANT) (SCFâ€“NP)	PANNE OU MAUVAIS FONCTIONNEMENT Dâ€™UN CIRCUIT OU Dâ€™UN COMPOSANT (NE FAISANT PAS PARTIE DU GROUPE MOTOPROPULSEUR) (SCFâ€“NP)		12	CLASS 5	CLASSE 5	2025-11-23	3	DIFFICULT TO CONTROL (iv)	DIFFICULTÃ‰S DE MAÃŽTRISE (iv)	5	PACIFIC	PACIFIQUE	12:27:00	3	INCIDENT
160675	A25P0180	109	(CAMPBELL ISLAND)	2	CANADA	CANADA	12	BRITISH COLUMBIA	COLOMBIE-BRITANNIQUE	BELLA BELLA	51.848	7	N	N	127.636	10	W	W	CBBC	11	SW	Southwest	236.25	213.75	225	2	CANADA	CANADA	28	26	Nautical miles	Miles nautique	28	SYSTEM/COMPONENT FAILURE OR MALFUNCTION (NON-POWERPLANT) (SCFâ€“NP)	PANNE OU MAUVAIS FONCTIONNEMENT Dâ€™UN CIRCUIT OU Dâ€™UN COMPOSANT (NE FAISANT PAS PARTIE DU GROUPE MOTOPROPULSEUR) (SCFâ€“NP)		12	CLASS 5	CLASSE 5	2025-11-23	3	DIFFICULT TO CONTROL (iv)	DIFFICULTÃ‰S DE MAÃŽTRISE (iv)	5	PACIFIC	PACIFIQUE	12:27:00	3	INCIDENT
160673	A25F0421										17.1339	7	N	N	61.7928	10	W	W								201	ANTIGUA AND BARBUDA	ANTIGUA ET BARBUDA					23	MEDICAL (MED)	MEDICAL (MED)	in vicinity of TAPA - V.C. Bird International Airport - St.John's	12	CLASS 5	CLASSE 5	2025-11-15	5	UNABLE TO PERFORM (vi)	INAPTE Ã€ EXERCER FONCTIONS (vi)	8	FOREIGN	ETRANGER	20:30:00	3	INCIDENT
160672	A25F0420	3907	Harry Reid Intl	3	UNITED STATES	ETATS-UNIS	408	NEVADA	NEVADA	Las Vegas, NV	36.08	7	N	N	115.152	10	W	W	KLAS							3	UNITED STATES	ETATS-UNIS					36	UNKNOWN OR UNDETERMINED (UNK)	INCONNU OU INDÃ‰TERMINÃ‰ (UNK)		12	CLASS 5	CLASSE 5	2025-11-18	11	EMERGENCY/PRIORITY (xi)	URGENCE/PRIORITÃ‰ (xi)	8	FOREIGN	ETRANGER	20:40:00	3	INCIDENT
160670	A25F0418										40.7883	7	N	N	111.978	10	W	W								3	UNITED STATES	ETATS-UNIS					23	MEDICAL (MED)	MEDICAL (MED)	KSLC - Salt Lake City Intl - Salt Lake City (vicinity)	12	CLASS 5	CLASSE 5	2025-11-09	5	UNABLE TO PERFORM (vi)	INAPTE Ã€ EXERCER FONCTIONS (vi)	8	FOREIGN	ETRANGER	22:10:00	3	INCIDENT
160669	A25Q0182	5220	MET â€“ Montreal Metropolitan Airport	2	CANADA	CANADA	4	QUEBEC	QUEBEC	Longueuil, QC	45.5189	7	N	N	73.4172	10	W	W	CYHU							2	CANADA	CANADA					29	SYSTEM/COMPONENT FAILURE OR MALFUNCTION (POWERPLANT) (SCFâ€“PP)	PANNE OU MAUVAIS FONCTIONNEMENT Dâ€™UN CIRCUIT OU Dâ€™UN COMPOSANT (FAISANT PARTIE DU GROUPE MOTOPROPULSEUR) (SCFâ€“PP)		12	CLASS 5	CLASSE 5	2025-11-25	11	EMERGENCY/PRIORITY (xi)	URGENCE/PRIORITÃ‰ (xi)	4	QUEBEC	QUEBEC	23:55:00	3	INCIDENT
160669	A25Q0182	5220	MET â€“ Montreal Metropolitan Airport	2	CANADA	CANADA	4	QUEBEC	QUEBEC	Longueuil, QC	45.5189	7	N	N	73.4172	10	W	W	CYHU							2	CANADA	CANADA					12	FIRE/SMOKE (NON-IMPACT) (Fâ€“NI)	INCENDIE/FUMÃ‰E (SANS IMPACT) (Fâ€“NI)		12	CLASS 5	CLASSE 5	2025-11-25	11	EMERGENCY/PRIORITY (xi)	URGENCE/PRIORITÃ‰ (xi)	4	QUEBEC	QUEBEC	23:55:00	3	INCIDENT
160668	A25Q0181	433	Pierre Elliott Trudeau Intl	2	CANADA	CANADA	4	QUEBEC	QUEBEC	Montreal	45.4706	7	N	N	73.7408	10	W	W	CYUL							2	CANADA	CANADA					28	SYSTEM/COMPONENT FAILURE OR MALFUNCTION (NON-POWERPLANT) (SCFâ€“NP)	PANNE OU MAUVAIS FONCTIONNEMENT Dâ€™UN CIRCUIT OU Dâ€™UN COMPOSANT (NE FAISANT PAS PARTIE DU GROUPE MOTOPROPULSEUR) (SCFâ€“NP)		12	CLASS 5	CLASSE 5	2025-11-25	11	EMERGENCY/PRIORITY (xi)	URGENCE/PRIORITÃ‰ (xi)	4	QUEBEC	QUEBEC	23:15:00	3	INCIDENT
160667	A25Q0180	1448	Jean Lesage Intl	2	CANADA	CANADA	4	QUEBEC	QUEBEC	Quebec City	47.3	7	N	N	69.7	10	W	W	CYQB	5	E	East	101.25	78.75	90	2	CANADA	CANADA	75	26	Nautical miles	Miles nautique	28	SYSTEM/COMPONENT FAILURE OR MALFUNCTION (NON-POWERPLANT) (SCFâ€“NP)	PANNE OU MAUVAIS FONCTIONNEMENT Dâ€™UN CIRCUIT OU Dâ€™UN COMPOSANT (NE FAISANT PAS PARTIE DU GROUPE MOTOPROPULSEUR) (SCFâ€“NP)		12	CLASS 5	CLASSE 5	2025-11-21	11	EMERGENCY/PRIORITY (xi)	URGENCE/PRIORITÃ‰ (xi)	4	QUEBEC	QUEBEC	14:50:00	3	INCIDENT
160663	A25F0414																									549	INTERNATIONAL WATERS	EAUX INTERNATIONALES					23	MEDICAL (MED)	MEDICAL (MED)	over North Pacific	12	CLASS 5	CLASSE 5	2025-11-11	5	UNABLE TO PERFORM (vi)	INAPTE Ã€ EXERCER FONCTIONS (vi)	8	FOREIGN	ETRANGER	12:00:00	3	INCIDENT
160662	A25F0413										40.7773	7	N	N	73.8726	10	W	W								3	UNITED STATES	ETATS-UNIS					28	SYSTEM/COMPONENT FAILURE OR MALFUNCTION (NON-POWERPLANT) (SCFâ€“NP)	PANNE OU MAUVAIS FONCTIONNEMENT Dâ€™UN CIRCUIT OU Dâ€™UN COMPOSANT (NE FAISANT PAS PARTIE DU GROUPE MOTOPROPULSEUR) (SCFâ€“NP)	KLGA - LaGuardia - NEW YORK, NY (vicinity)	12	CLASS 5	CLASSE 5	2025-11-22	11	EMERGENCY/PRIORITY (xi)	URGENCE/PRIORITÃ‰ (xi)	8	FOREIGN	ETRANGER	20:15:00	3	INCIDENT
160661	A25P0179	1912	Vancouver Intl	2	CANADA	CANADA	12	BRITISH COLUMBIA	COLOMBIE-BRITANNIQUE	Vancouver	49.1947	7	N	N	123.184	10	W	W	CYVR							2	CANADA	CANADA					28	SYSTEM/COMPONENT FAILURE OR MALFUNCTION (NON-POWERPLANT) (SCFâ€“NP)	PANNE OU MAUVAIS FONCTIONNEMENT Dâ€™UN CIRCUIT OU Dâ€™UN COMPOSANT (NE FAISANT PAS PARTIE DU GROUPE MOTOPROPULSEUR) (SCFâ€“NP)		12	CLASS 5	CLASSE 5	2025-11-21	11	EMERGENCY/PRIORITY (xi)	URGENCE/PRIORITÃ‰ (xi)	5	PACIFIC	PACIFIQUE	21:20:00	3	INCIDENT
160660	A25O0176	1010	Lester B. Pearson Intl	2	CANADA	CANADA	336	ONTARIO	ONTARIO	Toronto	48.5706	7	N	N	81.3767	10	W	W	CYYZ	3	NE	Northeast	56.25	33.75	45	2	CANADA	CANADA	10	26	Nautical miles	Miles nautique	28	SYSTEM/COMPONENT FAILURE OR MALFUNCTION (NON-POWERPLANT) (SCFâ€“NP)	PANNE OU MAUVAIS FONCTIONNEMENT Dâ€™UN CIRCUIT OU Dâ€™UN COMPOSANT (NE FAISANT PAS PARTIE DU GROUPE MOTOPROPULSEUR) (SCFâ€“NP)		12	CLASS 5	CLASSE 5	2025-11-23	11	EMERGENCY/PRIORITY (xi)	URGENCE/PRIORITÃ‰ (xi)	2	ONTARIO	ONTARIO	13:40:00	3	INCIDENT
160658	A25C0130	1621	SIOUX LOOKOUT	2	CANADA	CANADA	336	ONTARIO	ONTARIO	SIOUX LOOKOUT	50.1142	7	N	N	91.9056	10	W	W	CYXL							2	CANADA	CANADA					25	RUNWAY EXCURSION (RE)	SORTIE DE PISTE (RE)		12	CLASS 5	CLASSE 5	2025-09-25	4	RUNWAY EXCURSION (v)	SORTIE DE PISTE (v)	6	CENTRAL	CENTRE	16:12:00	3	INCIDENT
160657	A25F0412	3926	George Bush Intercontinental	3	UNITED STATES	ETATS-UNIS	372	TEXAS	TEXAS	Houston	29.9844	7	N	N	95.3414	10	W	W	KIAH							3	UNITED STATES	ETATS-UNIS					12	FIRE/SMOKE (NON-IMPACT) (Fâ€“NI)	INCENDIE/FUMÃ‰E (SANS IMPACT) (Fâ€“NI)		12	CLASS 5	CLASSE 5	2025-11-16	2	SMOKE OR FIRE (iii)	FEU/FUMÃ‰E (iii)	8	FOREIGN	ETRANGER	03:20:00	3	INCIDENT
160656	A25F0411	3930	Nashville Intl	3	UNITED STATES	ETATS-UNIS	442	TENNESSEE	TENNESSEE	Nashville	36.1245	7	N	N	86.6782	10	W	W	KBNA							3	UNITED STATES	ETATS-UNIS					28	SYSTEM/COMPONENT FAILURE OR MALFUNCTION (NON-POWERPLANT) (SCFâ€“NP)	PANNE OU MAUVAIS FONCTIONNEMENT Dâ€™UN CIRCUIT OU Dâ€™UN COMPOSANT (NE FAISANT PAS PARTIE DU GROUPE MOTOPROPULSEUR) (SCFâ€“NP)		12	CLASS 5	CLASSE 5	2025-11-22	11	EMERGENCY/PRIORITY (xi)	URGENCE/PRIORITÃ‰ (xi)	8	FOREIGN	ETRANGER	17:55:00	3	INCIDENT
160655	A25O0174	1856	Billy Bishop Toronto City	2	CANADA	CANADA	336	ONTARIO	ONTARIO	Toronto	43.6275	7	N	N	79.3961	10	W	W	CYTZ							2	CANADA	CANADA					4	AIRPROX/TCAS ALERT/LOSS OF SEPARATION/NEAR MIDAIR COLLISIONS/MIDAIR COLLISIONS (MAC)	AIRPROX/AVERTISSEMENT TCAS/PERTE Dâ€™ESPACEMENT/COLLISION / QUASICOLLISION EN VOL (MAC)		12	CLASS 5	CLASSE 5	2025-10-18	16	LOSS OF SEPARATION (x)	PERTE D'ESPACEMENT (x)	2	ONTARIO	ONTARIO	21:45:00	3	INCIDENT
160654	A25F0410	4652	CancÃºn International Airport	269	MEXICO	MEXIQUE				Cancun	21.0367	7	N	N	86.8769	10	W	W	MMUN							269	MEXICO	MEXIQUE					1	ABNORMAL RUNWAY CONTACT (ARC)	CONTACT ANORMAL AVEC LA PISTE (ARC)		12	CLASS 5	CLASSE 5	2025-10-23	18	DRAGS ANY PART ON GROUND (v)	FROTTEMENT DE TOUTE AUTRE PARTIE AU SOL (v)	8	FOREIGN	ETRANGER	19:05:00	3	INCIDENT
160653	A25O0173	1856	Billy Bishop Toronto City	2	CANADA	CANADA	336	ONTARIO	ONTARIO	Toronto	43.6275	7	N	N	79.3961	10	W	W	CYTZ							2	CANADA	CANADA					29	SYSTEM/COMPONENT FAILURE OR MALFUNCTION (POWERPLANT) (SCFâ€“PP)	PANNE OU MAUVAIS FONCTIONNEMENT Dâ€™UN CIRCUIT OU Dâ€™UN COMPOSANT (FAISANT PARTIE DU GROUPE MOTOPROPULSEUR) (SCFâ€“PP)		12	CLASS 5	CLASSE 5	2025-11-21	11	EMERGENCY/PRIORITY (xi)	URGENCE/PRIORITÃ‰ (xi)	2	ONTARIO	ONTARIO	03:34:00	3	INCIDENT
160651	A25F0409	5427	Don Miguel Hidalgo y Costilla International Airport	269	MEXICO	MEXIQUE				Jalisco	20.5217	7	N	N	103.311	10	W	W	MMGL							269	MEXICO	MEXIQUE					28	SYSTEM/COMPONENT FAILURE OR MALFUNCTION (NON-POWERPLANT) (SCFâ€“NP)	PANNE OU MAUVAIS FONCTIONNEMENT Dâ€™UN CIRCUIT OU Dâ€™UN COMPOSANT (NE FAISANT PAS PARTIE DU GROUPE MOTOPROPULSEUR) (SCFâ€“NP)		12	CLASS 5	CLASSE 5	2025-11-17	11	EMERGENCY/PRIORITY (xi)	URGENCE/PRIORITÃ‰ (xi)	8	FOREIGN	ETRANGER	12:28:00	3	INCIDENT
160650	A25C0129	2001	James Armstrong Richardson Intl	2	CANADA	CANADA	9	MANITOBA	MANITOBA	Winnipeg	49.91	7	N	N	97.24	10	W	W	CYWG							2	CANADA	CANADA					4	AIRPROX/TCAS ALERT/LOSS OF SEPARATION/NEAR MIDAIR COLLISIONS/MIDAIR COLLISIONS (MAC)	AIRPROX/AVERTISSEMENT TCAS/PERTE Dâ€™ESPACEMENT/COLLISION / QUASICOLLISION EN VOL (MAC)		12	CLASS 5	CLASSE 5	2025-10-16	16	LOSS OF SEPARATION (x)	PERTE D'ESPACEMENT (x)	6	CENTRAL	CENTRE	22:49:00	3	INCIDENT
160649	A25C0128	2001	James Armstrong Richardson Intl	2	CANADA	CANADA	9	MANITOBA	MANITOBA	Winnipeg	49.91	7	N	N	97.24	10	W	W	CYWG							2	CANADA	CANADA					12	FIRE/SMOKE (NON-IMPACT) (Fâ€“NI)	INCENDIE/FUMÃ‰E (SANS IMPACT) (Fâ€“NI)		12	CLASS 5	CLASSE 5	2025-10-20	2	SMOKE OR FIRE (iii)	FEU/FUMÃ‰E (iii)	6	CENTRAL	CENTRE	03:00:00	3	INCIDENT
160647	A25W0157	230	Calgary Intl	2	CANADA	CANADA	11	ALBERTA	ALBERTA	Calgary	51.1225	7	N	N	114.013	10	W	W	CYYC							2	CANADA	CANADA					28	SYSTEM/COMPONENT FAILURE OR MALFUNCTION (NON-POWERPLANT) (SCFâ€“NP)	PANNE OU MAUVAIS FONCTIONNEMENT Dâ€™UN CIRCUIT OU Dâ€™UN COMPOSANT (NE FAISANT PAS PARTIE DU GROUPE MOTOPROPULSEUR) (SCFâ€“NP)		12	CLASS 5	CLASSE 5	2025-11-12	11	EMERGENCY/PRIORITY (xi)	URGENCE/PRIORITÃ‰ (xi)	3	WESTERN	OUEST	08:45:00	3	INCIDENT
160646	A25F0407										40.905	7	N	N	82.2594	10	W	W								3	UNITED STATES	ETATS-UNIS					29	SYSTEM/COMPONENT FAILURE OR MALFUNCTION (POWERPLANT) (SCFâ€“PP)	PANNE OU MAUVAIS FONCTIONNEMENT Dâ€™UN CIRCUIT OU Dâ€™UN COMPOSANT (FAISANT PARTIE DU GROUPE MOTOPROPULSEUR) (SCFâ€“PP)	3G4 - Ashland County Airport - Ashland, Ohio (over)	12	CLASS 5	CLASSE 5	2025-11-13	11	EMERGENCY/PRIORITY (xi)	URGENCE/PRIORITÃ‰ (xi)	8	FOREIGN	ETRANGER	05:40:00	3	INCIDENT
160645	A25P0178	1925	Victoria Intl	2	CANADA	CANADA	12	BRITISH COLUMBIA	COLOMBIE-BRITANNIQUE	Victoria	48.6472	7	N	N	123.426	10	W	W	CYYJ	6	ESE	East-southeast	123.75	101.25	112.5	2	CANADA	CANADA	8.5	26	Nautical miles	Miles nautique	28	SYSTEM/COMPONENT FAILURE OR MALFUNCTION (NON-POWERPLANT) (SCFâ€“NP)	PANNE OU MAUVAIS FONCTIONNEMENT Dâ€™UN CIRCUIT OU Dâ€™UN COMPOSANT (NE FAISANT PAS PARTIE DU GROUPE MOTOPROPULSEUR) (SCFâ€“NP)		12	CLASS 5	CLASSE 5	2025-11-12	11	EMERGENCY/PRIORITY (xi)	URGENCE/PRIORITÃ‰ (xi)	5	PACIFIC	PACIFIQUE	16:40:00	3	INCIDENT
160645	A25P0178	1925	Victoria Intl	2	CANADA	CANADA	12	BRITISH COLUMBIA	COLOMBIE-BRITANNIQUE	Victoria	48.6472	7	N	N	123.426	10	W	W	CYYJ	6	ESE	East-southeast	123.75	101.25	112.5	2	CANADA	CANADA	8.5	26	Nautical miles	Miles nautique	11	EXTERNAL LOAD RELATED OCCURRENCES (EXTL)	Ã‰VÃ‰NEMENTS LIÃ‰S AUX CHARGES EXTERNES (EXTL)		12	CLASS 5	CLASSE 5	2025-11-12	11	EMERGENCY/PRIORITY (xi)	URGENCE/PRIORITÃ‰ (xi)	5	PACIFIC	PACIFIQUE	16:40:00	3	INCIDENT
160644	A25C0127	2029	YORKTON MUNI	2	CANADA	CANADA	10	SASKATCHEWAN	SASKATCHEWAN	YORKTON MUNI	51.2647	7	N	N	102.461	10	W	W	CYQV	8	SSE	South-southeast	168.75	146.25	157.5	2	CANADA	CANADA	7.5	26	Nautical miles	Miles nautique	29	SYSTEM/COMPONENT FAILURE OR MALFUNCTION (POWERPLANT) (SCFâ€“PP)	PANNE OU MAUVAIS FONCTIONNEMENT Dâ€™UN CIRCUIT OU Dâ€™UN COMPOSANT (FAISANT PARTIE DU GROUPE MOTOPROPULSEUR) (SCFâ€“PP)		12	CLASS 5	CLASSE 5	2025-11-12	1	ENGINE (i)	MOTEUR (i)	6	CENTRAL	CENTRE	00:01:00	3	INCIDENT
160643	A25O0172	1010	Lester B. Pearson Intl	2	CANADA	CANADA	336	ONTARIO	ONTARIO	Toronto	43.6767	7	N	N	79.6306	10	W	W	CYYZ							2	CANADA	CANADA					29	SYSTEM/COMPONENT FAILURE OR MALFUNCTION (POWERPLANT) (SCFâ€“PP)	PANNE OU MAUVAIS FONCTIONNEMENT Dâ€™UN CIRCUIT OU Dâ€™UN COMPOSANT (FAISANT PARTIE DU GROUPE MOTOPROPULSEUR) (SCFâ€“PP)		12	CLASS 5	CLASSE 5	2025-11-14	11	EMERGENCY/PRIORITY (xi)	URGENCE/PRIORITÃ‰ (xi)	2	ONTARIO	ONTARIO	21:15:00	3	INCIDENT
160642	A25C0126	1832	THUNDER BAY	2	CANADA	CANADA	336	ONTARIO	ONTARIO	THUNDER BAY	48.3719	7	N	N	89.3217	10	W	W	CYQT							2	CANADA	CANADA					28	SYSTEM/COMPONENT FAILURE OR MALFUNCTION (NON-POWERPLANT) (SCFâ€“NP)	PANNE OU MAUVAIS FONCTIONNEMENT Dâ€™UN CIRCUIT OU Dâ€™UN COMPOSANT (NE FAISANT PAS PARTIE DU GROUPE MOTOPROPULSEUR) (SCFâ€“NP)		12	CLASS 5	CLASSE 5	2025-10-20	11	EMERGENCY/PRIORITY (xi)	URGENCE/PRIORITÃ‰ (xi)	6	CENTRAL	CENTRE	11:25:00	3	INCIDENT
160641	A25P0177	1847	TOFINO/LONG BEACH	2	CANADA	CANADA	12	BRITISH COLUMBIA	COLOMBIE-BRITANNIQUE	TOFINO	49.9439	7	N	N	127.051	10	W	W	CYAZ	15	NW	Northwest	326.25	303.75	315	2	CANADA	CANADA	72	26	Nautical miles	Miles nautique	11	EXTERNAL LOAD RELATED OCCURRENCES (EXTL)	Ã‰VÃ‰NEMENTS LIÃ‰S AUX CHARGES EXTERNES (EXTL)		12	CLASS 5	CLASSE 5	2025-11-14	10	SLUNG LOAD RELEASED (xii)	CHARGE SOUS Ã‰LINGUE RELÃ‚CHÃ‰ (xii)	5	PACIFIC	PACIFIQUE	13:14:00	3	INCIDENT
160640	A25O0171	1856	Billy Bishop Toronto City	2	CANADA	CANADA	336	ONTARIO	ONTARIO	Toronto	43.6275	7	N	N	79.3961	10	W	W	CYTZ							2	CANADA	CANADA					12	FIRE/SMOKE (NON-IMPACT) (Fâ€“NI)	INCENDIE/FUMÃ‰E (SANS IMPACT) (Fâ€“NI)		12	CLASS 5	CLASSE 5	2025-11-14	2	SMOKE OR FIRE (iii)	FEU/FUMÃ‰E (iii)	2	ONTARIO	ONTARIO	11:50:00	3	INCIDENT
160639	A25A0074	664	GOOSE BAY	2	CANADA	CANADA	6	NEWFOUNDLAND AND LABRADOR	TERRE-NEUVE ET LABRADOR	GOOSE BAY	49.8753	7	N	N	60.2417	10	W	W	CYYR	9	S	South	191.25	168.75	180	2	CANADA	CANADA	206	26	Nautical miles	Miles nautique	29	SYSTEM/COMPONENT FAILURE OR MALFUNCTION (POWERPLANT) (SCFâ€“PP)	PANNE OU MAUVAIS FONCTIONNEMENT Dâ€™UN CIRCUIT OU Dâ€™UN COMPOSANT (FAISANT PARTIE DU GROUPE MOTOPROPULSEUR) (SCFâ€“PP)		12	CLASS 5	CLASSE 5	2025-11-17	11	EMERGENCY/PRIORITY (xi)	URGENCE/PRIORITÃ‰ (xi)	1	ATLANTIC	ATLANTIQUE	00:25:00	3	INCIDENT
160638	A25O0170	370	Regional	2	CANADA	CANADA	336	ONTARIO	ONTARIO	Cornwall	45.0928	7	N	N	74.5678	10	W	W	CYCC	16	NNW	North-northwest	348.75	326.25	337.5	2	CANADA	CANADA	9	26	Nautical miles	Miles nautique	4	AIRPROX/TCAS ALERT/LOSS OF SEPARATION/NEAR MIDAIR COLLISIONS/MIDAIR COLLISIONS (MAC)	AIRPROX/AVERTISSEMENT TCAS/PERTE Dâ€™ESPACEMENT/COLLISION / QUASICOLLISION EN VOL (MAC)		10	CLASS 3	CLASSE 3	2025-11-15				2	ONTARIO	ONTARIO	10:57:00	1	ACCIDENT
160638	A25O0170	370	Regional	2	CANADA	CANADA	336	ONTARIO	ONTARIO	Cornwall	45.0928	7	N	N	74.5678	10	W	W	CYCC	16	NNW	North-northwest	348.75	326.25	337.5	2	CANADA	CANADA	9	26	Nautical miles	Miles nautique	20	LOSS OF CONTROLâ€“INFLIGHT (LOCâ€“I)	PERTE DE CONTRÃ”LE â€“ EN VOL (LOCâ€“I)		10	CLASS 3	CLASSE 3	2025-11-15				2	ONTARIO	ONTARIO	10:57:00	1	ACCIDENT
160637	A25P0176	844	KAMLOOPS	2	CANADA	CANADA	12	BRITISH COLUMBIA	COLOMBIE-BRITANNIQUE	KAMLOOPS		7	N	N		10	W	W	CYKA	5	E	East	101.25	78.75	90	2	CANADA	CANADA	90	26	Nautical miles	Miles nautique	28	SYSTEM/COMPONENT FAILURE OR MALFUNCTION (NON-POWERPLANT) (SCFâ€“NP)	PANNE OU MAUVAIS FONCTIONNEMENT Dâ€™UN CIRCUIT OU Dâ€™UN COMPOSANT (NE FAISANT PAS PARTIE DU GROUPE MOTOPROPULSEUR) (SCFâ€“NP)		12	CLASS 5	CLASSE 5	2025-11-13	11	EMERGENCY/PRIORITY (xi)	URGENCE/PRIORITÃ‰ (xi)	5	PACIFIC	PACIFIQUE	09:55:00	3	INCIDENT
160636	A25O0169	1997	WINDSOR	2	CANADA	CANADA	336	ONTARIO	ONTARIO	WINDSOR	42.2761	7	N	N	82.9553	10	W	W	CYQG							2	CANADA	CANADA					1	ABNORMAL RUNWAY CONTACT (ARC)	CONTACT ANORMAL AVEC LA PISTE (ARC)		12	CLASS 5	CLASSE 5	2025-11-13				2	ONTARIO	ONTARIO	23:20:00	1	ACCIDENT
160633	A25O0168	551	FORT ALBANY	2	CANADA	CANADA	336	ONTARIO	ONTARIO	FORT ALBANY	52.2036	7	N	N	81.6875	10	W	W	CYFA	11	SW	Southwest	236.25	213.75	225	2	CANADA	CANADA	20	26	Nautical miles	Miles nautique	28	SYSTEM/COMPONENT FAILURE OR MALFUNCTION (NON-POWERPLANT) (SCFâ€“NP)	PANNE OU MAUVAIS FONCTIONNEMENT Dâ€™UN CIRCUIT OU Dâ€™UN COMPOSANT (NE FAISANT PAS PARTIE DU GROUPE MOTOPROPULSEUR) (SCFâ€“NP)		12	CLASS 5	CLASSE 5	2025-11-11	11	EMERGENCY/PRIORITY (xi)	URGENCE/PRIORITÃ‰ (xi)	2	ONTARIO	ONTARIO	19:20:00	3	INCIDENT
160632	A25W0156	1011	LETHBRIDGE	2	CANADA	CANADA	11	ALBERTA	ALBERTA	LETHBRIDGE	49.6303	7	N	N	112.8	10	W	W	CYQL							2	CANADA	CANADA					1	ABNORMAL RUNWAY CONTACT (ARC)	CONTACT ANORMAL AVEC LA PISTE (ARC)		12	CLASS 5	CLASSE 5	2025-11-13				3	WESTERN	OUEST	14:10:00	1	ACCIDENT
160628	A25W0153	1011	LETHBRIDGE	2	CANADA	CANADA	11	ALBERTA	ALBERTA	LETHBRIDGE	49	7	N	N	113.57	10	W	W	CYQL	11	SW	Southwest	236.25	213.75	225	2	CANADA	CANADA	49	26	Nautical miles	Miles nautique	28	SYSTEM/COMPONENT FAILURE OR MALFUNCTION (NON-POWERPLANT) (SCFâ€“NP)	PANNE OU MAUVAIS FONCTIONNEMENT Dâ€™UN CIRCUIT OU Dâ€™UN COMPOSANT (NE FAISANT PAS PARTIE DU GROUPE MOTOPROPULSEUR) (SCFâ€“NP)		12	CLASS 5	CLASSE 5	2025-11-12	11	EMERGENCY/PRIORITY (xi)	URGENCE/PRIORITÃ‰ (xi)	3	WESTERN	OUEST	01:25:00	3	INCIDENT
160626	A25F0404																									3	UNITED STATES	ETATS-UNIS					28	SYSTEM/COMPONENT FAILURE OR MALFUNCTION (NON-POWERPLANT) (SCFâ€“NP)	PANNE OU MAUVAIS FONCTIONNEMENT Dâ€™UN CIRCUIT OU Dâ€™UN COMPOSANT (NE FAISANT PAS PARTIE DU GROUPE MOTOPROPULSEUR) (SCFâ€“NP)	Over the state of NY	12	CLASS 5	CLASSE 5	2025-11-12	11	EMERGENCY/PRIORITY (xi)	URGENCE/PRIORITÃ‰ (xi)	8	FOREIGN	ETRANGER	17:20:00	3	INCIDENT
160624	A25W0151	230	Calgary Intl	2	CANADA	CANADA	11	ALBERTA	ALBERTA	Calgary	51.036	7	N	N	113.809	10	W	W	CYYC	7	SE	Southeast	146.25	123.75	135	2	CANADA	CANADA	10	26	Nautical miles	Miles nautique	4	AIRPROX/TCAS ALERT/LOSS OF SEPARATION/NEAR MIDAIR COLLISIONS/MIDAIR COLLISIONS (MAC)	AIRPROX/AVERTISSEMENT TCAS/PERTE Dâ€™ESPACEMENT/COLLISION / QUASICOLLISION EN VOL (MAC)		12	CLASS 5	CLASSE 5	2025-11-10	16	LOSS OF SEPARATION (x)	PERTE D'ESPACEMENT (x)	3	WESTERN	OUEST	18:27:00	3	INCIDENT
160623	A25P0175	114	BELLA COOLA	2	CANADA	CANADA	12	BRITISH COLUMBIA	COLOMBIE-BRITANNIQUE	BELLA COOLA	52.3833	7	N	N	126.6	10	W	W	CYBD	8	SSE	South-southeast	168.75	146.25	157.5	2	CANADA	CANADA	15	26	Nautical miles	Miles nautique	28	SYSTEM/COMPONENT FAILURE OR MALFUNCTION (NON-POWERPLANT) (SCFâ€“NP)	PANNE OU MAUVAIS FONCTIONNEMENT Dâ€™UN CIRCUIT OU Dâ€™UN COMPOSANT (NE FAISANT PAS PARTIE DU GROUPE MOTOPROPULSEUR) (SCFâ€“NP)		12	CLASS 5	CLASSE 5	2025-11-12	11	EMERGENCY/PRIORITY (xi)	URGENCE/PRIORITÃ‰ (xi)	5	PACIFIC	PACIFIQUE	10:42:00	3	INCIDENT
160622	A25P0174	1912	Vancouver Intl	2	CANADA	CANADA	12	BRITISH COLUMBIA	COLOMBIE-BRITANNIQUE	Vancouver	49.1947	7	N	N	123.184	10	W	W	CYVR	16	NNW	North-northwest	348.75	326.25	337.5	2	CANADA	CANADA	37	26	Nautical miles	Miles nautique	30	TURBULENCE ENCOUNTER (TURB)	PASSAGE DANS UNE ZONE DE TURBULENCE (TURB)		12	CLASS 5	CLASSE 5	2025-11-06	3	DIFFICULT TO CONTROL (iv)	DIFFICULTÃ‰S DE MAÃŽTRISE (iv)	5	PACIFIC	PACIFIQUE	16:45:00	3	INCIDENT
160621	A25F0402	3870	Cincinnati/Northern Kentucky International	3	UNITED STATES	ETATS-UNIS	410	KENTUCKY	KENTUCKY	Covington	39.0489	7	N	N	84.6678	10	W	W	KCVG							3	UNITED STATES	ETATS-UNIS					28	SYSTEM/COMPONENT FAILURE OR MALFUNCTION (NON-POWERPLANT) (SCFâ€“NP)	PANNE OU MAUVAIS FONCTIONNEMENT Dâ€™UN CIRCUIT OU Dâ€™UN COMPOSANT (NE FAISANT PAS PARTIE DU GROUPE MOTOPROPULSEUR) (SCFâ€“NP)		12	CLASS 5	CLASSE 5	2025-11-11	2	SMOKE OR FIRE (iii)	FEU/FUMÃ‰E (iii)	8	FOREIGN	ETRANGER	11:40:00	3	INCIDENT
160620	A25A0073	413	DEER LAKE	2	CANADA	CANADA	6	NEWFOUNDLAND AND LABRADOR	TERRE-NEUVE ET LABRADOR	DEER LAKE	49.2092	7	N	N	57.3944	10	W	W	CYDF	9	S	South	191.25	168.75	180	2	CANADA	CANADA	75	26	Nautical miles	Miles nautique	20	LOSS OF CONTROLâ€“INFLIGHT (LOCâ€“I)	PERTE DE CONTRÃ”LE â€“ EN VOL (LOCâ€“I)		12	CLASS 5	CLASSE 5	2025-11-12				1	ATLANTIC	ATLANTIQUE	12:51:00	1	ACCIDENT
160617	A25W0149	230	Calgary Intl	2	CANADA	CANADA	11	ALBERTA	ALBERTA	Calgary	51.1225	7	N	N	114.013	10	W	W	CYYC							2	CANADA	CANADA					4	AIRPROX/TCAS ALERT/LOSS OF SEPARATION/NEAR MIDAIR COLLISIONS/MIDAIR COLLISIONS (MAC)	AIRPROX/AVERTISSEMENT TCAS/PERTE Dâ€™ESPACEMENT/COLLISION / QUASICOLLISION EN VOL (MAC)		12	CLASS 5	CLASSE 5	2025-11-10	16	LOSS OF SEPARATION (x)	PERTE D'ESPACEMENT (x)	3	WESTERN	OUEST	22:00:00	3	INCIDENT
160616	A25W0148	471	Edmonton Intl	2	CANADA	CANADA	11	ALBERTA	ALBERTA	Edmonton	53.04	7	N	N	113.41	10	W	W	CYEG	8	SSE	South-southeast	168.75	146.25	157.5	2	CANADA	CANADA	20	26	Nautical miles	Miles nautique	28	SYSTEM/COMPONENT FAILURE OR MALFUNCTION (NON-POWERPLANT) (SCFâ€“NP)	PANNE OU MAUVAIS FONCTIONNEMENT Dâ€™UN CIRCUIT OU Dâ€™UN COMPOSANT (NE FAISANT PAS PARTIE DU GROUPE MOTOPROPULSEUR) (SCFâ€“NP)		12	CLASS 5	CLASSE 5	2025-11-10	11	EMERGENCY/PRIORITY (xi)	URGENCE/PRIORITÃ‰ (xi)	3	WESTERN	OUEST	20:45:00	3	INCIDENT
160615	A25P0172	2	ABBOTSFORD	2	CANADA	CANADA	12	BRITISH COLUMBIA	COLOMBIE-BRITANNIQUE	ABBOTSFORD	49.0253	7	N	N	122.36	10	W	W	CYXX							2	CANADA	CANADA					23	MEDICAL (MED)	MEDICAL (MED)		12	CLASS 5	CLASSE 5	2025-11-11	5	UNABLE TO PERFORM (vi)	INAPTE Ã€ EXERCER FONCTIONS (vi)	5	PACIFIC	PACIFIQUE	19:08:00	3	INCIDENT
160613	A25F0400	2909	Rhein-Main	516	GERMANY	ALLEMAGNE				Frankfurt	50.0333	7	N	N	8.57056	9	E	E	EDDF							516	GERMANY	ALLEMAGNE					12	FIRE/SMOKE (NON-IMPACT) (Fâ€“NI)	INCENDIE/FUMÃ‰E (SANS IMPACT) (Fâ€“NI)		12	CLASS 5	CLASSE 5	2025-10-28	11	EMERGENCY/PRIORITY (xi)	URGENCE/PRIORITÃ‰ (xi)	8	FOREIGN	ETRANGER	09:47:00	3	INCIDENT
160612	A25F0399	2914	Aeroporto da Portela de Sacavem	278	PORTUGAL	PORTUGAL				Lisbon	38.7814	7	N	N	9.13583	10	W	W	LPPT							278	PORTUGAL	PORTUGAL					23	MEDICAL (MED)	MEDICAL (MED)		12	CLASS 5	CLASSE 5	2025-11-08	5	UNABLE TO PERFORM (vi)	INAPTE Ã€ EXERCER FONCTIONS (vi)	8	FOREIGN	ETRANGER	10:15:00	3	INCIDENT
160611	A25F0398	3946	Sarasota/Bradenton Intl	3	UNITED STATES	ETATS-UNIS	373	FLORIDA	FLORIDE	Sarasota/Bradenton	27.3954	7	N	N	82.5544	10	W	W	KSRQ							3	UNITED STATES	ETATS-UNIS					4	AIRPROX/TCAS ALERT/LOSS OF SEPARATION/NEAR MIDAIR COLLISIONS/MIDAIR COLLISIONS (MAC)	AIRPROX/AVERTISSEMENT TCAS/PERTE Dâ€™ESPACEMENT/COLLISION / QUASICOLLISION EN VOL (MAC)		12	CLASS 5	CLASSE 5	2025-11-01	15	RISK OF COLLISION (x)	RISQUE DE COLLISION (x)	8	FOREIGN	ETRANGER	16:00:00	3	INCIDENT
160610	A25C0125	2001	James Armstrong Richardson Intl	2	CANADA	CANADA	9	MANITOBA	MANITOBA	Winnipeg	49.91	7	N	N	97.24	10	W	W	CYWG							2	CANADA	CANADA					4	AIRPROX/TCAS ALERT/LOSS OF SEPARATION/NEAR MIDAIR COLLISIONS/MIDAIR COLLISIONS (MAC)	AIRPROX/AVERTISSEMENT TCAS/PERTE Dâ€™ESPACEMENT/COLLISION / QUASICOLLISION EN VOL (MAC)		12	CLASS 5	CLASSE 5	2025-10-13	16	LOSS OF SEPARATION (x)	PERTE D'ESPACEMENT (x)	6	CENTRAL	CENTRE	17:30:00	3	INCIDENT
160609	A25F0397										31.6122	7	N	N	97.2303	10	W	W								3	UNITED STATES	ETATS-UNIS					30	TURBULENCE ENCOUNTER (TURB)	PASSAGE DANS UNE ZONE DE TURBULENCE (TURB)	in vicinity of KACT - Waco Regional Airport - Waco	12	CLASS 5	CLASSE 5	2025-11-01	3	DIFFICULT TO CONTROL (iv)	DIFFICULTÃ‰S DE MAÃŽTRISE (iv)	8	FOREIGN	ETRANGER	22:30:00	3	INCIDENT
160608	A25W0147	2021	YELLOWKNIFE	2	CANADA	CANADA	23	NORTHWEST TERRITORIES	TERRITOIRES DU NORD-OUEST	YELLOWKNIFE	62.4631	7	N	N	114.44	10	W	W	CYZF							2	CANADA	CANADA					29	SYSTEM/COMPONENT FAILURE OR MALFUNCTION (POWERPLANT) (SCFâ€“PP)	PANNE OU MAUVAIS FONCTIONNEMENT Dâ€™UN CIRCUIT OU Dâ€™UN COMPOSANT (FAISANT PARTIE DU GROUPE MOTOPROPULSEUR) (SCFâ€“PP)		12	CLASS 5	CLASSE 5	2025-11-09	1	ENGINE (i)	MOTEUR (i)	3	WESTERN	OUEST	11:05:00	3	INCIDENT
160606	A25W0146	471	Edmonton Intl	2	CANADA	CANADA	11	ALBERTA	ALBERTA	Edmonton	53.16	7	N	N	113.37	10	W	W	CYEG	7	SE	Southeast	146.25	123.75	135	2	CANADA	CANADA	13	26	Nautical miles	Miles nautique	4	AIRPROX/TCAS ALERT/LOSS OF SEPARATION/NEAR MIDAIR COLLISIONS/MIDAIR COLLISIONS (MAC)	AIRPROX/AVERTISSEMENT TCAS/PERTE Dâ€™ESPACEMENT/COLLISION / QUASICOLLISION EN VOL (MAC)		12	CLASS 5	CLASSE 5	2025-11-07	16	LOSS OF SEPARATION (x)	PERTE D'ESPACEMENT (x)	3	WESTERN	OUEST	14:20:00	3	INCIDENT
160605	A25F0396																									275	NORWAY	NORVEGE					23	MEDICAL (MED)	MEDICAL (MED)	Norway (over)	12	CLASS 5	CLASSE 5	2025-10-28	5	UNABLE TO PERFORM (vi)	INAPTE Ã€ EXERCER FONCTIONS (vi)	8	FOREIGN	ETRANGER	04:30:00	3	INCIDENT
160604	A25Q0179	433	Pierre Elliott Trudeau Intl	2	CANADA	CANADA	4	QUEBEC	QUEBEC	Montreal	45.4706	7	N	N	73.7408	10	W	W	CYUL							2	CANADA	CANADA					28	SYSTEM/COMPONENT FAILURE OR MALFUNCTION (NON-POWERPLANT) (SCFâ€“NP)	PANNE OU MAUVAIS FONCTIONNEMENT Dâ€™UN CIRCUIT OU Dâ€™UN COMPOSANT (NE FAISANT PAS PARTIE DU GROUPE MOTOPROPULSEUR) (SCFâ€“NP)		12	CLASS 5	CLASSE 5	2025-10-01	11	EMERGENCY/PRIORITY (xi)	URGENCE/PRIORITÃ‰ (xi)	4	QUEBEC	QUEBEC	15:33:00	3	INCIDENT
160603	A25Q0178	433	Pierre Elliott Trudeau Intl	2	CANADA	CANADA	4	QUEBEC	QUEBEC	Montreal	45.4706	7	N	N	73.7408	10	W	W	CYUL							2	CANADA	CANADA					28	SYSTEM/COMPONENT FAILURE OR MALFUNCTION (NON-POWERPLANT) (SCFâ€“NP)	PANNE OU MAUVAIS FONCTIONNEMENT Dâ€™UN CIRCUIT OU Dâ€™UN COMPOSANT (NE FAISANT PAS PARTIE DU GROUPE MOTOPROPULSEUR) (SCFâ€“NP)		12	CLASS 5	CLASSE 5	2025-10-01	11	EMERGENCY/PRIORITY (xi)	URGENCE/PRIORITÃ‰ (xi)	4	QUEBEC	QUEBEC	11:15:00	3	INCIDENT
160602	A25P0171	1925	Victoria Intl	2	CANADA	CANADA	12	BRITISH COLUMBIA	COLOMBIE-BRITANNIQUE	Victoria	48.6472	7	N	N	123.426	10	W	W	CYYJ							2	CANADA	CANADA					34	WIND SHEAR OR THUNDERSTORM (WSTRW)	CISAILLEMENT DU VENT OU ORAGE (WSTRW)		12	CLASS 5	CLASSE 5	2025-11-05	3	DIFFICULT TO CONTROL (iv)	DIFFICULTÃ‰S DE MAÃŽTRISE (iv)	5	PACIFIC	PACIFIQUE	06:50:00	3	INCIDENT
160602	A25P0171	1925	Victoria Intl	2	CANADA	CANADA	12	BRITISH COLUMBIA	COLOMBIE-BRITANNIQUE	Victoria	48.6472	7	N	N	123.426	10	W	W	CYYJ							2	CANADA	CANADA					30	TURBULENCE ENCOUNTER (TURB)	PASSAGE DANS UNE ZONE DE TURBULENCE (TURB)		12	CLASS 5	CLASSE 5	2025-11-05	3	DIFFICULT TO CONTROL (iv)	DIFFICULTÃ‰S DE MAÃŽTRISE (iv)	5	PACIFIC	PACIFIQUE	06:50:00	3	INCIDENT
160601	A25Q0177	433	Pierre Elliott Trudeau Intl	2	CANADA	CANADA	4	QUEBEC	QUEBEC	Montreal	45.4706	7	N	N	73.7408	10	W	W	CYUL							2	CANADA	CANADA					4	AIRPROX/TCAS ALERT/LOSS OF SEPARATION/NEAR MIDAIR COLLISIONS/MIDAIR COLLISIONS (MAC)	AIRPROX/AVERTISSEMENT TCAS/PERTE Dâ€™ESPACEMENT/COLLISION / QUASICOLLISION EN VOL (MAC)		12	CLASS 5	CLASSE 5	2025-10-20	16	LOSS OF SEPARATION (x)	PERTE D'ESPACEMENT (x)	4	QUEBEC	QUEBEC	17:27:00	3	INCIDENT
160600	A25Q0176	5423	St-Apollinaire (AirPro) Airport	2	CANADA	CANADA	4	QUEBEC	QUEBEC	St-Apollinaire, QC	46.5894	7	N	N	71.5686	10	W	W	CAA4							2	CANADA	CANADA					1	ABNORMAL RUNWAY CONTACT (ARC)	CONTACT ANORMAL AVEC LA PISTE (ARC)		12	CLASS 5	CLASSE 5	2025-09-29				4	QUEBEC	QUEBEC	20:34:00	1	ACCIDENT
160600	A25Q0176	5423	St-Apollinaire (AirPro) Airport	2	CANADA	CANADA	4	QUEBEC	QUEBEC	St-Apollinaire, QC	46.5894	7	N	N	71.5686	10	W	W	CAA4							2	CANADA	CANADA					20	LOSS OF CONTROLâ€“INFLIGHT (LOCâ€“I)	PERTE DE CONTRÃ”LE â€“ EN VOL (LOCâ€“I)		12	CLASS 5	CLASSE 5	2025-09-29				4	QUEBEC	QUEBEC	20:34:00	1	ACCIDENT
160599	A25W0145	230	Calgary Intl	2	CANADA	CANADA	11	ALBERTA	ALBERTA	Calgary	51.1225	7	N	N	114.013	10	W	W	CYYC							2	CANADA	CANADA					28	SYSTEM/COMPONENT FAILURE OR MALFUNCTION (NON-POWERPLANT) (SCFâ€“NP)	PANNE OU MAUVAIS FONCTIONNEMENT Dâ€™UN CIRCUIT OU Dâ€™UN COMPOSANT (NE FAISANT PAS PARTIE DU GROUPE MOTOPROPULSEUR) (SCFâ€“NP)		12	CLASS 5	CLASSE 5	2025-11-05	11	EMERGENCY/PRIORITY (xi)	URGENCE/PRIORITÃ‰ (xi)	3	WESTERN	OUEST	21:21:00	3	INCIDENT
160598	A25P0170	1925	Victoria Intl	2	CANADA	CANADA	12	BRITISH COLUMBIA	COLOMBIE-BRITANNIQUE	Victoria	48.6472	7	N	N	123.426	10	W	W	CYYJ							2	CANADA	CANADA					6	BIRD (BIRD)	OISEAU (BIRD)		12	CLASS 5	CLASSE 5	2025-11-05	11	EMERGENCY/PRIORITY (xi)	URGENCE/PRIORITÃ‰ (xi)	5	PACIFIC	PACIFIQUE	09:11:00	3	INCIDENT
160596	A25Q0175	1694	St-Honore	2	CANADA	CANADA	4	QUEBEC	QUEBEC	Chicoutimi	50.0699	7	N	N	70.7497	10	W	W	CYRC	1	N	North	11.25	0	0	2	CANADA	CANADA	110	26	Nautical miles	Miles nautique	20	LOSS OF CONTROLâ€“INFLIGHT (LOCâ€“I)	PERTE DE CONTRÃ”LE â€“ EN VOL (LOCâ€“I)		12	CLASS 5	CLASSE 5	2025-10-06				4	QUEBEC	QUEBEC	15:00:00	1	ACCIDENT
160595	A25C0123	1579	SELKIRK	2	CANADA	CANADA	9	MANITOBA	MANITOBA	SELKIRK	50.1667	7	N	N	96.8667	10	W	W	CKC5							2	CANADA	CANADA					19	LOSS OF CONTROLâ€“GROUND (LOCâ€“G)	PERTE DE CONTRÃ”LE â€“ AU SOL (LOCâ€“G)		12	CLASS 5	CLASSE 5	2025-10-24				6	CENTRAL	CENTRE	18:05:00	1	ACCIDENT
160594	A25O0167	1202	MUSKOKA	2	CANADA	CANADA	336	ONTARIO	ONTARIO	MUSKOKA	44.975	7	N	N	79.3039	10	W	W	CYQA	11	SW	Southwest	236.25	213.75	225	2	CANADA	CANADA	10	26	Nautical miles	Miles nautique	28	SYSTEM/COMPONENT FAILURE OR MALFUNCTION (NON-POWERPLANT) (SCFâ€“NP)	PANNE OU MAUVAIS FONCTIONNEMENT Dâ€™UN CIRCUIT OU Dâ€™UN COMPOSANT (NE FAISANT PAS PARTIE DU GROUPE MOTOPROPULSEUR) (SCFâ€“NP)		12	CLASS 5	CLASSE 5	2025-10-31	11	EMERGENCY/PRIORITY (xi)	URGENCE/PRIORITÃ‰ (xi)	2	ONTARIO	ONTARIO	14:41:00	3	INCIDENT
160593	A25F0394	3934	Orlando Intl	3	UNITED STATES	ETATS-UNIS	373	FLORIDA	FLORIDE	Orlando	28.4294	7	N	N	81.309	10	W	W	KMCO							3	UNITED STATES	ETATS-UNIS					29	SYSTEM/COMPONENT FAILURE OR MALFUNCTION (POWERPLANT) (SCFâ€“PP)	PANNE OU MAUVAIS FONCTIONNEMENT Dâ€™UN CIRCUIT OU Dâ€™UN COMPOSANT (FAISANT PARTIE DU GROUPE MOTOPROPULSEUR) (SCFâ€“PP)		12	CLASS 5	CLASSE 5	2025-10-26	11	EMERGENCY/PRIORITY (xi)	URGENCE/PRIORITÃ‰ (xi)	8	FOREIGN	ETRANGER	04:27:00	3	INCIDENT
160592	A25O0166	1289	MacDonald-Cartier Intl	2	CANADA	CANADA	336	ONTARIO	ONTARIO	Ottawa	45.3225	7	N	N	75.6672	10	W	W	CYOW							2	CANADA	CANADA					4	AIRPROX/TCAS ALERT/LOSS OF SEPARATION/NEAR MIDAIR COLLISIONS/MIDAIR COLLISIONS (MAC)	AIRPROX/AVERTISSEMENT TCAS/PERTE Dâ€™ESPACEMENT/COLLISION / QUASICOLLISION EN VOL (MAC)		12	CLASS 5	CLASSE 5	2025-10-23	15	RISK OF COLLISION (x)	RISQUE DE COLLISION (x)	2	ONTARIO	ONTARIO	21:05:00	3	INCIDENT
160591	A25O0165	1010	Lester B. Pearson Intl	2	CANADA	CANADA	336	ONTARIO	ONTARIO	Toronto	43.6767	7	N	N	79.6306	10	W	W	CYYZ							2	CANADA	CANADA					28	SYSTEM/COMPONENT FAILURE OR MALFUNCTION (NON-POWERPLANT) (SCFâ€“NP)	PANNE OU MAUVAIS FONCTIONNEMENT Dâ€™UN CIRCUIT OU Dâ€™UN COMPOSANT (NE FAISANT PAS PARTIE DU GROUPE MOTOPROPULSEUR) (SCFâ€“NP)		12	CLASS 5	CLASSE 5	2025-10-26	11	EMERGENCY/PRIORITY (xi)	URGENCE/PRIORITÃ‰ (xi)	2	ONTARIO	ONTARIO	15:30:00	3	INCIDENT
160590	A25C0122	48	ARVIAT	2	CANADA	CANADA	501	NUNAVUT	NUNAVUT	ARVIAT	61.1	7	N	N	94.0667	10	W	W	CYEK							2	CANADA	CANADA					28	SYSTEM/COMPONENT FAILURE OR MALFUNCTION (NON-POWERPLANT) (SCFâ€“NP)	PANNE OU MAUVAIS FONCTIONNEMENT Dâ€™UN CIRCUIT OU Dâ€™UN COMPOSANT (NE FAISANT PAS PARTIE DU GROUPE MOTOPROPULSEUR) (SCFâ€“NP)		12	CLASS 5	CLASSE 5	2025-10-24	11	EMERGENCY/PRIORITY (xi)	URGENCE/PRIORITÃ‰ (xi)	6	CENTRAL	CENTRE	13:48:00	3	INCIDENT
160589	A25O0164	1010	Lester B. Pearson Intl	2	CANADA	CANADA	336	ONTARIO	ONTARIO	Toronto	43.6767	7	N	N	79.6306	10	W	W	CYYZ							2	CANADA	CANADA					28	SYSTEM/COMPONENT FAILURE OR MALFUNCTION (NON-POWERPLANT) (SCFâ€“NP)	PANNE OU MAUVAIS FONCTIONNEMENT Dâ€™UN CIRCUIT OU Dâ€™UN COMPOSANT (NE FAISANT PAS PARTIE DU GROUPE MOTOPROPULSEUR) (SCFâ€“NP)		12	CLASS 5	CLASSE 5	2025-10-26	11	EMERGENCY/PRIORITY (xi)	URGENCE/PRIORITÃ‰ (xi)	2	ONTARIO	ONTARIO	22:15:00	3	INCIDENT
160588	A25P0169	844	KAMLOOPS	2	CANADA	CANADA	12	BRITISH COLUMBIA	COLOMBIE-BRITANNIQUE	KAMLOOPS	50.7025	7	N	N	120.449	10	W	W	CYKA							2	CANADA	CANADA					28	SYSTEM/COMPONENT FAILURE OR MALFUNCTION (NON-POWERPLANT) (SCFâ€“NP)	PANNE OU MAUVAIS FONCTIONNEMENT Dâ€™UN CIRCUIT OU Dâ€™UN COMPOSANT (NE FAISANT PAS PARTIE DU GROUPE MOTOPROPULSEUR) (SCFâ€“NP)		12	CLASS 5	CLASSE 5	2025-11-03	11	EMERGENCY/PRIORITY (xi)	URGENCE/PRIORITÃ‰ (xi)	5	PACIFIC	PACIFIQUE	05:40:00	3	INCIDENT
160587	A25W0144	2021	YELLOWKNIFE	2	CANADA	CANADA	23	NORTHWEST TERRITORIES	TERRITOIRES DU NORD-OUEST	YELLOWKNIFE	62.4631	7	N	N	114.44	10	W	W	CYZF							2	CANADA	CANADA					28	SYSTEM/COMPONENT FAILURE OR MALFUNCTION (NON-POWERPLANT) (SCFâ€“NP)	PANNE OU MAUVAIS FONCTIONNEMENT Dâ€™UN CIRCUIT OU Dâ€™UN COMPOSANT (NE FAISANT PAS PARTIE DU GROUPE MOTOPROPULSEUR) (SCFâ€“NP)		12	CLASS 5	CLASSE 5	2025-10-28	11	EMERGENCY/PRIORITY (xi)	URGENCE/PRIORITÃ‰ (xi)	3	WESTERN	OUEST	11:10:00	3	INCIDENT
160586	A25A0072	716	Stanfield Intl	2	CANADA	CANADA	7	NOVA SCOTIA	NOUVELLE-ECOSSE	Halifax	43.9167	7	N	N	59.3833	10	W	W	CYHZ	6	ESE	East-southeast	123.75	101.25	112.5	2	CANADA	CANADA	186	26	Nautical miles	Miles nautique	23	MEDICAL (MED)	MEDICAL (MED)		12	CLASS 5	CLASSE 5	2025-10-18	5	UNABLE TO PERFORM (vi)	INAPTE Ã€ EXERCER FONCTIONS (vi)	1	ATLANTIC	ATLANTIQUE	01:30:00	3	INCIDENT
160585	A25A0071	716	Stanfield Intl	2	CANADA	CANADA	7	NOVA SCOTIA	NOUVELLE-ECOSSE	Halifax	44.8833	7	N	N	65.3333	10	W	W	CYHZ	13	W	West	281.25	258.75	270	2	CANADA	CANADA	77	26	Nautical miles	Miles nautique	30	TURBULENCE ENCOUNTER (TURB)	PASSAGE DANS UNE ZONE DE TURBULENCE (TURB)		12	CLASS 5	CLASSE 5	2025-10-28	3	DIFFICULT TO CONTROL (iv)	DIFFICULTÃ‰S DE MAÃŽTRISE (iv)	1	ATLANTIC	ATLANTIQUE	20:42:00	3	INCIDENT
160584	A25W0143	230	Calgary Intl	2	CANADA	CANADA	11	ALBERTA	ALBERTA	Calgary	51.1225	7	N	N	114.013	10	W	W	CYYC							2	CANADA	CANADA					12	FIRE/SMOKE (NON-IMPACT) (Fâ€“NI)	INCENDIE/FUMÃ‰E (SANS IMPACT) (Fâ€“NI)		12	CLASS 5	CLASSE 5	2025-09-05	11	EMERGENCY/PRIORITY (xi)	URGENCE/PRIORITÃ‰ (xi)	3	WESTERN	OUEST	23:11:00	3	INCIDENT
160583	A25F0393																									3	UNITED STATES	ETATS-UNIS					23	MEDICAL (MED)	MEDICAL (MED)	over Missouri	12	CLASS 5	CLASSE 5	2025-10-25	5	UNABLE TO PERFORM (vi)	INAPTE Ã€ EXERCER FONCTIONS (vi)	8	FOREIGN	ETRANGER	22:55:00	3	INCIDENT
160582	A25Q0174	1696	ST-JEAN	2	CANADA	CANADA	4	QUEBEC	QUEBEC	ST-JEAN	45.2944	7	N	N	73.2817	10	W	W	CYJN	9	S	South	191.25	168.75	180	2	CANADA	CANADA	4	26	Nautical miles	Miles nautique	23	MEDICAL (MED)	MEDICAL (MED)		12	CLASS 5	CLASSE 5	2025-10-29	11	EMERGENCY/PRIORITY (xi)	URGENCE/PRIORITÃ‰ (xi)	4	QUEBEC	QUEBEC	19:03:00	3	INCIDENT
160581	A25P0168	313	CHILLIWACK	2	CANADA	CANADA	12	BRITISH COLUMBIA	COLOMBIE-BRITANNIQUE	CHILLIWACK	49.1528	7	N	N	121.939	10	W	W	CYCW							2	CANADA	CANADA					6	BIRD (BIRD)	OISEAU (BIRD)		12	CLASS 5	CLASSE 5	2025-10-28				5	PACIFIC	PACIFIQUE	21:00:00	1	ACCIDENT
160580	A25P0167	1925	Victoria Intl	2	CANADA	CANADA	12	BRITISH COLUMBIA	COLOMBIE-BRITANNIQUE	Victoria	48.6472	7	N	N	123.426	10	W	W	CYYJ							2	CANADA	CANADA					17	GROUND HANDLING (RAMP)	MANUTENTION AU SOL (RAMP)		12	CLASS 5	CLASSE 5	2025-10-27	14	COLLISION (x)	COLLISION (x)	5	PACIFIC	PACIFIQUE	19:22:00	3	INCIDENT
160579	A25F0392										39.9969	7	N	N	82.8922	10	W	W								3	UNITED STATES	ETATS-UNIS					28	SYSTEM/COMPONENT FAILURE OR MALFUNCTION (NON-POWERPLANT) (SCFâ€“NP)	PANNE OU MAUVAIS FONCTIONNEMENT Dâ€™UN CIRCUIT OU Dâ€™UN COMPOSANT (NE FAISANT PAS PARTIE DU GROUPE MOTOPROPULSEUR) (SCFâ€“NP)	in vicinity of KCMH - John Glenn Columbus Intl - Columbus	12	CLASS 5	CLASSE 5	2025-10-29	6	DEPRESSURIZATION (vii)	DÃ‰COMPRESSION (vii)	8	FOREIGN	ETRANGER	04:42:00	3	INCIDENT
160577	A25C0121	1557	John G. Diefenbaker Intl	2	CANADA	CANADA	10	SASKATCHEWAN	SASKATCHEWAN	Saskatoon	52.1708	7	N	N	106.7	10	W	W	CYXE	1	N	North	11.25	0	0	2	CANADA	CANADA	33	26	Nautical miles	Miles nautique	29	SYSTEM/COMPONENT FAILURE OR MALFUNCTION (POWERPLANT) (SCFâ€“PP)	PANNE OU MAUVAIS FONCTIONNEMENT Dâ€™UN CIRCUIT OU Dâ€™UN COMPOSANT (FAISANT PARTIE DU GROUPE MOTOPROPULSEUR) (SCFâ€“PP)		12	CLASS 5	CLASSE 5	2025-10-23	1	ENGINE (i)	MOTEUR (i)	6	CENTRAL	CENTRE	23:22:00	3	INCIDENT
160576	A25C0120	1262	NORWAY HOUSE	2	CANADA	CANADA	9	MANITOBA	MANITOBA	NORWAY HOUSE		7	N	N		10	W	W	CYNE	14	WNW	West-northwest	303.75	281.25	292.5	2	CANADA	CANADA	22	26	Nautical miles	Miles nautique	19	LOSS OF CONTROLâ€“GROUND (LOCâ€“G)	PERTE DE CONTRÃ”LE â€“ AU SOL (LOCâ€“G)		12	CLASS 5	CLASSE 5	2025-10-23				6	CENTRAL	CENTRE	16:14:00	1	ACCIDENT
160574	A25C0119	1557	John G. Diefenbaker Intl	2	CANADA	CANADA	10	SASKATCHEWAN	SASKATCHEWAN	Saskatoon	52.1708	7	N	N	106.7	10	W	W	CYXE							2	CANADA	CANADA					23	MEDICAL (MED)	MEDICAL (MED)		12	CLASS 5	CLASSE 5	2025-10-22	5	UNABLE TO PERFORM (vi)	INAPTE Ã€ EXERCER FONCTIONS (vi)	6	CENTRAL	CENTRE	02:10:00	3	INCIDENT
160573	A25F0389	4432	Cuxhaven	516	GERMANY	ALLEMAGNE				Nordholz-Spieka	53.7678	7	N	N	8.65861	9	E	E	ETMN							516	GERMANY	ALLEMAGNE					28	SYSTEM/COMPONENT FAILURE OR MALFUNCTION (NON-POWERPLANT) (SCFâ€“NP)	PANNE OU MAUVAIS FONCTIONNEMENT Dâ€™UN CIRCUIT OU Dâ€™UN COMPOSANT (NE FAISANT PAS PARTIE DU GROUPE MOTOPROPULSEUR) (SCFâ€“NP)		12	CLASS 5	CLASSE 5	2025-10-27	11	EMERGENCY/PRIORITY (xi)	URGENCE/PRIORITÃ‰ (xi)	8	FOREIGN	ETRANGER	12:05:00	3	INCIDENT
160569	A25W0141	230	Calgary Intl	2	CANADA	CANADA	11	ALBERTA	ALBERTA	Calgary	50.41	7	N	N	114.36	10	W	W	CYYC	10	SSW	South-southwest	213.75	191.25	202.5	2	CANADA	CANADA	45	26	Nautical miles	Miles nautique	4	AIRPROX/TCAS ALERT/LOSS OF SEPARATION/NEAR MIDAIR COLLISIONS/MIDAIR COLLISIONS (MAC)	AIRPROX/AVERTISSEMENT TCAS/PERTE Dâ€™ESPACEMENT/COLLISION / QUASICOLLISION EN VOL (MAC)		12	CLASS 5	CLASSE 5	2025-10-25	16	LOSS OF SEPARATION (x)	PERTE D'ESPACEMENT (x)	3	WESTERN	OUEST	11:26:00	3	INCIDENT
160568	A25F0388										21.0367	7	N	N	86.8769	10	W	W								269	MEXICO	MEXIQUE					23	MEDICAL (MED)	MEDICAL (MED)	in vicinity of MMUN - CancÃºn International Airport - Cancun	12	CLASS 5	CLASSE 5	2025-10-22	5	UNABLE TO PERFORM (vi)	INAPTE Ã€ EXERCER FONCTIONS (vi)	8	FOREIGN	ETRANGER	17:00:00	3	INCIDENT
160567	A25F0387																									3	UNITED STATES	ETATS-UNIS					28	SYSTEM/COMPONENT FAILURE OR MALFUNCTION (NON-POWERPLANT) (SCFâ€“NP)	PANNE OU MAUVAIS FONCTIONNEMENT Dâ€™UN CIRCUIT OU Dâ€™UN COMPOSANT (NE FAISANT PAS PARTIE DU GROUPE MOTOPROPULSEUR) (SCFâ€“NP)	over the state of Michigan	12	CLASS 5	CLASSE 5	2025-10-26	11	EMERGENCY/PRIORITY (xi)	URGENCE/PRIORITÃ‰ (xi)	8	FOREIGN	ETRANGER	19:16:00	3	INCIDENT
160566	A25A0070	621	GANDER INTL	2	CANADA	CANADA	6	NEWFOUNDLAND AND LABRADOR	TERRE-NEUVE ET LABRADOR	GANDER	49.5	7	N	N	55.3667	10	W	W	CYQX	15	NW	Northwest	326.25	303.75	315	2	CANADA	CANADA	45	26	Nautical miles	Miles nautique	28	SYSTEM/COMPONENT FAILURE OR MALFUNCTION (NON-POWERPLANT) (SCFâ€“NP)	PANNE OU MAUVAIS FONCTIONNEMENT Dâ€™UN CIRCUIT OU Dâ€™UN COMPOSANT (NE FAISANT PAS PARTIE DU GROUPE MOTOPROPULSEUR) (SCFâ€“NP)		12	CLASS 5	CLASSE 5	2025-10-24	6	DEPRESSURIZATION (vii)	DÃ‰COMPRESSION (vii)	1	ATLANTIC	ATLANTIQUE	14:50:00	3	INCIDENT
160565	A25W0140	230	Calgary Intl	2	CANADA	CANADA	11	ALBERTA	ALBERTA	Calgary	51.1225	7	N	N	114.013	10	W	W	CYYC							2	CANADA	CANADA					5	ATM/CNS (ATM)	ATM/CNS (ATM)		12	CLASS 5	CLASSE 5	2025-07-30	15	RISK OF COLLISION (x)	RISQUE DE COLLISION (x)	3	WESTERN	OUEST	12:14:00	3	INCIDENT
160565	A25W0140	230	Calgary Intl	2	CANADA	CANADA	11	ALBERTA	ALBERTA	Calgary	51.1225	7	N	N	114.013	10	W	W	CYYC							2	CANADA	CANADA					26	RUNWAY INCURSION (RI)	INCURSION SUR PISTE (RI)		12	CLASS 5	CLASSE 5	2025-07-30	15	RISK OF COLLISION (x)	RISQUE DE COLLISION (x)	3	WESTERN	OUEST	12:14:00	3	INCIDENT
160564	A25C0118	1832	THUNDER BAY	2	CANADA	CANADA	336	ONTARIO	ONTARIO	THUNDER BAY	48.3719	7	N	N	89.3217	10	W	W	CYQT							2	CANADA	CANADA					14	FUEL RELATED (FUEL)	PROBLÃˆMES RELIÃ‰S AU CARBURANT (FUEL)		12	CLASS 5	CLASSE 5	2025-10-22	11	EMERGENCY/PRIORITY (xi)	URGENCE/PRIORITÃ‰ (xi)	6	CENTRAL	CENTRE	21:30:00	3	INCIDENT
160563	A25W0139	2021	YELLOWKNIFE	2	CANADA	CANADA	23	NORTHWEST TERRITORIES	TERRITOIRES DU NORD-OUEST	YELLOWKNIFE	62.4631	7	N	N	114.44	10	W	W	CYZF							2	CANADA	CANADA					4	AIRPROX/TCAS ALERT/LOSS OF SEPARATION/NEAR MIDAIR COLLISIONS/MIDAIR COLLISIONS (MAC)	AIRPROX/AVERTISSEMENT TCAS/PERTE Dâ€™ESPACEMENT/COLLISION / QUASICOLLISION EN VOL (MAC)		12	CLASS 5	CLASSE 5	2025-09-09	16	LOSS OF SEPARATION (x)	PERTE D'ESPACEMENT (x)	3	WESTERN	OUEST	22:08:00	3	INCIDENT
160562	A25F0386	4432	Cuxhaven	516	GERMANY	ALLEMAGNE				Nordholz-Spieka	53.7678	7	N	N	8.65861	9	E	E	ETMN							516	GERMANY	ALLEMAGNE					28	SYSTEM/COMPONENT FAILURE OR MALFUNCTION (NON-POWERPLANT) (SCFâ€“NP)	PANNE OU MAUVAIS FONCTIONNEMENT Dâ€™UN CIRCUIT OU Dâ€™UN COMPOSANT (NE FAISANT PAS PARTIE DU GROUPE MOTOPROPULSEUR) (SCFâ€“NP)		12	CLASS 5	CLASSE 5	2025-10-20	11	EMERGENCY/PRIORITY (xi)	URGENCE/PRIORITÃ‰ (xi)	8	FOREIGN	ETRANGER	11:20:00	3	INCIDENT
160561	A25A0069	664	GOOSE BAY	2	CANADA	CANADA	6	NEWFOUNDLAND AND LABRADOR	TERRE-NEUVE ET LABRADOR	GOOSE BAY	55.2167	7	N	N	31.05	10	W	W	CYYR	4	ENE	East-northeast	78.75	56.25	67.5	2	CANADA	CANADA	1031	26	Nautical miles	Miles nautique	29	SYSTEM/COMPONENT FAILURE OR MALFUNCTION (POWERPLANT) (SCFâ€“PP)	PANNE OU MAUVAIS FONCTIONNEMENT Dâ€™UN CIRCUIT OU Dâ€™UN COMPOSANT (FAISANT PARTIE DU GROUPE MOTOPROPULSEUR) (SCFâ€“PP)		12	CLASS 5	CLASSE 5	2025-10-21	1	ENGINE (i)	MOTEUR (i)	1	ATLANTIC	ATLANTIQUE	14:38:00	3	INCIDENT
160560	A25W0138	955	LAC LA BICHE	2	CANADA	CANADA	11	ALBERTA	ALBERTA	LAC LA BICHE	54.9059	7	N	N	111.637	10	W	W	CYLB	4	ENE	East-northeast	78.75	56.25	67.5	2	CANADA	CANADA	15.7	26	Nautical miles	Miles nautique	11	EXTERNAL LOAD RELATED OCCURRENCES (EXTL)	Ã‰VÃ‰NEMENTS LIÃ‰S AUX CHARGES EXTERNES (EXTL)		12	CLASS 5	CLASSE 5	2025-10-18	10	SLUNG LOAD RELEASED (xii)	CHARGE SOUS Ã‰LINGUE RELÃ‚CHÃ‰ (xii)	3	WESTERN	OUEST	11:20:00	3	INCIDENT
160558	A25W0136	3604	DIAVIK	2	CANADA	CANADA	23	NORTHWEST TERRITORIES	TERRITOIRES DU NORD-OUEST	DIAVIK	64.5114	7	N	N	110.29	10	W	W	CDK2							2	CANADA	CANADA					29	SYSTEM/COMPONENT FAILURE OR MALFUNCTION (POWERPLANT) (SCFâ€“PP)	PANNE OU MAUVAIS FONCTIONNEMENT Dâ€™UN CIRCUIT OU Dâ€™UN COMPOSANT (FAISANT PARTIE DU GROUPE MOTOPROPULSEUR) (SCFâ€“PP)		12	CLASS 5	CLASSE 5	2025-10-21	1	ENGINE (i)	MOTEUR (i)	3	WESTERN	OUEST	09:25:00	3	INCIDENT
160557	A25Q0172	433	Pierre Elliott Trudeau Intl	2	CANADA	CANADA	4	QUEBEC	QUEBEC	Montreal	45.4706	7	N	N	73.7408	10	W	W	CYUL							2	CANADA	CANADA					28	SYSTEM/COMPONENT FAILURE OR MALFUNCTION (NON-POWERPLANT) (SCFâ€“NP)	PANNE OU MAUVAIS FONCTIONNEMENT Dâ€™UN CIRCUIT OU Dâ€™UN COMPOSANT (NE FAISANT PAS PARTIE DU GROUPE MOTOPROPULSEUR) (SCFâ€“NP)		12	CLASS 5	CLASSE 5	2025-10-09	11	EMERGENCY/PRIORITY (xi)	URGENCE/PRIORITÃ‰ (xi)	4	QUEBEC	QUEBEC	20:45:00	3	INCIDENT
160556	A25O0163	1839	Timmins (Victor M. Power)	2	CANADA	CANADA	336	ONTARIO	ONTARIO	TIMMINS	48.5706	7	N	N	81.3767	10	W	W	CYTS	9	S	South	191.25	168.75	180	2	CANADA	CANADA	20	26	Nautical miles	Miles nautique	4	AIRPROX/TCAS ALERT/LOSS OF SEPARATION/NEAR MIDAIR COLLISIONS/MIDAIR COLLISIONS (MAC)	AIRPROX/AVERTISSEMENT TCAS/PERTE Dâ€™ESPACEMENT/COLLISION / QUASICOLLISION EN VOL (MAC)		12	CLASS 5	CLASSE 5	2025-10-16	15	RISK OF COLLISION (x)	RISQUE DE COLLISION (x)	2	ONTARIO	ONTARIO	22:40:00	3	INCIDENT
160555	A25W0135	230	Calgary Intl	2	CANADA	CANADA	11	ALBERTA	ALBERTA	Calgary	50.5452	7	N	N	117.385	10	W	W	CYYC	12	WSW	West-southwest	258.75	236.25	247.5	2	CANADA	CANADA	130	26	Nautical miles	Miles nautique	28	SYSTEM/COMPONENT FAILURE OR MALFUNCTION (NON-POWERPLANT) (SCFâ€“NP)	PANNE OU MAUVAIS FONCTIONNEMENT Dâ€™UN CIRCUIT OU Dâ€™UN COMPOSANT (NE FAISANT PAS PARTIE DU GROUPE MOTOPROPULSEUR) (SCFâ€“NP)		12	CLASS 5	CLASSE 5	2025-10-19	11	EMERGENCY/PRIORITY (xi)	URGENCE/PRIORITÃ‰ (xi)	3	WESTERN	OUEST	18:52:00	3	INCIDENT
160554	A25W0134	2021	YELLOWKNIFE	2	CANADA	CANADA	23	NORTHWEST TERRITORIES	TERRITOIRES DU NORD-OUEST	YELLOWKNIFE	62.4631	7	N	N	114.44	10	W	W	CYZF							2	CANADA	CANADA					28	SYSTEM/COMPONENT FAILURE OR MALFUNCTION (NON-POWERPLANT) (SCFâ€“NP)	PANNE OU MAUVAIS FONCTIONNEMENT Dâ€™UN CIRCUIT OU Dâ€™UN COMPOSANT (NE FAISANT PAS PARTIE DU GROUPE MOTOPROPULSEUR) (SCFâ€“NP)		12	CLASS 5	CLASSE 5	2025-10-20	17	LANDING GEAR RETRACTED/COLLAPSED(v)	TRAIN Dâ€™ATTERRISSAGE RÃ‰TRACTÃ‰/AFFAISSÃ‰(v)	3	WESTERN	OUEST	17:01:00	3	INCIDENT
160553	A25F0385	3950	Philadelphia Intl	3	UNITED STATES	ETATS-UNIS	369	PENNSYLVANIA	PENNSYLVANIA	Philadelphia	39.8722	7	N	N	75.2408	10	W	W	KPHL							3	UNITED STATES	ETATS-UNIS					7	CABIN SAFETY EVENTS (CABIN)	Ã‰VÃ‰NEMENTS LIÃ‰S Ã€ LA SÃ‰CURITÃ‰ DES CABINES (CABIN)		12	CLASS 5	CLASSE 5	2025-10-21	5	UNABLE TO PERFORM (vi)	INAPTE Ã€ EXERCER FONCTIONS (vi)	8	FOREIGN	ETRANGER	11:30:00	3	INCIDENT
160552	A25Q0171	1164	MONT-JOLI	2	CANADA	CANADA	4	QUEBEC	QUEBEC	MONT-JOLI	48.6089	7	N	N	68.2075	10	W	W	CYYY	4	ENE	East-northeast	78.75	56.25	67.5	2	CANADA	CANADA	60	26	Nautical miles	Miles nautique	28	SYSTEM/COMPONENT FAILURE OR MALFUNCTION (NON-POWERPLANT) (SCFâ€“NP)	PANNE OU MAUVAIS FONCTIONNEMENT Dâ€™UN CIRCUIT OU Dâ€™UN COMPOSANT (NE FAISANT PAS PARTIE DU GROUPE MOTOPROPULSEUR) (SCFâ€“NP)		12	CLASS 5	CLASSE 5	2025-10-20	11	EMERGENCY/PRIORITY (xi)	URGENCE/PRIORITÃ‰ (xi)	4	QUEBEC	QUEBEC	23:18:00	3	INCIDENT
160549	A25O0161	1010	Lester B. Pearson Intl	2	CANADA	CANADA	336	ONTARIO	ONTARIO	Toronto	43.6767	7	N	N	79.6306	10	W	W	CYYZ							2	CANADA	CANADA					4	AIRPROX/TCAS ALERT/LOSS OF SEPARATION/NEAR MIDAIR COLLISIONS/MIDAIR COLLISIONS (MAC)	AIRPROX/AVERTISSEMENT TCAS/PERTE Dâ€™ESPACEMENT/COLLISION / QUASICOLLISION EN VOL (MAC)		12	CLASS 5	CLASSE 5	2025-10-19	16	LOSS OF SEPARATION (x)	PERTE D'ESPACEMENT (x)	2	ONTARIO	ONTARIO	17:43:00	3	INCIDENT
160547	A25P0164	1912	Vancouver Intl	2	CANADA	CANADA	12	BRITISH COLUMBIA	COLOMBIE-BRITANNIQUE	Vancouver	49.1947	7	N	N	123.184	10	W	W	CYVR							2	CANADA	CANADA					4	AIRPROX/TCAS ALERT/LOSS OF SEPARATION/NEAR MIDAIR COLLISIONS/MIDAIR COLLISIONS (MAC)	AIRPROX/AVERTISSEMENT TCAS/PERTE Dâ€™ESPACEMENT/COLLISION / QUASICOLLISION EN VOL (MAC)		12	CLASS 5	CLASSE 5	2025-10-16	16	LOSS OF SEPARATION (x)	PERTE D'ESPACEMENT (x)	5	PACIFIC	PACIFIQUE	09:02:00	3	INCIDENT
160545	A25F0383	3975	Charles de Gaulle	65	FRANCE	FRANCE				Paris	49.0097	7	N	N	2.54778	9	E	E	LFPG							65	FRANCE	FRANCE					23	MEDICAL (MED)	MEDICAL (MED)		12	CLASS 5	CLASSE 5	2025-10-19	5	UNABLE TO PERFORM (vi)	INAPTE Ã€ EXERCER FONCTIONS (vi)	8	FOREIGN	ETRANGER	08:20:00	3	INCIDENT
160543	A25W0132	808	INUVIK (MIKE ZUBKO)	2	CANADA	CANADA	23	NORTHWEST TERRITORIES	TERRITOIRES DU NORD-OUEST	INUVIK	68.3039	7	N	N	133.483	10	W	W	CYEV							2	CANADA	CANADA					28	SYSTEM/COMPONENT FAILURE OR MALFUNCTION (NON-POWERPLANT) (SCFâ€“NP)	PANNE OU MAUVAIS FONCTIONNEMENT Dâ€™UN CIRCUIT OU Dâ€™UN COMPOSANT (NE FAISANT PAS PARTIE DU GROUPE MOTOPROPULSEUR) (SCFâ€“NP)		12	CLASS 5	CLASSE 5	2025-10-16	11	EMERGENCY/PRIORITY (xi)	URGENCE/PRIORITÃ‰ (xi)	3	WESTERN	OUEST	12:23:00	3	INCIDENT
160542	A25F0382																									65	FRANCE	FRANCE					23	MEDICAL (MED)	MEDICAL (MED)	over Lyon	12	CLASS 5	CLASSE 5	2025-09-22	5	UNABLE TO PERFORM (vi)	INAPTE Ã€ EXERCER FONCTIONS (vi)	8	FOREIGN	ETRANGER	14:30:00	3	INCIDENT
160539	A25C0117	2001	James Armstrong Richardson Intl	2	CANADA	CANADA	9	MANITOBA	MANITOBA	Winnipeg	49.91	7	N	N	97.24	10	W	W	CYWG	1	N	North	11.25	0	0	2	CANADA	CANADA	60	26	Nautical miles	Miles nautique	28	SYSTEM/COMPONENT FAILURE OR MALFUNCTION (NON-POWERPLANT) (SCFâ€“NP)	PANNE OU MAUVAIS FONCTIONNEMENT Dâ€™UN CIRCUIT OU Dâ€™UN COMPOSANT (NE FAISANT PAS PARTIE DU GROUPE MOTOPROPULSEUR) (SCFâ€“NP)		12	CLASS 5	CLASSE 5	2025-10-10	6	DEPRESSURIZATION (vii)	DÃ‰COMPRESSION (vii)	6	CENTRAL	CENTRE	14:47:00	3	INCIDENT
160538	A25C0116	1262	NORWAY HOUSE	2	CANADA	CANADA	9	MANITOBA	MANITOBA	NORWAY HOUSE	53.9583	7	N	N	97.8442	10	W	W	CYNE							2	CANADA	CANADA					28	SYSTEM/COMPONENT FAILURE OR MALFUNCTION (NON-POWERPLANT) (SCFâ€“NP)	PANNE OU MAUVAIS FONCTIONNEMENT Dâ€™UN CIRCUIT OU Dâ€™UN COMPOSANT (NE FAISANT PAS PARTIE DU GROUPE MOTOPROPULSEUR) (SCFâ€“NP)		12	CLASS 5	CLASSE 5	2025-09-18	11	EMERGENCY/PRIORITY (xi)	URGENCE/PRIORITÃ‰ (xi)	6	CENTRAL	CENTRE	17:36:00	3	INCIDENT
160537	A25F0380																									3	UNITED STATES	ETATS-UNIS					28	SYSTEM/COMPONENT FAILURE OR MALFUNCTION (NON-POWERPLANT) (SCFâ€“NP)	PANNE OU MAUVAIS FONCTIONNEMENT Dâ€™UN CIRCUIT OU Dâ€™UN COMPOSANT (NE FAISANT PAS PARTIE DU GROUPE MOTOPROPULSEUR) (SCFâ€“NP)	over north Carolina	12	CLASS 5	CLASSE 5	2025-10-14	11	EMERGENCY/PRIORITY (xi)	URGENCE/PRIORITÃ‰ (xi)	8	FOREIGN	ETRANGER	20:34:00	3	INCIDENT
160536	A25F0379	5420	Bilaspur Airport	82	INDIA	INDE				Chhattisgarh, India	21.9925	7	N	N	82.1189	9	E	E	VEBU							82	INDIA	INDE					28	SYSTEM/COMPONENT FAILURE OR MALFUNCTION (NON-POWERPLANT) (SCFâ€“NP)	PANNE OU MAUVAIS FONCTIONNEMENT Dâ€™UN CIRCUIT OU Dâ€™UN COMPOSANT (NE FAISANT PAS PARTIE DU GROUPE MOTOPROPULSEUR) (SCFâ€“NP)		12	CLASS 5	CLASSE 5	2025-10-13	11	EMERGENCY/PRIORITY (xi)	URGENCE/PRIORITÃ‰ (xi)	8	FOREIGN	ETRANGER	07:17:00	3	INCIDENT
160535	A25A0068	1718	ST. JOHN'S INTL	2	CANADA	CANADA	6	NEWFOUNDLAND AND LABRADOR	TERRE-NEUVE ET LABRADOR	ST. JOHN'S	49.3167	7	N	N	46.1	10	W	W	CYYT	4	ENE	East-northeast	78.75	56.25	67.5	2	CANADA	CANADA	285	26	Nautical miles	Miles nautique	30	TURBULENCE ENCOUNTER (TURB)	PASSAGE DANS UNE ZONE DE TURBULENCE (TURB)		12	CLASS 5	CLASSE 5	2025-10-03	11	EMERGENCY/PRIORITY (xi)	URGENCE/PRIORITÃ‰ (xi)	1	ATLANTIC	ATLANTIQUE	06:30:00	3	INCIDENT
160534	A25O0159	1010	Lester B. Pearson Intl	2	CANADA	CANADA	336	ONTARIO	ONTARIO	Toronto	43.6767	7	N	N	79.6306	10	W	W	CYYZ							2	CANADA	CANADA					26	RUNWAY INCURSION (RI)	INCURSION SUR PISTE (RI)		12	CLASS 5	CLASSE 5	2025-09-25	16	LOSS OF SEPARATION (x)	PERTE D'ESPACEMENT (x)	2	ONTARIO	ONTARIO	23:10:00	3	INCIDENT
160533	A25O0158	433	Pierre Elliott Trudeau Intl	2	CANADA	CANADA	4	QUEBEC	QUEBEC	Montreal	45.4706	7	N	N	73.7408	10	W	W	CYUL	12	WSW	West-southwest	258.75	236.25	247.5	2	CANADA	CANADA	120	26	Nautical miles	Miles nautique	23	MEDICAL (MED)	MEDICAL (MED)		12	CLASS 5	CLASSE 5	2025-10-12	11	EMERGENCY/PRIORITY (xi)	URGENCE/PRIORITÃ‰ (xi)	2	ONTARIO	ONTARIO	10:30:00	3	INCIDENT
160533	A25O0158	433	Pierre Elliott Trudeau Intl	2	CANADA	CANADA	4	QUEBEC	QUEBEC	Montreal	45.4706	7	N	N	73.7408	10	W	W	CYUL	12	WSW	West-southwest	258.75	236.25	247.5	2	CANADA	CANADA	120	26	Nautical miles	Miles nautique	7	CABIN SAFETY EVENTS (CABIN)	Ã‰VÃ‰NEMENTS LIÃ‰S Ã€ LA SÃ‰CURITÃ‰ DES CABINES (CABIN)		12	CLASS 5	CLASSE 5	2025-10-12	11	EMERGENCY/PRIORITY (xi)	URGENCE/PRIORITÃ‰ (xi)	2	ONTARIO	ONTARIO	10:30:00	3	INCIDENT
160532	A25O0157	1010	Lester B. Pearson Intl	2	CANADA	CANADA	336	ONTARIO	ONTARIO	Toronto	43.6767	7	N	N	79.6306	10	W	W	CYYZ							2	CANADA	CANADA					7	CABIN SAFETY EVENTS (CABIN)	Ã‰VÃ‰NEMENTS LIÃ‰S Ã€ LA SÃ‰CURITÃ‰ DES CABINES (CABIN)		12	CLASS 5	CLASSE 5	2025-10-02	5	UNABLE TO PERFORM (vi)	INAPTE Ã€ EXERCER FONCTIONS (vi)	2	ONTARIO	ONTARIO	00:40:00	3	INCIDENT
160531	A25Q0170	285	CHIBOUGAMAU/CHAPAIS	2	CANADA	CANADA	4	QUEBEC	QUEBEC	CHIBOUGAMAU	49.7719	7	N	N	74.5281	10	W	W	CYMT							2	CANADA	CANADA					28	SYSTEM/COMPONENT FAILURE OR MALFUNCTION (NON-POWERPLANT) (SCFâ€“NP)	PANNE OU MAUVAIS FONCTIONNEMENT Dâ€™UN CIRCUIT OU Dâ€™UN COMPOSANT (NE FAISANT PAS PARTIE DU GROUPE MOTOPROPULSEUR) (SCFâ€“NP)		12	CLASS 5	CLASSE 5	2025-10-14	11	EMERGENCY/PRIORITY (xi)	URGENCE/PRIORITÃ‰ (xi)	4	QUEBEC	QUEBEC	21:55:00	3	INCIDENT
160530	A25P0162	1912	Vancouver Intl	2	CANADA	CANADA	12	BRITISH COLUMBIA	COLOMBIE-BRITANNIQUE	Vancouver	49.1947	7	N	N	123.184	10	W	W	CYVR							2	CANADA	CANADA					29	SYSTEM/COMPONENT FAILURE OR MALFUNCTION (POWERPLANT) (SCFâ€“PP)	PANNE OU MAUVAIS FONCTIONNEMENT Dâ€™UN CIRCUIT OU Dâ€™UN COMPOSANT (FAISANT PARTIE DU GROUPE MOTOPROPULSEUR) (SCFâ€“PP)		12	CLASS 5	CLASSE 5	2025-10-12	1	ENGINE (i)	MOTEUR (i)	5	PACIFIC	PACIFIQUE	11:40:00	3	INCIDENT
160529	A25P0161	1912	Vancouver Intl	2	CANADA	CANADA	12	BRITISH COLUMBIA	COLOMBIE-BRITANNIQUE	Vancouver	49.1947	7	N	N	123.184	10	W	W	CYVR							2	CANADA	CANADA					28	SYSTEM/COMPONENT FAILURE OR MALFUNCTION (NON-POWERPLANT) (SCFâ€“NP)	PANNE OU MAUVAIS FONCTIONNEMENT Dâ€™UN CIRCUIT OU Dâ€™UN COMPOSANT (NE FAISANT PAS PARTIE DU GROUPE MOTOPROPULSEUR) (SCFâ€“NP)		12	CLASS 5	CLASSE 5	2025-10-14	11	EMERGENCY/PRIORITY (xi)	URGENCE/PRIORITÃ‰ (xi)	5	PACIFIC	PACIFIQUE	11:00:00	3	INCIDENT
160528	A25P0160	2	ABBOTSFORD	2	CANADA	CANADA	12	BRITISH COLUMBIA	COLOMBIE-BRITANNIQUE	ABBOTSFORD	49.0253	7	N	N	122.36	10	W	W	CYXX							2	CANADA	CANADA					28	SYSTEM/COMPONENT FAILURE OR MALFUNCTION (NON-POWERPLANT) (SCFâ€“NP)	PANNE OU MAUVAIS FONCTIONNEMENT Dâ€™UN CIRCUIT OU Dâ€™UN COMPOSANT (NE FAISANT PAS PARTIE DU GROUPE MOTOPROPULSEUR) (SCFâ€“NP)		12	CLASS 5	CLASSE 5	2025-10-10	11	EMERGENCY/PRIORITY (xi)	URGENCE/PRIORITÃ‰ (xi)	5	PACIFIC	PACIFIQUE	13:39:00	3	INCIDENT
160527	A25Q0169	433	Pierre Elliott Trudeau Intl	2	CANADA	CANADA	4	QUEBEC	QUEBEC	Montreal	45.4706	7	N	N	73.7408	10	W	W	CYUL							2	CANADA	CANADA					28	SYSTEM/COMPONENT FAILURE OR MALFUNCTION (NON-POWERPLANT) (SCFâ€“NP)	PANNE OU MAUVAIS FONCTIONNEMENT Dâ€™UN CIRCUIT OU Dâ€™UN COMPOSANT (NE FAISANT PAS PARTIE DU GROUPE MOTOPROPULSEUR) (SCFâ€“NP)		12	CLASS 5	CLASSE 5	2025-10-14	11	EMERGENCY/PRIORITY (xi)	URGENCE/PRIORITÃ‰ (xi)	4	QUEBEC	QUEBEC	11:23:00	3	INCIDENT
160525	A25F0378	2370	CLEVELAND-HOPKINS INTL	3	UNITED STATES	ETATS-UNIS	371	OHIO	OHIO	CLEVELAND	41.4094	7	N	N	81.8547	10	W	W	KCLE							3	UNITED STATES	ETATS-UNIS					28	SYSTEM/COMPONENT FAILURE OR MALFUNCTION (NON-POWERPLANT) (SCFâ€“NP)	PANNE OU MAUVAIS FONCTIONNEMENT Dâ€™UN CIRCUIT OU Dâ€™UN COMPOSANT (NE FAISANT PAS PARTIE DU GROUPE MOTOPROPULSEUR) (SCFâ€“NP)		12	CLASS 5	CLASSE 5	2025-10-14	11	EMERGENCY/PRIORITY (xi)	URGENCE/PRIORITÃ‰ (xi)	8	FOREIGN	ETRANGER	23:30:00	3	INCIDENT
160524	A25Q0168	1448	Jean Lesage Intl	2	CANADA	CANADA	4	QUEBEC	QUEBEC	Quebec City	46.7911	7	N	N	71.3933	10	W	W	CYQB							2	CANADA	CANADA					28	SYSTEM/COMPONENT FAILURE OR MALFUNCTION (NON-POWERPLANT) (SCFâ€“NP)	PANNE OU MAUVAIS FONCTIONNEMENT Dâ€™UN CIRCUIT OU Dâ€™UN COMPOSANT (NE FAISANT PAS PARTIE DU GROUPE MOTOPROPULSEUR) (SCFâ€“NP)		12	CLASS 5	CLASSE 5	2025-10-13	11	EMERGENCY/PRIORITY (xi)	URGENCE/PRIORITÃ‰ (xi)	4	QUEBEC	QUEBEC	17:33:00	3	INCIDENT
160523	A25F0377	4000	Malpensa	85	ITALY	ITALIE				Milano	45.6306	7	N	N	8.72806	9	E	E	LIMC							85	ITALY	ITALIE					29	SYSTEM/COMPONENT FAILURE OR MALFUNCTION (POWERPLANT) (SCFâ€“PP)	PANNE OU MAUVAIS FONCTIONNEMENT Dâ€™UN CIRCUIT OU Dâ€™UN COMPOSANT (FAISANT PARTIE DU GROUPE MOTOPROPULSEUR) (SCFâ€“PP)		12	CLASS 5	CLASSE 5	2025-10-11	11	EMERGENCY/PRIORITY (xi)	URGENCE/PRIORITÃ‰ (xi)	8	FOREIGN	ETRANGER	16:45:00	3	INCIDENT
160522	A25Q0167	813	IQALUIT	2	CANADA	CANADA	501	NUNAVUT	NUNAVUT	IQALUIT	63.7567	7	N	N	68.5561	10	W	W	CYFB							2	CANADA	CANADA					12	FIRE/SMOKE (NON-IMPACT) (Fâ€“NI)	INCENDIE/FUMÃ‰E (SANS IMPACT) (Fâ€“NI)		12	CLASS 5	CLASSE 5	2025-10-11	11	EMERGENCY/PRIORITY (xi)	URGENCE/PRIORITÃ‰ (xi)	4	QUEBEC	QUEBEC	16:21:00	3	INCIDENT
160521	A25Q0166	1892	VAL-D'OR	2	CANADA	CANADA	4	QUEBEC	QUEBEC	VAL-D'OR	48.0287	7	N	N	77.7633	10	W	W	CYVO	7	SE	Southeast	146.25	123.75	135	2	CANADA	CANADA	1	26	Nautical miles	Miles nautique	1	ABNORMAL RUNWAY CONTACT (ARC)	CONTACT ANORMAL AVEC LA PISTE (ARC)		12	CLASS 5	CLASSE 5	2025-10-09				4	QUEBEC	QUEBEC	18:36:00	1	ACCIDENT
160519	A25F0376	4456	Rostockâ€“Laage Airport	516	GERMANY	ALLEMAGNE				Rostockâ€“Laage	54.5414	7	N	N	123.3	9	E	E	ETNL							516	GERMANY	ALLEMAGNE					14	FUEL RELATED (FUEL)	PROBLÃˆMES RELIÃ‰S AU CARBURANT (FUEL)		12	CLASS 5	CLASSE 5	2025-10-09	11	EMERGENCY/PRIORITY (xi)	URGENCE/PRIORITÃ‰ (xi)	8	FOREIGN	ETRANGER	06:30:00	3	INCIDENT
160518	A25F0375																									549	INTERNATIONAL WATERS	EAUX INTERNATIONALES					23	MEDICAL (MED)	MEDICAL (MED)	over South Pacific ocean	12	CLASS 5	CLASSE 5	2025-10-03	5	UNABLE TO PERFORM (vi)	INAPTE Ã€ EXERCER FONCTIONS (vi)	8	FOREIGN	ETRANGER	20:20:00	3	INCIDENT
160517	A25C0114	2001	James Armstrong Richardson Intl	2	CANADA	CANADA	9	MANITOBA	MANITOBA	Winnipeg	49.91	7	N	N	97.24	10	W	W	CYWG							2	CANADA	CANADA					6	BIRD (BIRD)	OISEAU (BIRD)		12	CLASS 5	CLASSE 5	2025-09-27	11	EMERGENCY/PRIORITY (xi)	URGENCE/PRIORITÃ‰ (xi)	6	CENTRAL	CENTRE	14:28:00	3	INCIDENT
160514	A25W0131	955	LAC LA BICHE	2	CANADA	CANADA	11	ALBERTA	ALBERTA	LAC LA BICHE	54.7703	7	N	N	112.032	10	W	W	CYLB							2	CANADA	CANADA					1	ABNORMAL RUNWAY CONTACT (ARC)	CONTACT ANORMAL AVEC LA PISTE (ARC)		12	CLASS 5	CLASSE 5	2025-10-13				3	WESTERN	OUEST	16:45:00	1	ACCIDENT
160513	A25P0159	901	KITIMAT	2	CANADA	CANADA	12	BRITISH COLUMBIA	COLOMBIE-BRITANNIQUE	KITIMAT	54.1667	7	N	N	128.583	10	W	W	CBW2							2	CANADA	CANADA					33	WILDLIFE (WILD)	FAUNE (WILD)		12	CLASS 5	CLASSE 5	2025-10-13				5	PACIFIC	PACIFIQUE	13:40:00	1	ACCIDENT
160510	A25A0066										49.2092	7	N	N	57.3944	10	W	W								2	CANADA	CANADA					8	COLLISION WITH OBSTACLE(S) DURING TAKEOFF AND LANDING (CTOL)	COLLISION AVEC DES OBSTACLES AU DÃ‰COLLAGE ET Ã€ Lâ€™ATTERRISSAGE (CTOL)	CYDF - DEER LAKE - DEER LAKE (54nm N/NW)	12	CLASS 5	CLASSE 5	2025-10-04	14	COLLISION (x)	COLLISION (x)	1	ATLANTIC	ATLANTIQUE	18:35:00	3	INCIDENT
160508	A25F0370																									3	UNITED STATES	ETATS-UNIS					28	SYSTEM/COMPONENT FAILURE OR MALFUNCTION (NON-POWERPLANT) (SCFâ€“NP)	PANNE OU MAUVAIS FONCTIONNEMENT Dâ€™UN CIRCUIT OU Dâ€™UN COMPOSANT (NE FAISANT PAS PARTIE DU GROUPE MOTOPROPULSEUR) (SCFâ€“NP)	over Virginia	12	CLASS 5	CLASSE 5	2025-10-08	11	EMERGENCY/PRIORITY (xi)	URGENCE/PRIORITÃ‰ (xi)	8	FOREIGN	ETRANGER	12:55:00	3	INCIDENT
160507	A25C0113	2001	James Armstrong Richardson Intl	2	CANADA	CANADA	9	MANITOBA	MANITOBA	Winnipeg	50.6915	7	N	N	97.9222	10	W	W	CYWG	16	NNW	North-northwest	348.75	326.25	337.5	2	CANADA	CANADA	53	26	Nautical miles	Miles nautique	28	SYSTEM/COMPONENT FAILURE OR MALFUNCTION (NON-POWERPLANT) (SCFâ€“NP)	PANNE OU MAUVAIS FONCTIONNEMENT Dâ€™UN CIRCUIT OU Dâ€™UN COMPOSANT (NE FAISANT PAS PARTIE DU GROUPE MOTOPROPULSEUR) (SCFâ€“NP)		12	CLASS 5	CLASSE 5	2025-10-03	6	DEPRESSURIZATION (vii)	DÃ‰COMPRESSION (vii)	6	CENTRAL	CENTRE	16:25:00	3	INCIDENT
160506	A25W0130	230	Calgary Intl	2	CANADA	CANADA	11	ALBERTA	ALBERTA	Calgary	51.1225	7	N	N	114.013	10	W	W	CYYC							2	CANADA	CANADA					4	AIRPROX/TCAS ALERT/LOSS OF SEPARATION/NEAR MIDAIR COLLISIONS/MIDAIR COLLISIONS (MAC)	AIRPROX/AVERTISSEMENT TCAS/PERTE Dâ€™ESPACEMENT/COLLISION / QUASICOLLISION EN VOL (MAC)		12	CLASS 5	CLASSE 5	2025-06-17	16	LOSS OF SEPARATION (x)	PERTE D'ESPACEMENT (x)	3	WESTERN	OUEST	17:45:00	3	INCIDENT
160505	A25O0156	1010	Lester B. Pearson Intl	2	CANADA	CANADA	336	ONTARIO	ONTARIO	Toronto	43.6767	7	N	N	79.6306	10	W	W	CYYZ							2	CANADA	CANADA					28	SYSTEM/COMPONENT FAILURE OR MALFUNCTION (NON-POWERPLANT) (SCFâ€“NP)	PANNE OU MAUVAIS FONCTIONNEMENT Dâ€™UN CIRCUIT OU Dâ€™UN COMPOSANT (NE FAISANT PAS PARTIE DU GROUPE MOTOPROPULSEUR) (SCFâ€“NP)		12	CLASS 5	CLASSE 5	2025-10-01	11	EMERGENCY/PRIORITY (xi)	URGENCE/PRIORITÃ‰ (xi)	2	ONTARIO	ONTARIO	13:17:00	3	INCIDENT
160504	A25F0369	3936	Raleigh-Durham Intl	3	UNITED STATES	ETATS-UNIS	443	NORTH CAROLINA	NORTH CAROLINA	Raleigh/Durham	35.8776	7	N	N	78.7875	10	W	W	KRDU							3	UNITED STATES	ETATS-UNIS					28	SYSTEM/COMPONENT FAILURE OR MALFUNCTION (NON-POWERPLANT) (SCFâ€“NP)	PANNE OU MAUVAIS FONCTIONNEMENT Dâ€™UN CIRCUIT OU Dâ€™UN COMPOSANT (NE FAISANT PAS PARTIE DU GROUPE MOTOPROPULSEUR) (SCFâ€“NP)		12	CLASS 5	CLASSE 5	2025-10-08	11	EMERGENCY/PRIORITY (xi)	URGENCE/PRIORITÃ‰ (xi)	8	FOREIGN	ETRANGER	16:24:00	3	INCIDENT
160503	A25O0155	1010	Lester B. Pearson Intl	2	CANADA	CANADA	336	ONTARIO	ONTARIO	Toronto	43.6767	7	N	N	79.6306	10	W	W	CYYZ							2	CANADA	CANADA					28	SYSTEM/COMPONENT FAILURE OR MALFUNCTION (NON-POWERPLANT) (SCFâ€“NP)	PANNE OU MAUVAIS FONCTIONNEMENT Dâ€™UN CIRCUIT OU Dâ€™UN COMPOSANT (NE FAISANT PAS PARTIE DU GROUPE MOTOPROPULSEUR) (SCFâ€“NP)		12	CLASS 5	CLASSE 5	2025-10-07	11	EMERGENCY/PRIORITY (xi)	URGENCE/PRIORITÃ‰ (xi)	2	ONTARIO	ONTARIO	20:48:00	3	INCIDENT
160502	A25F0368	4456	Rostockâ€“Laage Airport	516	GERMANY	ALLEMAGNE				Rostockâ€“Laage	54.5414	7	N	N	123.3	9	E	E	ETNL							516	GERMANY	ALLEMAGNE					29	SYSTEM/COMPONENT FAILURE OR MALFUNCTION (POWERPLANT) (SCFâ€“PP)	PANNE OU MAUVAIS FONCTIONNEMENT Dâ€™UN CIRCUIT OU Dâ€™UN COMPOSANT (FAISANT PARTIE DU GROUPE MOTOPROPULSEUR) (SCFâ€“PP)		12	CLASS 5	CLASSE 5	2025-09-30	11	EMERGENCY/PRIORITY (xi)	URGENCE/PRIORITÃ‰ (xi)	8	FOREIGN	ETRANGER	13:10:00	3	INCIDENT
160501	A25O0154	1010	Lester B. Pearson Intl	2	CANADA	CANADA	336	ONTARIO	ONTARIO	Toronto	43.6767	7	N	N	79.6306	10	W	W	CYYZ							2	CANADA	CANADA					28	SYSTEM/COMPONENT FAILURE OR MALFUNCTION (NON-POWERPLANT) (SCFâ€“NP)	PANNE OU MAUVAIS FONCTIONNEMENT Dâ€™UN CIRCUIT OU Dâ€™UN COMPOSANT (NE FAISANT PAS PARTIE DU GROUPE MOTOPROPULSEUR) (SCFâ€“NP)		12	CLASS 5	CLASSE 5	2025-10-07	11	EMERGENCY/PRIORITY (xi)	URGENCE/PRIORITÃ‰ (xi)	2	ONTARIO	ONTARIO	12:47:00	3	INCIDENT
160500	A25P0158	55	Atlin	2	CANADA	CANADA	12	BRITISH COLUMBIA	COLOMBIE-BRITANNIQUE	Atlin	59.804	7	N	N	133.772	10	W	W	CYSQ	16	NNW	North-northwest	348.75	326.25	337.5	2	CANADA	CANADA	14	26	Nautical miles	Miles nautique	1	ABNORMAL RUNWAY CONTACT (ARC)	CONTACT ANORMAL AVEC LA PISTE (ARC)		12	CLASS 5	CLASSE 5	2025-10-08				5	PACIFIC	PACIFIQUE	09:50:00	1	ACCIDENT
160499	A25C0112	1650	SOUTHEND	2	CANADA	CANADA	10	SASKATCHEWAN	SASKATCHEWAN	SOUTHEND	56.2613	7	N	N	103.433	10	W	W	CKA9	11	SW	Southwest	236.25	213.75	225	2	CANADA	CANADA	6	26	Nautical miles	Miles nautique	28	SYSTEM/COMPONENT FAILURE OR MALFUNCTION (NON-POWERPLANT) (SCFâ€“NP)	PANNE OU MAUVAIS FONCTIONNEMENT Dâ€™UN CIRCUIT OU Dâ€™UN COMPOSANT (NE FAISANT PAS PARTIE DU GROUPE MOTOPROPULSEUR) (SCFâ€“NP)		12	CLASS 5	CLASSE 5	2025-10-03	11	EMERGENCY/PRIORITY (xi)	URGENCE/PRIORITÃ‰ (xi)	6	CENTRAL	CENTRE	18:40:00	3	INCIDENT
160498	A25W0129	1276	OLDS-DIDSBURY	2	CANADA	CANADA	11	ALBERTA	ALBERTA	OLDS-DIDSBURY	51.7108	7	N	N	114.106	10	W	W	CEA3							2	CANADA	CANADA					20	LOSS OF CONTROLâ€“INFLIGHT (LOCâ€“I)	PERTE DE CONTRÃ”LE â€“ EN VOL (LOCâ€“I)		12	CLASS 5	CLASSE 5	2025-10-07				3	WESTERN	OUEST	15:22:00	1	ACCIDENT
160497	A25F0367																									549	INTERNATIONAL WATERS	EAUX INTERNATIONALES					23	MEDICAL (MED)	MEDICAL (MED)	Atlantic Ocean	12	CLASS 5	CLASSE 5	2025-10-06	5	UNABLE TO PERFORM (vi)	INAPTE Ã€ EXERCER FONCTIONS (vi)	8	FOREIGN	ETRANGER	13:00:00	3	INCIDENT
160496	A25C0111	1822	THOMPSON	2	CANADA	CANADA	9	MANITOBA	MANITOBA	THOMPSON	55.8047	7	N	N	97.8625	10	W	W	CYTH							2	CANADA	CANADA					19	LOSS OF CONTROLâ€“GROUND (LOCâ€“G)	PERTE DE CONTRÃ”LE â€“ AU SOL (LOCâ€“G)		12	CLASS 5	CLASSE 5	2025-10-07				6	CENTRAL	CENTRE	18:08:00	1	ACCIDENT
160495	A25P0157	1662	SQUAMISH	2	CANADA	CANADA	12	BRITISH COLUMBIA	COLOMBIE-BRITANNIQUE	SQUAMISH	49.6745	7	N	N	123.318	10	W	W	CYSE	11	SW	Southwest	236.25	213.75	225	2	CANADA	CANADA	9	26	Nautical miles	Miles nautique	29	SYSTEM/COMPONENT FAILURE OR MALFUNCTION (POWERPLANT) (SCFâ€“PP)	PANNE OU MAUVAIS FONCTIONNEMENT Dâ€™UN CIRCUIT OU Dâ€™UN COMPOSANT (FAISANT PARTIE DU GROUPE MOTOPROPULSEUR) (SCFâ€“PP)		10	CLASS 3	CLASSE 3	2025-10-07				5	PACIFIC	PACIFIQUE	09:29:00	1	ACCIDENT
160494	A25C0110	176	Brandon Muni	2	CANADA	CANADA	9	MANITOBA	MANITOBA	Brandon	49.9076	7	N	N	99.9822	10	W	W	CYBR	13	W	West	281.25	258.75	270	2	CANADA	CANADA	0.6	26	Nautical miles	Miles nautique	9	CONTROLLED FLIGHT INTO OR TOWARD TERRAIN (CFIT)	IMPACT SANS PERTE DE CONTRÃ”LE (CFIT)		12	CLASS 5	CLASSE 5	2025-10-04				6	CENTRAL	CENTRE	20:03:00	1	ACCIDENT
160494	A25C0110	176	Brandon Muni	2	CANADA	CANADA	9	MANITOBA	MANITOBA	Brandon	49.9076	7	N	N	99.9822	10	W	W	CYBR	13	W	West	281.25	258.75	270	2	CANADA	CANADA	0.6	26	Nautical miles	Miles nautique	31	UNDERSHOOT/OVERSHOOT (USOS)	ATTERRISSAGE TROP COURT/TROP LONG (USOS)		12	CLASS 5	CLASSE 5	2025-10-04				6	CENTRAL	CENTRE	20:03:00	1	ACCIDENT
160493	A25C0109	1557	John G. Diefenbaker Intl	2	CANADA	CANADA	10	SASKATCHEWAN	SASKATCHEWAN	Saskatoon	52.1708	7	N	N	106.7	10	W	W	CYXE							2	CANADA	CANADA					12	FIRE/SMOKE (NON-IMPACT) (Fâ€“NI)	INCENDIE/FUMÃ‰E (SANS IMPACT) (Fâ€“NI)		12	CLASS 5	CLASSE 5	2025-09-08	2	SMOKE OR FIRE (iii)	FEU/FUMÃ‰E (iii)	6	CENTRAL	CENTRE	11:30:00	3	INCIDENT
160489	A25Q0164	65	BAIE-COMEAU	2	CANADA	CANADA	4	QUEBEC	QUEBEC	BAIE-COMEAU	49.5169	7	N	N	68.4	10	W	W	CYBC	15	NW	Northwest	326.25	303.75	315	2	CANADA	CANADA	20	26	Nautical miles	Miles nautique	29	SYSTEM/COMPONENT FAILURE OR MALFUNCTION (POWERPLANT) (SCFâ€“PP)	PANNE OU MAUVAIS FONCTIONNEMENT Dâ€™UN CIRCUIT OU Dâ€™UN COMPOSANT (FAISANT PARTIE DU GROUPE MOTOPROPULSEUR) (SCFâ€“PP)		12	CLASS 5	CLASSE 5	2025-08-27	1	ENGINE (i)	MOTEUR (i)	4	QUEBEC	QUEBEC	16:26:00	3	INCIDENT
160488	A25Q0163	1694	St-Honore	2	CANADA	CANADA	4	QUEBEC	QUEBEC	Chicoutimi	49.5747	7	N	N	70.6937	10	W	W	CYRC	1	N	North	11.25	0	0	2	CANADA	CANADA	65	26	Nautical miles	Miles nautique	16	GROUND COLLISION (GCOL)	COLLISION AU SOL (GCOL)		12	CLASS 5	CLASSE 5	2025-10-05				4	QUEBEC	QUEBEC	11:26:00	1	ACCIDENT
160487	A25O0152										45.55	7	N	N	79.35	10	W	W								2	CANADA	CANADA					20	LOSS OF CONTROLâ€“INFLIGHT (LOCâ€“I)	PERTE DE CONTRÃ”LE â€“ EN VOL (LOCâ€“I)	CNA4 - EMSDALE - EMSDALE 16 NM NW	12	CLASS 5	CLASSE 5	2025-09-30				2	ONTARIO	ONTARIO	18:33:00	1	ACCIDENT
160486	A25C0108	1621	SIOUX LOOKOUT	2	CANADA	CANADA	336	ONTARIO	ONTARIO	SIOUX LOOKOUT	50.1801	7	N	N	91.8094	10	W	W	CYXL	3	NE	Northeast	56.25	33.75	45	2	CANADA	CANADA	5	26	Nautical miles	Miles nautique	7	CABIN SAFETY EVENTS (CABIN)	Ã‰VÃ‰NEMENTS LIÃ‰S Ã€ LA SÃ‰CURITÃ‰ DES CABINES (CABIN)		12	CLASS 5	CLASSE 5	2025-10-04	5	UNABLE TO PERFORM (vi)	INAPTE Ã€ EXERCER FONCTIONS (vi)	6	CENTRAL	CENTRE	07:30:00	3	INCIDENT
160485	A25F0364	4040	Eleftherios Venizelos Intl	186	GREECE	GRECE				Athens	37.9364	7	N	N	23.9444	9	E	E	LGAV							186	GREECE	GRECE					6	BIRD (BIRD)	OISEAU (BIRD)		12	CLASS 5	CLASSE 5	2025-09-13	11	EMERGENCY/PRIORITY (xi)	URGENCE/PRIORITÃ‰ (xi)	8	FOREIGN	ETRANGER	10:00:00	3	INCIDENT
160485	A25F0364	4040	Eleftherios Venizelos Intl	186	GREECE	GRECE				Athens	37.9364	7	N	N	23.9444	9	E	E	LGAV							186	GREECE	GRECE					2	ABRUPT MANEUVER (AMAN)	MANOEUVRE BRUSQUE (AMAN)		12	CLASS 5	CLASSE 5	2025-09-13	11	EMERGENCY/PRIORITY (xi)	URGENCE/PRIORITÃ‰ (xi)	8	FOREIGN	ETRANGER	10:00:00	3	INCIDENT
160484	A25F0363	3921	Denver Intl	3	UNITED STATES	ETATS-UNIS	358	COLORADO	COLORADO	Denver, CO	39.8617	7	N	N	104.673	10	W	W	KDEN							3	UNITED STATES	ETATS-UNIS					4	AIRPROX/TCAS ALERT/LOSS OF SEPARATION/NEAR MIDAIR COLLISIONS/MIDAIR COLLISIONS (MAC)	AIRPROX/AVERTISSEMENT TCAS/PERTE Dâ€™ESPACEMENT/COLLISION / QUASICOLLISION EN VOL (MAC)		12	CLASS 5	CLASSE 5	2025-09-22	15	RISK OF COLLISION (x)	RISQUE DE COLLISION (x)	8	FOREIGN	ETRANGER	16:00:00	3	INCIDENT
160483	A25W0128	1011	LETHBRIDGE	2	CANADA	CANADA	11	ALBERTA	ALBERTA	LETHBRIDGE	49.748	7	N	N	112.703	10	W	W	CYQL	2	NNE	North-northeast	33.75	11.25	22.5	2	CANADA	CANADA	8	26	Nautical miles	Miles nautique	20	LOSS OF CONTROLâ€“INFLIGHT (LOCâ€“I)	PERTE DE CONTRÃ”LE â€“ EN VOL (LOCâ€“I)		12	CLASS 5	CLASSE 5	2025-10-03				3	WESTERN	OUEST	19:15:00	1	ACCIDENT
160482	A25W0127	230	Calgary Intl	2	CANADA	CANADA	11	ALBERTA	ALBERTA	Calgary	51.1225	7	N	N	114.013	10	W	W	CYYC							2	CANADA	CANADA					14	FUEL RELATED (FUEL)	PROBLÃˆMES RELIÃ‰S AU CARBURANT (FUEL)		12	CLASS 5	CLASSE 5	2025-09-10	11	EMERGENCY/PRIORITY (xi)	URGENCE/PRIORITÃ‰ (xi)	3	WESTERN	OUEST	08:48:00	3	INCIDENT
160478	A25P0156	1213	NANAIMO	2	CANADA	CANADA	12	BRITISH COLUMBIA	COLOMBIE-BRITANNIQUE	NANAIMO	49.1044	7	N	N	123.87	10	W	W	CYCD	1	N	North	11.25	0	0	2	CANADA	CANADA	3	26	Nautical miles	Miles nautique	28	SYSTEM/COMPONENT FAILURE OR MALFUNCTION (NON-POWERPLANT) (SCFâ€“NP)	PANNE OU MAUVAIS FONCTIONNEMENT Dâ€™UN CIRCUIT OU Dâ€™UN COMPOSANT (NE FAISANT PAS PARTIE DU GROUPE MOTOPROPULSEUR) (SCFâ€“NP)		12	CLASS 5	CLASSE 5	2025-10-01	11	EMERGENCY/PRIORITY (xi)	URGENCE/PRIORITÃ‰ (xi)	5	PACIFIC	PACIFIQUE	16:12:00	3	INCIDENT
160477	A25P0155	844	KAMLOOPS	2	CANADA	CANADA	12	BRITISH COLUMBIA	COLOMBIE-BRITANNIQUE	KAMLOOPS	50.7025	7	N	N	120.449	10	W	W	CYKA							2	CANADA	CANADA					1	ABNORMAL RUNWAY CONTACT (ARC)	CONTACT ANORMAL AVEC LA PISTE (ARC)		12	CLASS 5	CLASSE 5	2025-10-01				5	PACIFIC	PACIFIQUE	18:12:00	1	ACCIDENT
160475	A25O0150	4067	Tillsonburg	2	CANADA	CANADA	336	ONTARIO	ONTARIO	Tillsonburg	42.9264	7	N	N	80.7469	10	W	W	CYTB							2	CANADA	CANADA					20	LOSS OF CONTROLâ€“INFLIGHT (LOCâ€“I)	PERTE DE CONTRÃ”LE â€“ EN VOL (LOCâ€“I)		12	CLASS 5	CLASSE 5	2025-09-29				2	ONTARIO	ONTARIO	20:47:00	1	ACCIDENT
160474	A25W0125	471	Edmonton Intl	2	CANADA	CANADA	11	ALBERTA	ALBERTA	Edmonton	53.31	7	N	N	113.579	10	W	W	CYEG							2	CANADA	CANADA					4	AIRPROX/TCAS ALERT/LOSS OF SEPARATION/NEAR MIDAIR COLLISIONS/MIDAIR COLLISIONS (MAC)	AIRPROX/AVERTISSEMENT TCAS/PERTE Dâ€™ESPACEMENT/COLLISION / QUASICOLLISION EN VOL (MAC)		12	CLASS 5	CLASSE 5	2025-09-29	16	LOSS OF SEPARATION (x)	PERTE D'ESPACEMENT (x)	3	WESTERN	OUEST	17:47:00	3	INCIDENT
160473	A25W0124	230	Calgary Intl	2	CANADA	CANADA	11	ALBERTA	ALBERTA	Calgary	51.1225	7	N	N	114.013	10	W	W	CYYC							2	CANADA	CANADA					28	SYSTEM/COMPONENT FAILURE OR MALFUNCTION (NON-POWERPLANT) (SCFâ€“NP)	PANNE OU MAUVAIS FONCTIONNEMENT Dâ€™UN CIRCUIT OU Dâ€™UN COMPOSANT (NE FAISANT PAS PARTIE DU GROUPE MOTOPROPULSEUR) (SCFâ€“NP)		12	CLASS 5	CLASSE 5	2025-07-21	3	DIFFICULT TO CONTROL (iv)	DIFFICULTÃ‰S DE MAÃŽTRISE (iv)	3	WESTERN	OUEST	11:16:00	3	INCIDENT
160472	A25C0107	842	KAKABEKA FALLS	2	CANADA	CANADA	336	ONTARIO	ONTARIO	KAKABEKA FALLS	48.4183	7	N	N	89.6019	10	W	W	CKG8							2	CANADA	CANADA					29	SYSTEM/COMPONENT FAILURE OR MALFUNCTION (POWERPLANT) (SCFâ€“PP)	PANNE OU MAUVAIS FONCTIONNEMENT Dâ€™UN CIRCUIT OU Dâ€™UN COMPOSANT (FAISANT PARTIE DU GROUPE MOTOPROPULSEUR) (SCFâ€“PP)		12	CLASS 5	CLASSE 5	2025-09-24				6	CENTRAL	CENTRE	19:59:00	1	ACCIDENT
160472	A25C0107	842	KAKABEKA FALLS	2	CANADA	CANADA	336	ONTARIO	ONTARIO	KAKABEKA FALLS	48.4183	7	N	N	89.6019	10	W	W	CKG8							2	CANADA	CANADA					14	FUEL RELATED (FUEL)	PROBLÃˆMES RELIÃ‰S AU CARBURANT (FUEL)		12	CLASS 5	CLASSE 5	2025-09-24				6	CENTRAL	CENTRE	19:59:00	1	ACCIDENT
160471	A25A0065	1539	SAINT JOHN	2	CANADA	CANADA	22	NEW BRUNSWICK	NOUVEAU-BRUNSWICK	SAINT JOHN	45.3161	7	N	N	65.89	10	W	W	CYSJ							2	CANADA	CANADA					28	SYSTEM/COMPONENT FAILURE OR MALFUNCTION (NON-POWERPLANT) (SCFâ€“NP)	PANNE OU MAUVAIS FONCTIONNEMENT Dâ€™UN CIRCUIT OU Dâ€™UN COMPOSANT (NE FAISANT PAS PARTIE DU GROUPE MOTOPROPULSEUR) (SCFâ€“NP)		12	CLASS 5	CLASSE 5	2025-09-30	11	EMERGENCY/PRIORITY (xi)	URGENCE/PRIORITÃ‰ (xi)	1	ATLANTIC	ATLANTIQUE	16:18:00	3	INCIDENT
160470	A25O0149	1010	Lester B. Pearson Intl	2	CANADA	CANADA	336	ONTARIO	ONTARIO	Toronto	43.6767	7	N	N	79.6306	10	W	W	CYYZ							2	CANADA	CANADA					28	SYSTEM/COMPONENT FAILURE OR MALFUNCTION (NON-POWERPLANT) (SCFâ€“NP)	PANNE OU MAUVAIS FONCTIONNEMENT Dâ€™UN CIRCUIT OU Dâ€™UN COMPOSANT (NE FAISANT PAS PARTIE DU GROUPE MOTOPROPULSEUR) (SCFâ€“NP)		12	CLASS 5	CLASSE 5	2025-09-28	11	EMERGENCY/PRIORITY (xi)	URGENCE/PRIORITÃ‰ (xi)	2	ONTARIO	ONTARIO	15:30:00	3	INCIDENT
160469	A25P0154	612	FRASER LAKE	2	CANADA	CANADA	12	BRITISH COLUMBIA	COLOMBIE-BRITANNIQUE	FRASER LAKE	54.0731	7	N	N	124.831	10	W	W	CBJ8							2	CANADA	CANADA					20	LOSS OF CONTROLâ€“INFLIGHT (LOCâ€“I)	PERTE DE CONTRÃ”LE â€“ EN VOL (LOCâ€“I)		12	CLASS 5	CLASSE 5	2025-09-30				5	PACIFIC	PACIFIQUE	15:00:00	1	ACCIDENT
160468	A25P0153	114	BELLA COOLA	2	CANADA	CANADA	12	BRITISH COLUMBIA	COLOMBIE-BRITANNIQUE	BELLA COOLA	52.99	7	N	N	126.853	10	W	W	CYBD	1	N	North	11.25	0	0	2	CANADA	CANADA	37	26	Nautical miles	Miles nautique	20	LOSS OF CONTROLâ€“INFLIGHT (LOCâ€“I)	PERTE DE CONTRÃ”LE â€“ EN VOL (LOCâ€“I)		12	CLASS 5	CLASSE 5	2025-09-29				5	PACIFIC	PACIFIQUE	16:56:00	1	ACCIDENT
160468	A25P0153	114	BELLA COOLA	2	CANADA	CANADA	12	BRITISH COLUMBIA	COLOMBIE-BRITANNIQUE	BELLA COOLA	52.99	7	N	N	126.853	10	W	W	CYBD	1	N	North	11.25	0	0	2	CANADA	CANADA	37	26	Nautical miles	Miles nautique	16	GROUND COLLISION (GCOL)	COLLISION AU SOL (GCOL)		12	CLASS 5	CLASSE 5	2025-09-29				5	PACIFIC	PACIFIQUE	16:56:00	1	ACCIDENT
160467	A25P0152	1925	Victoria Intl	2	CANADA	CANADA	12	BRITISH COLUMBIA	COLOMBIE-BRITANNIQUE	Victoria	48.6645	7	N	N	123.51	10	W	W	CYYJ	14	WNW	West-northwest	303.75	281.25	292.5	2	CANADA	CANADA	3.4	26	Nautical miles	Miles nautique	28	SYSTEM/COMPONENT FAILURE OR MALFUNCTION (NON-POWERPLANT) (SCFâ€“NP)	PANNE OU MAUVAIS FONCTIONNEMENT Dâ€™UN CIRCUIT OU Dâ€™UN COMPOSANT (NE FAISANT PAS PARTIE DU GROUPE MOTOPROPULSEUR) (SCFâ€“NP)		12	CLASS 5	CLASSE 5	2025-09-29	11	EMERGENCY/PRIORITY (xi)	URGENCE/PRIORITÃ‰ (xi)	5	PACIFIC	PACIFIQUE	10:35:00	3	INCIDENT
160466	A25P0151	241	CAMPBELL RIVER	2	CANADA	CANADA	12	BRITISH COLUMBIA	COLOMBIE-BRITANNIQUE	CAMPBELL RIVER	50.9268	7	N	N	124.377	10	W	W	CYBL	2	NNE	North-northeast	33.75	11.25	22.5	2	CANADA	CANADA	67	26	Nautical miles	Miles nautique	28	SYSTEM/COMPONENT FAILURE OR MALFUNCTION (NON-POWERPLANT) (SCFâ€“NP)	PANNE OU MAUVAIS FONCTIONNEMENT Dâ€™UN CIRCUIT OU Dâ€™UN COMPOSANT (NE FAISANT PAS PARTIE DU GROUPE MOTOPROPULSEUR) (SCFâ€“NP)		12	CLASS 5	CLASSE 5	2025-09-27	2	SMOKE OR FIRE (iii)	FEU/FUMÃ‰E (iii)	5	PACIFIC	PACIFIQUE	13:44:00	3	INCIDENT
160466	A25P0151	241	CAMPBELL RIVER	2	CANADA	CANADA	12	BRITISH COLUMBIA	COLOMBIE-BRITANNIQUE	CAMPBELL RIVER	50.9268	7	N	N	124.377	10	W	W	CYBL	2	NNE	North-northeast	33.75	11.25	22.5	2	CANADA	CANADA	67	26	Nautical miles	Miles nautique	12	FIRE/SMOKE (NON-IMPACT) (Fâ€“NI)	INCENDIE/FUMÃ‰E (SANS IMPACT) (Fâ€“NI)		12	CLASS 5	CLASSE 5	2025-09-27	2	SMOKE OR FIRE (iii)	FEU/FUMÃ‰E (iii)	5	PACIFIC	PACIFIQUE	13:44:00	3	INCIDENT
160465	A25P0150	1912	Vancouver Intl	2	CANADA	CANADA	12	BRITISH COLUMBIA	COLOMBIE-BRITANNIQUE	Vancouver	49.1947	7	N	N	123.184	10	W	W	CYVR							2	CANADA	CANADA					28	SYSTEM/COMPONENT FAILURE OR MALFUNCTION (NON-POWERPLANT) (SCFâ€“NP)	PANNE OU MAUVAIS FONCTIONNEMENT Dâ€™UN CIRCUIT OU Dâ€™UN COMPOSANT (NE FAISANT PAS PARTIE DU GROUPE MOTOPROPULSEUR) (SCFâ€“NP)		12	CLASS 5	CLASSE 5	2025-09-25	11	EMERGENCY/PRIORITY (xi)	URGENCE/PRIORITÃ‰ (xi)	5	PACIFIC	PACIFIQUE	21:59:00	3	INCIDENT
160464	A25Q0162	1228	NEMISCAU	2	CANADA	CANADA	4	QUEBEC	QUEBEC	NEMISCAU	52.3317	7	N	N	75.5083	10	W	W	CYHH	3	NE	Northeast	56.25	33.75	45	2	CANADA	CANADA	45	26	Nautical miles	Miles nautique	29	SYSTEM/COMPONENT FAILURE OR MALFUNCTION (POWERPLANT) (SCFâ€“PP)	PANNE OU MAUVAIS FONCTIONNEMENT Dâ€™UN CIRCUIT OU Dâ€™UN COMPOSANT (FAISANT PARTIE DU GROUPE MOTOPROPULSEUR) (SCFâ€“PP)		12	CLASS 5	CLASSE 5	2025-09-27				4	QUEBEC	QUEBEC	13:13:00	1	ACCIDENT
160463	A25O0148	1010	Lester B. Pearson Intl	2	CANADA	CANADA	336	ONTARIO	ONTARIO	Toronto	43.6767	7	N	N	79.6306	10	W	W	CYYZ							2	CANADA	CANADA					29	SYSTEM/COMPONENT FAILURE OR MALFUNCTION (POWERPLANT) (SCFâ€“PP)	PANNE OU MAUVAIS FONCTIONNEMENT Dâ€™UN CIRCUIT OU Dâ€™UN COMPOSANT (FAISANT PARTIE DU GROUPE MOTOPROPULSEUR) (SCFâ€“PP)		12	CLASS 5	CLASSE 5	2025-09-28	2	SMOKE OR FIRE (iii)	FEU/FUMÃ‰E (iii)	2	ONTARIO	ONTARIO	11:58:00	3	INCIDENT
160462	A25Q0161	433	Pierre Elliott Trudeau Intl	2	CANADA	CANADA	4	QUEBEC	QUEBEC	Montreal	45.4706	7	N	N	73.7408	10	W	W	CYUL							2	CANADA	CANADA					4	AIRPROX/TCAS ALERT/LOSS OF SEPARATION/NEAR MIDAIR COLLISIONS/MIDAIR COLLISIONS (MAC)	AIRPROX/AVERTISSEMENT TCAS/PERTE Dâ€™ESPACEMENT/COLLISION / QUASICOLLISION EN VOL (MAC)		12	CLASS 5	CLASSE 5	2025-09-22	16	LOSS OF SEPARATION (x)	PERTE D'ESPACEMENT (x)	4	QUEBEC	QUEBEC	18:53:00	3	INCIDENT
160460	A25F0359	4205	Haneda	192	JAPAN	JAPON				Tokyo	35.3312	7	N	N	139.781	9	E	E	RJTT							192	JAPAN	JAPON					7	CABIN SAFETY EVENTS (CABIN)	Ã‰VÃ‰NEMENTS LIÃ‰S Ã€ LA SÃ‰CURITÃ‰ DES CABINES (CABIN)		12	CLASS 5	CLASSE 5	2025-09-19	5	UNABLE TO PERFORM (vi)	INAPTE Ã€ EXERCER FONCTIONS (vi)	8	FOREIGN	ETRANGER	06:30:00	3	INCIDENT
160459	A25F0358																									549	INTERNATIONAL WATERS	EAUX INTERNATIONALES					7	CABIN SAFETY EVENTS (CABIN)	Ã‰VÃ‰NEMENTS LIÃ‰S Ã€ LA SÃ‰CURITÃ‰ DES CABINES (CABIN)	North Atlantic	12	CLASS 5	CLASSE 5	2025-09-14	5	UNABLE TO PERFORM (vi)	INAPTE Ã€ EXERCER FONCTIONS (vi)	8	FOREIGN	ETRANGER	12:00:00	3	INCIDENT
160458	A25F0357	3998	Licenciado Gustavo DÃ­az Ordaz Intl	269	MEXICO	MEXIQUE				Puerto Vallarta	20.68	7	N	N	105.254	10	W	W	MMPR							269	MEXICO	MEXIQUE					23	MEDICAL (MED)	MEDICAL (MED)		12	CLASS 5	CLASSE 5	2025-09-13	5	UNABLE TO PERFORM (vi)	INAPTE Ã€ EXERCER FONCTIONS (vi)	8	FOREIGN	ETRANGER	22:39:00	3	INCIDENT
160455	A25O0147	1010	Lester B. Pearson Intl	2	CANADA	CANADA	336	ONTARIO	ONTARIO	Toronto	43.6767	7	N	N	79.6306	10	W	W	CYYZ	12	WSW	West-southwest	258.75	236.25	247.5	2	CANADA	CANADA	88	26	Nautical miles	Miles nautique	28	SYSTEM/COMPONENT FAILURE OR MALFUNCTION (NON-POWERPLANT) (SCFâ€“NP)	PANNE OU MAUVAIS FONCTIONNEMENT Dâ€™UN CIRCUIT OU Dâ€™UN COMPOSANT (NE FAISANT PAS PARTIE DU GROUPE MOTOPROPULSEUR) (SCFâ€“NP)		12	CLASS 5	CLASSE 5	2025-09-25	11	EMERGENCY/PRIORITY (xi)	URGENCE/PRIORITÃ‰ (xi)	2	ONTARIO	ONTARIO	15:45:00	3	INCIDENT
160454	A25W0123	685	GRANDE PRAIRIE	2	CANADA	CANADA	11	ALBERTA	ALBERTA	GRANDE PRAIRIE	54.9721	7	N	N	118.872	10	W	W	CYQU	9	S	South	191.25	168.75	180	2	CANADA	CANADA	12	26	Nautical miles	Miles nautique	8	COLLISION WITH OBSTACLE(S) DURING TAKEOFF AND LANDING (CTOL)	COLLISION AVEC DES OBSTACLES AU DÃ‰COLLAGE ET Ã€ Lâ€™ATTERRISSAGE (CTOL)		12	CLASS 5	CLASSE 5	2025-09-25				3	WESTERN	OUEST	15:35:00	1	ACCIDENT
160453	A25Q0160	433	Pierre Elliott Trudeau Intl	2	CANADA	CANADA	4	QUEBEC	QUEBEC	Montreal	45.4706	7	N	N	73.7408	10	W	W	CYUL							2	CANADA	CANADA					4	AIRPROX/TCAS ALERT/LOSS OF SEPARATION/NEAR MIDAIR COLLISIONS/MIDAIR COLLISIONS (MAC)	AIRPROX/AVERTISSEMENT TCAS/PERTE Dâ€™ESPACEMENT/COLLISION / QUASICOLLISION EN VOL (MAC)		12	CLASS 5	CLASSE 5	2025-09-24	16	LOSS OF SEPARATION (x)	PERTE D'ESPACEMENT (x)	4	QUEBEC	QUEBEC	15:07:00	3	INCIDENT
160452	A25O0146	1289	MacDonald-Cartier Intl	2	CANADA	CANADA	336	ONTARIO	ONTARIO	Ottawa	45.3225	7	N	N	75.6672	10	W	W	CYOW	8	SSE	South-southeast	168.75	146.25	157.5	2	CANADA	CANADA	31	26	Nautical miles	Miles nautique	28	SYSTEM/COMPONENT FAILURE OR MALFUNCTION (NON-POWERPLANT) (SCFâ€“NP)	PANNE OU MAUVAIS FONCTIONNEMENT Dâ€™UN CIRCUIT OU Dâ€™UN COMPOSANT (NE FAISANT PAS PARTIE DU GROUPE MOTOPROPULSEUR) (SCFâ€“NP)		12	CLASS 5	CLASSE 5	2025-09-25	11	EMERGENCY/PRIORITY (xi)	URGENCE/PRIORITÃ‰ (xi)	2	ONTARIO	ONTARIO	13:18:00	3	INCIDENT
160451	A25Q0159	1152	MONTRÃ‰AL INTL (MIRABEL)	2	CANADA	CANADA	4	QUEBEC	QUEBEC	MONTRÃ‰AL	45.6797	7	N	N	74.0386	10	W	W	CYMX							2	CANADA	CANADA					6	BIRD (BIRD)	OISEAU (BIRD)		12	CLASS 5	CLASSE 5	2025-09-25	11	EMERGENCY/PRIORITY (xi)	URGENCE/PRIORITÃ‰ (xi)	4	QUEBEC	QUEBEC	13:15:00	3	INCIDENT
160449	A25Q0158	1448	Jean Lesage Intl	2	CANADA	CANADA	4	QUEBEC	QUEBEC	Quebec City	46.7911	7	N	N	71.3933	10	W	W	CYQB							2	CANADA	CANADA					28	SYSTEM/COMPONENT FAILURE OR MALFUNCTION (NON-POWERPLANT) (SCFâ€“NP)	PANNE OU MAUVAIS FONCTIONNEMENT Dâ€™UN CIRCUIT OU Dâ€™UN COMPOSANT (NE FAISANT PAS PARTIE DU GROUPE MOTOPROPULSEUR) (SCFâ€“NP)		12	CLASS 5	CLASSE 5	2025-09-23	3	DIFFICULT TO CONTROL (iv)	DIFFICULTÃ‰S DE MAÃŽTRISE (iv)	4	QUEBEC	QUEBEC	17:41:00	3	INCIDENT
160448	A25P0149	1014	LILLOOET	2	CANADA	CANADA	12	BRITISH COLUMBIA	COLOMBIE-BRITANNIQUE	LILLOOET	50.6793	7	N	N	121.898	10	W	W	CYLI	16	NNW	North-northwest	348.75	326.25	337.5	2	CANADA	CANADA	0.4	26	Nautical miles	Miles nautique	29	SYSTEM/COMPONENT FAILURE OR MALFUNCTION (POWERPLANT) (SCFâ€“PP)	PANNE OU MAUVAIS FONCTIONNEMENT Dâ€™UN CIRCUIT OU Dâ€™UN COMPOSANT (FAISANT PARTIE DU GROUPE MOTOPROPULSEUR) (SCFâ€“PP)		11	CLASS 4	CLASSE 4	2025-09-24				5	PACIFIC	PACIFIQUE	17:05:00	1	ACCIDENT
160448	A25P0149	1014	LILLOOET	2	CANADA	CANADA	12	BRITISH COLUMBIA	COLOMBIE-BRITANNIQUE	LILLOOET	50.6793	7	N	N	121.898	10	W	W	CYLI	16	NNW	North-northwest	348.75	326.25	337.5	2	CANADA	CANADA	0.4	26	Nautical miles	Miles nautique	20	LOSS OF CONTROLâ€“INFLIGHT (LOCâ€“I)	PERTE DE CONTRÃ”LE â€“ EN VOL (LOCâ€“I)		11	CLASS 4	CLASSE 4	2025-09-24				5	PACIFIC	PACIFIQUE	17:05:00	1	ACCIDENT
160447	A25P0148	869	KELOWNA	2	CANADA	CANADA	12	BRITISH COLUMBIA	COLOMBIE-BRITANNIQUE	KELOWNA	49.9011	7	N	N	119.579	10	W	W	CYLW	12	WSW	West-southwest	258.75	236.25	247.5	2	CANADA	CANADA	9	26	Nautical miles	Miles nautique	4	AIRPROX/TCAS ALERT/LOSS OF SEPARATION/NEAR MIDAIR COLLISIONS/MIDAIR COLLISIONS (MAC)	AIRPROX/AVERTISSEMENT TCAS/PERTE Dâ€™ESPACEMENT/COLLISION / QUASICOLLISION EN VOL (MAC)		12	CLASS 5	CLASSE 5	2025-09-23	15	RISK OF COLLISION (x)	RISQUE DE COLLISION (x)	5	PACIFIC	PACIFIQUE	13:07:00	3	INCIDENT
160446	A25P0147	869	KELOWNA	2	CANADA	CANADA	12	BRITISH COLUMBIA	COLOMBIE-BRITANNIQUE	KELOWNA	50.1517	7	N	N	119.409	10	W	W	CYLW	1	N	North	11.25	0	0	2	CANADA	CANADA	5.4	26	Nautical miles	Miles nautique	4	AIRPROX/TCAS ALERT/LOSS OF SEPARATION/NEAR MIDAIR COLLISIONS/MIDAIR COLLISIONS (MAC)	AIRPROX/AVERTISSEMENT TCAS/PERTE Dâ€™ESPACEMENT/COLLISION / QUASICOLLISION EN VOL (MAC)		12	CLASS 5	CLASSE 5	2025-09-22	15	RISK OF COLLISION (x)	RISQUE DE COLLISION (x)	5	PACIFIC	PACIFIQUE	11:38:00	3	INCIDENT
160445	A25Q0157	1582	SEPT-ÃŽLES	2	CANADA	CANADA	4	QUEBEC	QUEBEC	SEPT-ÃŽLES	50.2547	7	N	N	66.0233	10	W	W	CYZV	4	ENE	East-northeast	78.75	56.25	67.5	2	CANADA	CANADA	9	26	Nautical miles	Miles nautique	29	SYSTEM/COMPONENT FAILURE OR MALFUNCTION (POWERPLANT) (SCFâ€“PP)	PANNE OU MAUVAIS FONCTIONNEMENT Dâ€™UN CIRCUIT OU Dâ€™UN COMPOSANT (FAISANT PARTIE DU GROUPE MOTOPROPULSEUR) (SCFâ€“PP)		12	CLASS 5	CLASSE 5	2025-09-23				4	QUEBEC	QUEBEC	13:30:00	1	ACCIDENT
160444	A25P0146	168	BOUNDARY BAY	2	CANADA	CANADA	12	BRITISH COLUMBIA	COLOMBIE-BRITANNIQUE	VANCOUVER	49.0742	7	N	N	123.007	10	W	W	CZBB							2	CANADA	CANADA					1	ABNORMAL RUNWAY CONTACT (ARC)	CONTACT ANORMAL AVEC LA PISTE (ARC)		12	CLASS 5	CLASSE 5	2025-09-23				5	PACIFIC	PACIFIQUE	18:45:00	1	ACCIDENT
160442	A25A0064	1539	SAINT JOHN	2	CANADA	CANADA	22	NEW BRUNSWICK	NOUVEAU-BRUNSWICK	SAINT JOHN	45.628	7	N	N	65.7398	10	W	W	CYSJ	2	NNE	North-northeast	33.75	11.25	22.5	2	CANADA	CANADA	20	26	Nautical miles	Miles nautique	28	SYSTEM/COMPONENT FAILURE OR MALFUNCTION (NON-POWERPLANT) (SCFâ€“NP)	PANNE OU MAUVAIS FONCTIONNEMENT Dâ€™UN CIRCUIT OU Dâ€™UN COMPOSANT (NE FAISANT PAS PARTIE DU GROUPE MOTOPROPULSEUR) (SCFâ€“NP)		12	CLASS 5	CLASSE 5	2025-09-21	11	EMERGENCY/PRIORITY (xi)	URGENCE/PRIORITÃ‰ (xi)	1	ATLANTIC	ATLANTIQUE	22:49:00	3	INCIDENT
160440	A25A0063	1588	CFB Shearwater	2	CANADA	CANADA	7	NOVA SCOTIA	NOUVELLE-ECOSSE	Shearwater	44.6372	7	N	N	63.5022	10	W	W	CYAW							2	CANADA	CANADA					4	AIRPROX/TCAS ALERT/LOSS OF SEPARATION/NEAR MIDAIR COLLISIONS/MIDAIR COLLISIONS (MAC)	AIRPROX/AVERTISSEMENT TCAS/PERTE Dâ€™ESPACEMENT/COLLISION / QUASICOLLISION EN VOL (MAC)		12	CLASS 5	CLASSE 5	2025-09-18	15	RISK OF COLLISION (x)	RISQUE DE COLLISION (x)	1	ATLANTIC	ATLANTIQUE	23:42:00	3	INCIDENT
160439	A25F0352	4036	New Tokyo Intl	192	JAPAN	JAPON				Tokyo	35.7653	7	N	N	140.386	9	E	E	RJAA							192	JAPAN	JAPON					28	SYSTEM/COMPONENT FAILURE OR MALFUNCTION (NON-POWERPLANT) (SCFâ€“NP)	PANNE OU MAUVAIS FONCTIONNEMENT Dâ€™UN CIRCUIT OU Dâ€™UN COMPOSANT (NE FAISANT PAS PARTIE DU GROUPE MOTOPROPULSEUR) (SCFâ€“NP)		12	CLASS 5	CLASSE 5	2025-09-21	11	EMERGENCY/PRIORITY (xi)	URGENCE/PRIORITÃ‰ (xi)	8	FOREIGN	ETRANGER	15:00:00	3	INCIDENT
160436	A25Q0156	974	LACHUTE	2	CANADA	CANADA	4	QUEBEC	QUEBEC	LACHUTE	45.6394	7	N	N	74.3706	10	W	W	CSE4							2	CANADA	CANADA					1	ABNORMAL RUNWAY CONTACT (ARC)	CONTACT ANORMAL AVEC LA PISTE (ARC)		12	CLASS 5	CLASSE 5	2025-09-22				4	QUEBEC	QUEBEC	16:30:00	1	ACCIDENT
160435	A25P0145	767	HOPE	2	CANADA	CANADA	12	BRITISH COLUMBIA	COLOMBIE-BRITANNIQUE	HOPE	49.3667	7	N	N	121.5	10	W	W	CYHE							2	CANADA	CANADA					29	SYSTEM/COMPONENT FAILURE OR MALFUNCTION (POWERPLANT) (SCFâ€“PP)	PANNE OU MAUVAIS FONCTIONNEMENT Dâ€™UN CIRCUIT OU Dâ€™UN COMPOSANT (FAISANT PARTIE DU GROUPE MOTOPROPULSEUR) (SCFâ€“PP)		12	CLASS 5	CLASSE 5	2025-09-19	1	ENGINE (i)	MOTEUR (i)	5	PACIFIC	PACIFIQUE	12:55:00	3	INCIDENT
160434	A25W0122	1625	Slave Lake	2	CANADA	CANADA	11	ALBERTA	ALBERTA	Slave Lake	55.2931	7	N	N	114.777	10	W	W	CYZH	16	NNW	North-northwest	348.75	326.25	337.5	2	CANADA	CANADA	61	26	Nautical miles	Miles nautique	12	FIRE/SMOKE (NON-IMPACT) (Fâ€“NI)	INCENDIE/FUMÃ‰E (SANS IMPACT) (Fâ€“NI)		12	CLASS 5	CLASSE 5	2025-09-20	11	EMERGENCY/PRIORITY (xi)	URGENCE/PRIORITÃ‰ (xi)	3	WESTERN	OUEST	11:54:00	3	INCIDENT
160434	A25W0122	1625	Slave Lake	2	CANADA	CANADA	11	ALBERTA	ALBERTA	Slave Lake	55.2931	7	N	N	114.777	10	W	W	CYZH	16	NNW	North-northwest	348.75	326.25	337.5	2	CANADA	CANADA	61	26	Nautical miles	Miles nautique	29	SYSTEM/COMPONENT FAILURE OR MALFUNCTION (POWERPLANT) (SCFâ€“PP)	PANNE OU MAUVAIS FONCTIONNEMENT Dâ€™UN CIRCUIT OU Dâ€™UN COMPOSANT (FAISANT PARTIE DU GROUPE MOTOPROPULSEUR) (SCFâ€“PP)		12	CLASS 5	CLASSE 5	2025-09-20	11	EMERGENCY/PRIORITY (xi)	URGENCE/PRIORITÃ‰ (xi)	3	WESTERN	OUEST	11:54:00	3	INCIDENT
160433	A25A0062	664	GOOSE BAY	2	CANADA	CANADA	6	NEWFOUNDLAND AND LABRADOR	TERRE-NEUVE ET LABRADOR	GOOSE BAY	54	7	N	N	54.5333	10	W	W	CYYR	4	ENE	East-northeast	78.75	56.25	67.5	2	CANADA	CANADA	215	26	Nautical miles	Miles nautique	23	MEDICAL (MED)	MEDICAL (MED)		12	CLASS 5	CLASSE 5	2025-09-17	5	UNABLE TO PERFORM (vi)	INAPTE Ã€ EXERCER FONCTIONS (vi)	1	ATLANTIC	ATLANTIQUE	12:30:00	3	INCIDENT
160432	A25Q0155										45.4258	7	N	N	74.0467	10	W	W								2	CANADA	CANADA					1	ABNORMAL RUNWAY CONTACT (ARC)	CONTACT ANORMAL AVEC LA PISTE (ARC)	lac des 2 Montagnes	12	CLASS 5	CLASSE 5	2025-09-20				4	QUEBEC	QUEBEC	16:35:00	1	ACCIDENT
160431	A25Q0154																			14	WNW	West-northwest	303.75	281.25	292.5	2	CANADA	CANADA	10	26	Nautical miles	Miles nautique	22	LOW ALTITUDE OPERATIONS (LALT)	VOL Ã€ BASSE ALTITUDE (LALT)	Saint Urbain	12	CLASS 5	CLASSE 5	2025-09-18				4	QUEBEC	QUEBEC	19:21:00	1	ACCIDENT
160429	A25A0061	716	Stanfield Intl	2	CANADA	CANADA	7	NOVA SCOTIA	NOUVELLE-ECOSSE	Halifax	45.5833	7	N	N	60.7167	10	W	W	CYHZ	4	ENE	East-northeast	78.75	56.25	67.5	2	CANADA	CANADA	125	26	Nautical miles	Miles nautique	28	SYSTEM/COMPONENT FAILURE OR MALFUNCTION (NON-POWERPLANT) (SCFâ€“NP)	PANNE OU MAUVAIS FONCTIONNEMENT Dâ€™UN CIRCUIT OU Dâ€™UN COMPOSANT (NE FAISANT PAS PARTIE DU GROUPE MOTOPROPULSEUR) (SCFâ€“NP)		12	CLASS 5	CLASSE 5	2025-09-21	11	EMERGENCY/PRIORITY (xi)	URGENCE/PRIORITÃ‰ (xi)	1	ATLANTIC	ATLANTIQUE	18:30:00	3	INCIDENT
160427	A25P0144	1912	Vancouver Intl	2	CANADA	CANADA	12	BRITISH COLUMBIA	COLOMBIE-BRITANNIQUE	Vancouver	49.1947	7	N	N	123.184	10	W	W	CYVR							2	CANADA	CANADA					28	SYSTEM/COMPONENT FAILURE OR MALFUNCTION (NON-POWERPLANT) (SCFâ€“NP)	PANNE OU MAUVAIS FONCTIONNEMENT Dâ€™UN CIRCUIT OU Dâ€™UN COMPOSANT (NE FAISANT PAS PARTIE DU GROUPE MOTOPROPULSEUR) (SCFâ€“NP)		12	CLASS 5	CLASSE 5	2025-09-18	11	EMERGENCY/PRIORITY (xi)	URGENCE/PRIORITÃ‰ (xi)	5	PACIFIC	PACIFIQUE	22:29:00	3	INCIDENT
160426	A25P0143	242	CAMPBELL RIVER	2	CANADA	CANADA	12	BRITISH COLUMBIA	COLOMBIE-BRITANNIQUE	CAMPBELL RIVER	50.05	7	N	N	125.25	10	W	W	CAE3							2	CANADA	CANADA					16	GROUND COLLISION (GCOL)	COLLISION AU SOL (GCOL)		12	CLASS 5	CLASSE 5	2025-09-18				5	PACIFIC	PACIFIQUE	09:00:00	1	ACCIDENT
160425	A25W0121	839	JOSEPHBURG	2	CANADA	CANADA	11	ALBERTA	ALBERTA	EDMONTON	53.7281	7	N	N	113.087	10	W	W	CFB6							2	CANADA	CANADA					29	SYSTEM/COMPONENT FAILURE OR MALFUNCTION (POWERPLANT) (SCFâ€“PP)	PANNE OU MAUVAIS FONCTIONNEMENT Dâ€™UN CIRCUIT OU Dâ€™UN COMPOSANT (FAISANT PARTIE DU GROUPE MOTOPROPULSEUR) (SCFâ€“PP)		12	CLASS 5	CLASSE 5	2025-09-18	1	ENGINE (i)	MOTEUR (i)	3	WESTERN	OUEST	12:50:00	3	INCIDENT
160424	A25Q0152	64	BAGOTVILLE	2	CANADA	CANADA	4	QUEBEC	QUEBEC	BAGOTVILLE	50.1167	7	N	N	67.8833	10	W	W	CYBG	3	NE	Northeast	56.25	33.75	45	2	CANADA	CANADA	160	26	Nautical miles	Miles nautique	28	SYSTEM/COMPONENT FAILURE OR MALFUNCTION (NON-POWERPLANT) (SCFâ€“NP)	PANNE OU MAUVAIS FONCTIONNEMENT Dâ€™UN CIRCUIT OU Dâ€™UN COMPOSANT (NE FAISANT PAS PARTIE DU GROUPE MOTOPROPULSEUR) (SCFâ€“NP)		12	CLASS 5	CLASSE 5	2025-09-03	11	EMERGENCY/PRIORITY (xi)	URGENCE/PRIORITÃ‰ (xi)	4	QUEBEC	QUEBEC	19:40:00	3	INCIDENT
160423	A25Q0151	1152	MONTRÃ‰AL INTL (MIRABEL)	2	CANADA	CANADA	4	QUEBEC	QUEBEC	MONTRÃ‰AL	45.6797	7	N	N	74.0386	10	W	W	CYMX							2	CANADA	CANADA					28	SYSTEM/COMPONENT FAILURE OR MALFUNCTION (NON-POWERPLANT) (SCFâ€“NP)	PANNE OU MAUVAIS FONCTIONNEMENT Dâ€™UN CIRCUIT OU Dâ€™UN COMPOSANT (NE FAISANT PAS PARTIE DU GROUPE MOTOPROPULSEUR) (SCFâ€“NP)		12	CLASS 5	CLASSE 5	2025-09-08	11	EMERGENCY/PRIORITY (xi)	URGENCE/PRIORITÃ‰ (xi)	4	QUEBEC	QUEBEC	17:49:00	3	INCIDENT
160422	A25Q0150	433	Pierre Elliott Trudeau Intl	2	CANADA	CANADA	4	QUEBEC	QUEBEC	Montreal	45.4706	7	N	N	73.7408	10	W	W	CYUL							2	CANADA	CANADA					4	AIRPROX/TCAS ALERT/LOSS OF SEPARATION/NEAR MIDAIR COLLISIONS/MIDAIR COLLISIONS (MAC)	AIRPROX/AVERTISSEMENT TCAS/PERTE Dâ€™ESPACEMENT/COLLISION / QUASICOLLISION EN VOL (MAC)		12	CLASS 5	CLASSE 5	2025-09-07	16	LOSS OF SEPARATION (x)	PERTE D'ESPACEMENT (x)	4	QUEBEC	QUEBEC	21:40:00	3	INCIDENT
160421	A25F0348	4667	Sacramento Intl	3	UNITED STATES	ETATS-UNIS	353	CALIFORNIA	CALIFORNIA	Sacramento	38.6956	7	N	N	121.591	10	W	W	KSMF							3	UNITED STATES	ETATS-UNIS					23	MEDICAL (MED)	MEDICAL (MED)		12	CLASS 5	CLASSE 5	2025-09-18	5	UNABLE TO PERFORM (vi)	INAPTE Ã€ EXERCER FONCTIONS (vi)	8	FOREIGN	ETRANGER	22:00:00	3	INCIDENT
160420	A25P0142	1213	NANAIMO	2	CANADA	CANADA	12	BRITISH COLUMBIA	COLOMBIE-BRITANNIQUE	NANAIMO	49.0544	7	N	N	123.87	10	W	W	CYCD							2	CANADA	CANADA					19	LOSS OF CONTROLâ€“GROUND (LOCâ€“G)	PERTE DE CONTRÃ”LE â€“ AU SOL (LOCâ€“G)		12	CLASS 5	CLASSE 5	2025-09-13				5	PACIFIC	PACIFIQUE	13:55:00	1	ACCIDENT
160419	A25Q0149	924	LA GRANDE RIVIÃˆRE	2	CANADA	CANADA	4	QUEBEC	QUEBEC	LA GRANDE RIVIÃˆRE	54.6353	7	N	N	77.6326	10	W	W	CYGL	1	N	North	11.25	0	0	2	CANADA	CANADA	60	26	Nautical miles	Miles nautique	4	AIRPROX/TCAS ALERT/LOSS OF SEPARATION/NEAR MIDAIR COLLISIONS/MIDAIR COLLISIONS (MAC)	AIRPROX/AVERTISSEMENT TCAS/PERTE Dâ€™ESPACEMENT/COLLISION / QUASICOLLISION EN VOL (MAC)		12	CLASS 5	CLASSE 5	2025-09-06	15	RISK OF COLLISION (x)	RISQUE DE COLLISION (x)	4	QUEBEC	QUEBEC	19:15:00	3	INCIDENT
160418	A25A0060	716	Stanfield Intl	2	CANADA	CANADA	7	NOVA SCOTIA	NOUVELLE-ECOSSE	Halifax	44.8797	7	N	N	63.5103	10	W	W	CYHZ	10	SSW	South-southwest	213.75	191.25	202.5	2	CANADA	CANADA	35	26	Nautical miles	Miles nautique	29	SYSTEM/COMPONENT FAILURE OR MALFUNCTION (POWERPLANT) (SCFâ€“PP)	PANNE OU MAUVAIS FONCTIONNEMENT Dâ€™UN CIRCUIT OU Dâ€™UN COMPOSANT (FAISANT PARTIE DU GROUPE MOTOPROPULSEUR) (SCFâ€“PP)		12	CLASS 5	CLASSE 5	2025-09-12	11	EMERGENCY/PRIORITY (xi)	URGENCE/PRIORITÃ‰ (xi)	1	ATLANTIC	ATLANTIQUE	05:03:00	3	INCIDENT
160417	A25P0141	1912	Vancouver Intl	2	CANADA	CANADA	12	BRITISH COLUMBIA	COLOMBIE-BRITANNIQUE	Vancouver	49.1512	7	N	N	122.875	10	W	W	CYVR	6	ESE	East-southeast	123.75	101.25	112.5	2	CANADA	CANADA	12	26	Nautical miles	Miles nautique	28	SYSTEM/COMPONENT FAILURE OR MALFUNCTION (NON-POWERPLANT) (SCFâ€“NP)	PANNE OU MAUVAIS FONCTIONNEMENT Dâ€™UN CIRCUIT OU Dâ€™UN COMPOSANT (NE FAISANT PAS PARTIE DU GROUPE MOTOPROPULSEUR) (SCFâ€“NP)		12	CLASS 5	CLASSE 5	2025-09-16	11	EMERGENCY/PRIORITY (xi)	URGENCE/PRIORITÃ‰ (xi)	5	PACIFIC	PACIFIQUE	15:38:00	3	INCIDENT
160416	A25P0140	1912	Vancouver Intl	2	CANADA	CANADA	12	BRITISH COLUMBIA	COLOMBIE-BRITANNIQUE	Vancouver	49.1967	7	N	N	123.078	10	W	W	CYVR	5	E	East	101.25	78.75	90	2	CANADA	CANADA	3.9	26	Nautical miles	Miles nautique	4	AIRPROX/TCAS ALERT/LOSS OF SEPARATION/NEAR MIDAIR COLLISIONS/MIDAIR COLLISIONS (MAC)	AIRPROX/AVERTISSEMENT TCAS/PERTE Dâ€™ESPACEMENT/COLLISION / QUASICOLLISION EN VOL (MAC)		12	CLASS 5	CLASSE 5	2025-09-03	16	LOSS OF SEPARATION (x)	PERTE D'ESPACEMENT (x)	5	PACIFIC	PACIFIQUE	09:25:00	3	INCIDENT
160414	A25O0144										43.3018	7	N	N	79.9718	10	W	W								2	CANADA	CANADA					29	SYSTEM/COMPONENT FAILURE OR MALFUNCTION (POWERPLANT) (SCFâ€“PP)	PANNE OU MAUVAIS FONCTIONNEMENT Dâ€™UN CIRCUIT OU Dâ€™UN COMPOSANT (FAISANT PARTIE DU GROUPE MOTOPROPULSEUR) (SCFâ€“PP)	Dundas Air Plaza	12	CLASS 5	CLASSE 5	2025-09-13	1	ENGINE (i)	MOTEUR (i)	2	ONTARIO	ONTARIO	13:13:00	3	INCIDENT
160413	A25O0143	1010	Lester B. Pearson Intl	2	CANADA	CANADA	336	ONTARIO	ONTARIO	Toronto	43.6767	7	N	N	79.6306	10	W	W	CYYZ							2	CANADA	CANADA					29	SYSTEM/COMPONENT FAILURE OR MALFUNCTION (POWERPLANT) (SCFâ€“PP)	PANNE OU MAUVAIS FONCTIONNEMENT Dâ€™UN CIRCUIT OU Dâ€™UN COMPOSANT (FAISANT PARTIE DU GROUPE MOTOPROPULSEUR) (SCFâ€“PP)		12	CLASS 5	CLASSE 5	2025-09-15	1	ENGINE (i)	MOTEUR (i)	2	ONTARIO	ONTARIO	08:37:00	3	INCIDENT
160410	A25C0105										58.5337	7	N	N	109.463	10	W	W		4	ENE	East-northeast	78.75	56.25	67.5	2	CANADA	CANADA	0.8	26	Nautical miles	Miles nautique	22	LOW ALTITUDE OPERATIONS (LALT)	VOL Ã€ BASSE ALTITUDE (LALT)	Carswell Lake Camp	12	CLASS 5	CLASSE 5	2025-09-11				6	CENTRAL	CENTRE	18:11:00	1	ACCIDENT
160409	A25O0142	1556	SARNIA (CHRIS HADFIELD)	2	CANADA	CANADA	336	ONTARIO	ONTARIO	SARNIA	43	7	N	N	82.3167	10	W	W	CYZR							2	CANADA	CANADA					28	SYSTEM/COMPONENT FAILURE OR MALFUNCTION (NON-POWERPLANT) (SCFâ€“NP)	PANNE OU MAUVAIS FONCTIONNEMENT Dâ€™UN CIRCUIT OU Dâ€™UN COMPOSANT (NE FAISANT PAS PARTIE DU GROUPE MOTOPROPULSEUR) (SCFâ€“NP)		12	CLASS 5	CLASSE 5	2025-09-16				2	ONTARIO	ONTARIO	11:15:00	1	ACCIDENT
160409	A25O0142	1556	SARNIA (CHRIS HADFIELD)	2	CANADA	CANADA	336	ONTARIO	ONTARIO	SARNIA	43	7	N	N	82.3167	10	W	W	CYZR							2	CANADA	CANADA					25	RUNWAY EXCURSION (RE)	SORTIE DE PISTE (RE)		12	CLASS 5	CLASSE 5	2025-09-16				2	ONTARIO	ONTARIO	11:15:00	1	ACCIDENT
160408	A25O0141	1856	Billy Bishop Toronto City	2	CANADA	CANADA	336	ONTARIO	ONTARIO	Toronto	43.6275	7	N	N	79.3961	10	W	W	CYTZ	3	NE	Northeast	56.25	33.75	45	2	CANADA	CANADA	3	26	Nautical miles	Miles nautique	29	SYSTEM/COMPONENT FAILURE OR MALFUNCTION (POWERPLANT) (SCFâ€“PP)	PANNE OU MAUVAIS FONCTIONNEMENT Dâ€™UN CIRCUIT OU Dâ€™UN COMPOSANT (FAISANT PARTIE DU GROUPE MOTOPROPULSEUR) (SCFâ€“PP)		12	CLASS 5	CLASSE 5	2025-09-15				2	ONTARIO	ONTARIO	20:15:00	1	ACCIDENT
160407	A25C0104	1832	THUNDER BAY	2	CANADA	CANADA	336	ONTARIO	ONTARIO	THUNDER BAY	48.3719	7	N	N	89.3217	10	W	W	CYQT							2	CANADA	CANADA					6	BIRD (BIRD)	OISEAU (BIRD)		12	CLASS 5	CLASSE 5	2025-09-02	1	ENGINE (i)	MOTEUR (i)	6	CENTRAL	CENTRE	18:48:00	3	INCIDENT
160407	A25C0104	1832	THUNDER BAY	2	CANADA	CANADA	336	ONTARIO	ONTARIO	THUNDER BAY	48.3719	7	N	N	89.3217	10	W	W	CYQT							2	CANADA	CANADA					29	SYSTEM/COMPONENT FAILURE OR MALFUNCTION (POWERPLANT) (SCFâ€“PP)	PANNE OU MAUVAIS FONCTIONNEMENT Dâ€™UN CIRCUIT OU Dâ€™UN COMPOSANT (FAISANT PARTIE DU GROUPE MOTOPROPULSEUR) (SCFâ€“PP)		12	CLASS 5	CLASSE 5	2025-09-02	1	ENGINE (i)	MOTEUR (i)	6	CENTRAL	CENTRE	18:48:00	3	INCIDENT
160406	A25O0140	1010	Lester B. Pearson Intl	2	CANADA	CANADA	336	ONTARIO	ONTARIO	Toronto	43.6767	7	N	N	79.6306	10	W	W	CYYZ							2	CANADA	CANADA					28	SYSTEM/COMPONENT FAILURE OR MALFUNCTION (NON-POWERPLANT) (SCFâ€“NP)	PANNE OU MAUVAIS FONCTIONNEMENT Dâ€™UN CIRCUIT OU Dâ€™UN COMPOSANT (NE FAISANT PAS PARTIE DU GROUPE MOTOPROPULSEUR) (SCFâ€“NP)		12	CLASS 5	CLASSE 5	2025-09-12	11	EMERGENCY/PRIORITY (xi)	URGENCE/PRIORITÃ‰ (xi)	2	ONTARIO	ONTARIO	16:18:00	3	INCIDENT
160405	A25P0139	1925	Victoria Intl	2	CANADA	CANADA	12	BRITISH COLUMBIA	COLOMBIE-BRITANNIQUE	Victoria	48.6472	7	N	N	123.426	10	W	W	CYYJ							2	CANADA	CANADA					14	FUEL RELATED (FUEL)	PROBLÃˆMES RELIÃ‰S AU CARBURANT (FUEL)		12	CLASS 5	CLASSE 5	2025-08-15	7	FUEL SHORTAGE (viii)	MANQUE DE CARBURANT (viii)	5	PACIFIC	PACIFIQUE	09:05:00	3	INCIDENT
160404	A25O0139	1953	KITCHENER/WATERLOO	2	CANADA	CANADA	336	ONTARIO	ONTARIO	KITCHENER	43.4608	7	N	N	80.3786	10	W	W	CYKF							2	CANADA	CANADA					28	SYSTEM/COMPONENT FAILURE OR MALFUNCTION (NON-POWERPLANT) (SCFâ€“NP)	PANNE OU MAUVAIS FONCTIONNEMENT Dâ€™UN CIRCUIT OU Dâ€™UN COMPOSANT (NE FAISANT PAS PARTIE DU GROUPE MOTOPROPULSEUR) (SCFâ€“NP)		12	CLASS 5	CLASSE 5	2025-09-12				2	ONTARIO	ONTARIO	19:51:00	1	ACCIDENT
160403	A25P0138	1912	Vancouver Intl	2	CANADA	CANADA	12	BRITISH COLUMBIA	COLOMBIE-BRITANNIQUE	Vancouver	49.2092	7	N	N	123.249	10	W	W	CYVR	13	W	West	281.25	258.75	270	2	CANADA	CANADA	2.7	26	Nautical miles	Miles nautique	4	AIRPROX/TCAS ALERT/LOSS OF SEPARATION/NEAR MIDAIR COLLISIONS/MIDAIR COLLISIONS (MAC)	AIRPROX/AVERTISSEMENT TCAS/PERTE Dâ€™ESPACEMENT/COLLISION / QUASICOLLISION EN VOL (MAC)		12	CLASS 5	CLASSE 5	2025-09-11	16	LOSS OF SEPARATION (x)	PERTE D'ESPACEMENT (x)	5	PACIFIC	PACIFIQUE	12:55:00	3	INCIDENT
160401	A25F0344	4411	Frank PaÃ­s Intl	55	CUBA	CUBA				HolguÃ­n	20.7856	7	N	N	76.315	10	W	W	MUHG							55	CUBA	CUBA					23	MEDICAL (MED)	MEDICAL (MED)		12	CLASS 5	CLASSE 5	2025-09-12	5	UNABLE TO PERFORM (vi)	INAPTE Ã€ EXERCER FONCTIONS (vi)	8	FOREIGN	ETRANGER	23:25:00	3	INCIDENT
160400	A25Q0148	433	Pierre Elliott Trudeau Intl	2	CANADA	CANADA	4	QUEBEC	QUEBEC	Montreal	45.4706	7	N	N	73.7408	10	W	W	CYUL							2	CANADA	CANADA					28	SYSTEM/COMPONENT FAILURE OR MALFUNCTION (NON-POWERPLANT) (SCFâ€“NP)	PANNE OU MAUVAIS FONCTIONNEMENT Dâ€™UN CIRCUIT OU Dâ€™UN COMPOSANT (NE FAISANT PAS PARTIE DU GROUPE MOTOPROPULSEUR) (SCFâ€“NP)		12	CLASS 5	CLASSE 5	2025-09-13	11	EMERGENCY/PRIORITY (xi)	URGENCE/PRIORITÃ‰ (xi)	4	QUEBEC	QUEBEC	18:54:00	3	INCIDENT
160399	A25F0343																									549	INTERNATIONAL WATERS	EAUX INTERNATIONALES					23	MEDICAL (MED)	MEDICAL (MED)	over Pacific ocean	12	CLASS 5	CLASSE 5	2025-09-14	5	UNABLE TO PERFORM (vi)	INAPTE Ã€ EXERCER FONCTIONS (vi)	8	FOREIGN	ETRANGER	15:20:00	3	INCIDENT
160398	A25Q0147	285	CHIBOUGAMAU/CHAPAIS	2	CANADA	CANADA	4	QUEBEC	QUEBEC	CHIBOUGAMAU	49.7719	7	N	N	74.5281	10	W	W	CYMT	4	ENE	East-northeast	78.75	56.25	67.5	2	CANADA	CANADA	110	26	Nautical miles	Miles nautique	28	SYSTEM/COMPONENT FAILURE OR MALFUNCTION (NON-POWERPLANT) (SCFâ€“NP)	PANNE OU MAUVAIS FONCTIONNEMENT Dâ€™UN CIRCUIT OU Dâ€™UN COMPOSANT (NE FAISANT PAS PARTIE DU GROUPE MOTOPROPULSEUR) (SCFâ€“NP)		12	CLASS 5	CLASSE 5	2025-09-12	11	EMERGENCY/PRIORITY (xi)	URGENCE/PRIORITÃ‰ (xi)	4	QUEBEC	QUEBEC	20:30:00	3	INCIDENT
160397	A25Q0146	1163	Greater Moncton Romeo Lebalnc Intl	2	CANADA	CANADA	22	NEW BRUNSWICK	NOUVEAU-BRUNSWICK	Moncton	46.1161	7	N	N	64.6786	10	W	W	CYQM							2	CANADA	CANADA					29	SYSTEM/COMPONENT FAILURE OR MALFUNCTION (POWERPLANT) (SCFâ€“PP)	PANNE OU MAUVAIS FONCTIONNEMENT Dâ€™UN CIRCUIT OU Dâ€™UN COMPOSANT (FAISANT PARTIE DU GROUPE MOTOPROPULSEUR) (SCFâ€“PP)		12	CLASS 5	CLASSE 5	2025-09-14	1	ENGINE (i)	MOTEUR (i)	4	QUEBEC	QUEBEC	15:20:00	3	INCIDENT
160394	A25Q0144	433	Pierre Elliott Trudeau Intl	2	CANADA	CANADA	4	QUEBEC	QUEBEC	Montreal	45.4706	7	N	N	73.7408	10	W	W	CYUL							2	CANADA	CANADA					28	SYSTEM/COMPONENT FAILURE OR MALFUNCTION (NON-POWERPLANT) (SCFâ€“NP)	PANNE OU MAUVAIS FONCTIONNEMENT Dâ€™UN CIRCUIT OU Dâ€™UN COMPOSANT (NE FAISANT PAS PARTIE DU GROUPE MOTOPROPULSEUR) (SCFâ€“NP)		12	CLASS 5	CLASSE 5	2025-09-15	3	DIFFICULT TO CONTROL (iv)	DIFFICULTÃ‰S DE MAÃŽTRISE (iv)	4	QUEBEC	QUEBEC	13:10:00	3	INCIDENT
160393	A25W0120	955	LAC LA BICHE	2	CANADA	CANADA	11	ALBERTA	ALBERTA	LAC LA BICHE	54.9419	7	N	N	112.03	10	W	W	CYLB	1	N	North	11.25	0	0	2	CANADA	CANADA	10	26	Nautical miles	Miles nautique	28	SYSTEM/COMPONENT FAILURE OR MALFUNCTION (NON-POWERPLANT) (SCFâ€“NP)	PANNE OU MAUVAIS FONCTIONNEMENT Dâ€™UN CIRCUIT OU Dâ€™UN COMPOSANT (NE FAISANT PAS PARTIE DU GROUPE MOTOPROPULSEUR) (SCFâ€“NP)		12	CLASS 5	CLASSE 5	2025-07-21	3	DIFFICULT TO CONTROL (iv)	DIFFICULTÃ‰S DE MAÃŽTRISE (iv)	3	WESTERN	OUEST	15:20:00	3	INCIDENT
160392	A25W0119	230	Calgary Intl	2	CANADA	CANADA	11	ALBERTA	ALBERTA	Calgary	51.1225	7	N	N	114.013	10	W	W	CYYC							2	CANADA	CANADA					6	BIRD (BIRD)	OISEAU (BIRD)		12	CLASS 5	CLASSE 5	2025-08-25	14	COLLISION (x)	COLLISION (x)	3	WESTERN	OUEST	10:42:00	3	INCIDENT
160392	A25W0119	230	Calgary Intl	2	CANADA	CANADA	11	ALBERTA	ALBERTA	Calgary	51.1225	7	N	N	114.013	10	W	W	CYYC							2	CANADA	CANADA					28	SYSTEM/COMPONENT FAILURE OR MALFUNCTION (NON-POWERPLANT) (SCFâ€“NP)	PANNE OU MAUVAIS FONCTIONNEMENT Dâ€™UN CIRCUIT OU Dâ€™UN COMPOSANT (NE FAISANT PAS PARTIE DU GROUPE MOTOPROPULSEUR) (SCFâ€“NP)		12	CLASS 5	CLASSE 5	2025-08-25	14	COLLISION (x)	COLLISION (x)	3	WESTERN	OUEST	10:42:00	3	INCIDENT
160391	A25W0118	230	Calgary Intl	2	CANADA	CANADA	11	ALBERTA	ALBERTA	Calgary	51.1225	7	N	N	114.013	10	W	W	CYYC							2	CANADA	CANADA					28	SYSTEM/COMPONENT FAILURE OR MALFUNCTION (NON-POWERPLANT) (SCFâ€“NP)	PANNE OU MAUVAIS FONCTIONNEMENT Dâ€™UN CIRCUIT OU Dâ€™UN COMPOSANT (NE FAISANT PAS PARTIE DU GROUPE MOTOPROPULSEUR) (SCFâ€“NP)		12	CLASS 5	CLASSE 5	2025-09-06	11	EMERGENCY/PRIORITY (xi)	URGENCE/PRIORITÃ‰ (xi)	3	WESTERN	OUEST	19:30:00	3	INCIDENT
160390	A25P0137	1419	PRINCE GEORGE	2	CANADA	CANADA	12	BRITISH COLUMBIA	COLOMBIE-BRITANNIQUE	PRINCE GEORGE	53.7154	7	N	N	122.858	10	W	W	CYXS	11	SW	Southwest	236.25	213.75	225	2	CANADA	CANADA	13	26	Nautical miles	Miles nautique	1	ABNORMAL RUNWAY CONTACT (ARC)	CONTACT ANORMAL AVEC LA PISTE (ARC)		12	CLASS 5	CLASSE 5	2025-09-11				5	PACIFIC	PACIFIQUE	17:15:00	1	ACCIDENT
160389	A25P0136	241	CAMPBELL RIVER	2	CANADA	CANADA	12	BRITISH COLUMBIA	COLOMBIE-BRITANNIQUE	CAMPBELL RIVER	50.3722	7	N	N	125.033	10	W	W	CYBL	2	NNE	North-northeast	33.75	11.25	22.5	2	CANADA	CANADA	27	26	Nautical miles	Miles nautique	29	SYSTEM/COMPONENT FAILURE OR MALFUNCTION (POWERPLANT) (SCFâ€“PP)	PANNE OU MAUVAIS FONCTIONNEMENT Dâ€™UN CIRCUIT OU Dâ€™UN COMPOSANT (FAISANT PARTIE DU GROUPE MOTOPROPULSEUR) (SCFâ€“PP)		12	CLASS 5	CLASSE 5	2025-09-11	11	EMERGENCY/PRIORITY (xi)	URGENCE/PRIORITÃ‰ (xi)	5	PACIFIC	PACIFIQUE	12:58:00	3	INCIDENT
160388	A25F0342	2933	Mohammed V Intl	104	MOROCCO	MAROC				Casablanca	33.3675	7	N	N	7.59	10	W	W	GMMN							104	MOROCCO	MAROC					23	MEDICAL (MED)	MEDICAL (MED)		12	CLASS 5	CLASSE 5	2025-09-06	5	UNABLE TO PERFORM (vi)	INAPTE Ã€ EXERCER FONCTIONS (vi)	8	FOREIGN	ETRANGER	12:00:00	3	INCIDENT
160387	A25W0117	471	Edmonton Intl	2	CANADA	CANADA	11	ALBERTA	ALBERTA	Edmonton	53.31	7	N	N	113.579	10	W	W	CYEG							2	CANADA	CANADA					28	SYSTEM/COMPONENT FAILURE OR MALFUNCTION (NON-POWERPLANT) (SCFâ€“NP)	PANNE OU MAUVAIS FONCTIONNEMENT Dâ€™UN CIRCUIT OU Dâ€™UN COMPOSANT (NE FAISANT PAS PARTIE DU GROUPE MOTOPROPULSEUR) (SCFâ€“NP)		12	CLASS 5	CLASSE 5	2025-09-08	11	EMERGENCY/PRIORITY (xi)	URGENCE/PRIORITÃ‰ (xi)	3	WESTERN	OUEST	17:10:00	3	INCIDENT
160386	A25W0116	1026	LLOYDMINSTER	2	CANADA	CANADA	11	ALBERTA	ALBERTA	LLOYDMINSTER	53.3167	7	N	N	110.067	10	W	W	CYLL							2	CANADA	CANADA					1	ABNORMAL RUNWAY CONTACT (ARC)	CONTACT ANORMAL AVEC LA PISTE (ARC)		12	CLASS 5	CLASSE 5	2025-09-05	4	RUNWAY EXCURSION (v)	SORTIE DE PISTE (v)	3	WESTERN	OUEST	16:52:00	3	INCIDENT
160384	A25W0114	600	FORT ST. JOHN	2	CANADA	CANADA	12	BRITISH COLUMBIA	COLOMBIE-BRITANNIQUE	FORT ST. JOHN	55.5602	7	N	N	121.951	10	W	W	CYXJ	11	SW	Southwest	236.25	213.75	225	2	CANADA	CANADA	57	26	Nautical miles	Miles nautique	29	SYSTEM/COMPONENT FAILURE OR MALFUNCTION (POWERPLANT) (SCFâ€“PP)	PANNE OU MAUVAIS FONCTIONNEMENT Dâ€™UN CIRCUIT OU Dâ€™UN COMPOSANT (FAISANT PARTIE DU GROUPE MOTOPROPULSEUR) (SCFâ€“PP)		12	CLASS 5	CLASSE 5	2025-09-03	1	ENGINE (i)	MOTEUR (i)	3	WESTERN	OUEST	20:00:00	3	INCIDENT
160382	A25W0112	1972	WETASKIWIN REGIONAL	2	CANADA	CANADA	11	ALBERTA	ALBERTA	WETASKIWIN	52.965	7	N	N	113.411	10	W	W	CEX3							2	CANADA	CANADA					20	LOSS OF CONTROLâ€“INFLIGHT (LOCâ€“I)	PERTE DE CONTRÃ”LE â€“ EN VOL (LOCâ€“I)		12	CLASS 5	CLASSE 5	2025-09-10				3	WESTERN	OUEST	13:45:00	1	ACCIDENT
160381	A25W0111	347	Group Captain R.W. McNair	2	CANADA	CANADA	11	ALBERTA	ALBERTA	Cold Lake	54.405	7	N	N	110.279	10	W	W	CYOD							2	CANADA	CANADA					28	SYSTEM/COMPONENT FAILURE OR MALFUNCTION (NON-POWERPLANT) (SCFâ€“NP)	PANNE OU MAUVAIS FONCTIONNEMENT Dâ€™UN CIRCUIT OU Dâ€™UN COMPOSANT (NE FAISANT PAS PARTIE DU GROUPE MOTOPROPULSEUR) (SCFâ€“NP)		12	CLASS 5	CLASSE 5	2025-08-27				3	WESTERN	OUEST	14:01:00	1	ACCIDENT
160380	A25W0110	230	Calgary Intl	2	CANADA	CANADA	11	ALBERTA	ALBERTA	Calgary	51.1225	7	N	N	114.013	10	W	W	CYYC							2	CANADA	CANADA					29	SYSTEM/COMPONENT FAILURE OR MALFUNCTION (POWERPLANT) (SCFâ€“PP)	PANNE OU MAUVAIS FONCTIONNEMENT Dâ€™UN CIRCUIT OU Dâ€™UN COMPOSANT (FAISANT PARTIE DU GROUPE MOTOPROPULSEUR) (SCFâ€“PP)		12	CLASS 5	CLASSE 5	2025-08-28	11	EMERGENCY/PRIORITY (xi)	URGENCE/PRIORITÃ‰ (xi)	3	WESTERN	OUEST	06:44:00	3	INCIDENT
160379	A25O0138	1010	Lester B. Pearson Intl	2	CANADA	CANADA	336	ONTARIO	ONTARIO	Toronto	43.6767	7	N	N	79.6306	10	W	W	CYYZ							2	CANADA	CANADA					28	SYSTEM/COMPONENT FAILURE OR MALFUNCTION (NON-POWERPLANT) (SCFâ€“NP)	PANNE OU MAUVAIS FONCTIONNEMENT Dâ€™UN CIRCUIT OU Dâ€™UN COMPOSANT (NE FAISANT PAS PARTIE DU GROUPE MOTOPROPULSEUR) (SCFâ€“NP)		12	CLASS 5	CLASSE 5	2025-09-10	11	EMERGENCY/PRIORITY (xi)	URGENCE/PRIORITÃ‰ (xi)	2	ONTARIO	ONTARIO	08:35:00	3	INCIDENT
160376	A25F0339																									3	UNITED STATES	ETATS-UNIS					28	SYSTEM/COMPONENT FAILURE OR MALFUNCTION (NON-POWERPLANT) (SCFâ€“NP)	PANNE OU MAUVAIS FONCTIONNEMENT Dâ€™UN CIRCUIT OU Dâ€™UN COMPOSANT (NE FAISANT PAS PARTIE DU GROUPE MOTOPROPULSEUR) (SCFâ€“NP)	Over the state of Washington	12	CLASS 5	CLASSE 5	2025-08-28	11	EMERGENCY/PRIORITY (xi)	URGENCE/PRIORITÃ‰ (xi)	8	FOREIGN	ETRANGER	19:55:00	3	INCIDENT
160375	A25C0102	1621	SIOUX LOOKOUT	2	CANADA	CANADA	336	ONTARIO	ONTARIO	SIOUX LOOKOUT	50.1142	7	N	N	91.9056	10	W	W	CYXL							2	CANADA	CANADA					12	FIRE/SMOKE (NON-IMPACT) (Fâ€“NI)	INCENDIE/FUMÃ‰E (SANS IMPACT) (Fâ€“NI)		12	CLASS 5	CLASSE 5	2025-09-07	2	SMOKE OR FIRE (iii)	FEU/FUMÃ‰E (iii)	6	CENTRAL	CENTRE	12:15:00	3	INCIDENT
160373	A25O0136	1285	Oshawa Executive	2	CANADA	CANADA	336	ONTARIO	ONTARIO	Toronto	43.9228	7	N	N	78.8967	10	W	W	CYOO							2	CANADA	CANADA					8	COLLISION WITH OBSTACLE(S) DURING TAKEOFF AND LANDING (CTOL)	COLLISION AVEC DES OBSTACLES AU DÃ‰COLLAGE ET Ã€ Lâ€™ATTERRISSAGE (CTOL)		12	CLASS 5	CLASSE 5	2025-09-02				2	ONTARIO	ONTARIO	23:20:00	1	ACCIDENT
160372	A25C0101	2001	James Armstrong Richardson Intl	2	CANADA	CANADA	9	MANITOBA	MANITOBA	Winnipeg	50.0265	7	N	N	95.2189	10	W	W	CYWG	5	E	East	101.25	78.75	90	2	CANADA	CANADA	79	26	Nautical miles	Miles nautique	28	SYSTEM/COMPONENT FAILURE OR MALFUNCTION (NON-POWERPLANT) (SCFâ€“NP)	PANNE OU MAUVAIS FONCTIONNEMENT Dâ€™UN CIRCUIT OU Dâ€™UN COMPOSANT (NE FAISANT PAS PARTIE DU GROUPE MOTOPROPULSEUR) (SCFâ€“NP)		12	CLASS 5	CLASSE 5	2025-09-05	11	EMERGENCY/PRIORITY (xi)	URGENCE/PRIORITÃ‰ (xi)	6	CENTRAL	CENTRE	12:50:00	3	INCIDENT
160371	A25F0338	2926	GATWICK	222	UNITED KINGDOM	ROYAUME-UNI				LONDON	51.1481	7	N	N	0.190278	10	W	W	EGKK							222	UNITED KINGDOM	ROYAUME-UNI					28	SYSTEM/COMPONENT FAILURE OR MALFUNCTION (NON-POWERPLANT) (SCFâ€“NP)	PANNE OU MAUVAIS FONCTIONNEMENT Dâ€™UN CIRCUIT OU Dâ€™UN COMPOSANT (NE FAISANT PAS PARTIE DU GROUPE MOTOPROPULSEUR) (SCFâ€“NP)		12	CLASS 5	CLASSE 5	2025-09-07	11	EMERGENCY/PRIORITY (xi)	URGENCE/PRIORITÃ‰ (xi)	8	FOREIGN	ETRANGER	09:00:00	3	INCIDENT
160370	A25F0337										18.0408	7	N	N	63.1089	10	W	W								534	SINT MAARTEN	SINT MAARTEN					10	EVACUATION (EVAC)	Ã‰VACUATION (EVAC)	TNCM - Princess Juliana Intl - St. Maarten	10	CLASS 3	CLASSE 3	2025-09-07				8	FOREIGN	ETRANGER	17:29:00	1	ACCIDENT
160370	A25F0337										18.0408	7	N	N	63.1089	10	W	W								534	SINT MAARTEN	SINT MAARTEN					28	SYSTEM/COMPONENT FAILURE OR MALFUNCTION (NON-POWERPLANT) (SCFâ€“NP)	PANNE OU MAUVAIS FONCTIONNEMENT Dâ€™UN CIRCUIT OU Dâ€™UN COMPOSANT (NE FAISANT PAS PARTIE DU GROUPE MOTOPROPULSEUR) (SCFâ€“NP)	TNCM - Princess Juliana Intl - St. Maarten	10	CLASS 3	CLASSE 3	2025-09-07				8	FOREIGN	ETRANGER	17:29:00	1	ACCIDENT
160369	A25Q0143	914	KUUJJUAQ	2	CANADA	CANADA	4	QUEBEC	QUEBEC	KUUJJUAQ	58.095	7	N	N	68.4222	10	W	W	CYVP							2	CANADA	CANADA					29	SYSTEM/COMPONENT FAILURE OR MALFUNCTION (POWERPLANT) (SCFâ€“PP)	PANNE OU MAUVAIS FONCTIONNEMENT Dâ€™UN CIRCUIT OU Dâ€™UN COMPOSANT (FAISANT PARTIE DU GROUPE MOTOPROPULSEUR) (SCFâ€“PP)		12	CLASS 5	CLASSE 5	2025-09-04	1	ENGINE (i)	MOTEUR (i)	4	QUEBEC	QUEBEC	15:09:00	3	INCIDENT
160367	A25Q0142	285	CHIBOUGAMAU/CHAPAIS	2	CANADA	CANADA	4	QUEBEC	QUEBEC	CHIBOUGAMAU	49.7719	7	N	N	74.5281	10	W	W	CYMT	10	SSW	South-southwest	213.75	191.25	202.5	2	CANADA	CANADA	62	26	Nautical miles	Miles nautique	23	MEDICAL (MED)	MEDICAL (MED)		12	CLASS 5	CLASSE 5	2025-09-04	5	UNABLE TO PERFORM (vi)	INAPTE Ã€ EXERCER FONCTIONS (vi)	4	QUEBEC	QUEBEC	13:27:00	3	INCIDENT
160366	A25Q0141	2052	FARNHAM	2	CANADA	CANADA	4	QUEBEC	QUEBEC	FARNHAM	45.2833	7	N	N	73	10	W	W	CSN7							2	CANADA	CANADA					8	COLLISION WITH OBSTACLE(S) DURING TAKEOFF AND LANDING (CTOL)	COLLISION AVEC DES OBSTACLES AU DÃ‰COLLAGE ET Ã€ Lâ€™ATTERRISSAGE (CTOL)		12	CLASS 5	CLASSE 5	2025-08-31				4	QUEBEC	QUEBEC	19:25:00	1	ACCIDENT
160363	A25P0135	1484	Revelstoke	2	CANADA	CANADA	12	BRITISH COLUMBIA	COLOMBIE-BRITANNIQUE	Revelstoke	51.39	7	N	N	118.24	10	W	W	CYRV	17	N	North	360	348.75	360	2	CANADA	CANADA	26	26	Nautical miles	Miles nautique	1	ABNORMAL RUNWAY CONTACT (ARC)	CONTACT ANORMAL AVEC LA PISTE (ARC)		12	CLASS 5	CLASSE 5	2025-09-06				5	PACIFIC	PACIFIQUE	11:00:00	1	ACCIDENT
160362	A25W0109	1471	RED EARTH CREEK	2	CANADA	CANADA	11	ALBERTA	ALBERTA	RED EARTH	56.55	7	N	N	115.267	10	W	W	CEH5	4	ENE	East-northeast	78.75	56.25	67.5	2	CANADA	CANADA	47	26	Nautical miles	Miles nautique	29	SYSTEM/COMPONENT FAILURE OR MALFUNCTION (POWERPLANT) (SCFâ€“PP)	PANNE OU MAUVAIS FONCTIONNEMENT Dâ€™UN CIRCUIT OU Dâ€™UN COMPOSANT (FAISANT PARTIE DU GROUPE MOTOPROPULSEUR) (SCFâ€“PP)		12	CLASS 5	CLASSE 5	2025-09-03	1	ENGINE (i)	MOTEUR (i)	3	WESTERN	OUEST	10:35:00	3	INCIDENT
160361	A25W0108	572	FORT MCMURRAY	2	CANADA	CANADA	11	ALBERTA	ALBERTA	FORT MCMURRAY	55.9031	7	N	N	109.938	10	W	W	CYMM	7	SE	Southeast	146.25	123.75	135	2	CANADA	CANADA	60	26	Nautical miles	Miles nautique	29	SYSTEM/COMPONENT FAILURE OR MALFUNCTION (POWERPLANT) (SCFâ€“PP)	PANNE OU MAUVAIS FONCTIONNEMENT Dâ€™UN CIRCUIT OU Dâ€™UN COMPOSANT (FAISANT PARTIE DU GROUPE MOTOPROPULSEUR) (SCFâ€“PP)		12	CLASS 5	CLASSE 5	2025-08-29	1	ENGINE (i)	MOTEUR (i)	3	WESTERN	OUEST	14:30:00	3	INCIDENT
160360	A25Q0140	627	OTTAWA/GATINEAU	2	CANADA	CANADA	4	QUEBEC	QUEBEC	GATINEAU	45.5217	7	N	N	75.5636	10	W	W	CYND							2	CANADA	CANADA					20	LOSS OF CONTROLâ€“INFLIGHT (LOCâ€“I)	PERTE DE CONTRÃ”LE â€“ EN VOL (LOCâ€“I)		12	CLASS 5	CLASSE 5	2025-09-05				4	QUEBEC	QUEBEC	16:40:00	1	ACCIDENT
160359	A25W0107	230	Calgary Intl	2	CANADA	CANADA	11	ALBERTA	ALBERTA	Calgary	51.1225	7	N	N	114.013	10	W	W	CYYC							2	CANADA	CANADA					28	SYSTEM/COMPONENT FAILURE OR MALFUNCTION (NON-POWERPLANT) (SCFâ€“NP)	PANNE OU MAUVAIS FONCTIONNEMENT Dâ€™UN CIRCUIT OU Dâ€™UN COMPOSANT (NE FAISANT PAS PARTIE DU GROUPE MOTOPROPULSEUR) (SCFâ€“NP)		12	CLASS 5	CLASSE 5	2025-08-29	11	EMERGENCY/PRIORITY (xi)	URGENCE/PRIORITÃ‰ (xi)	3	WESTERN	OUEST	16:03:00	3	INCIDENT
160358	A25C0100	1224	NEILBURG	2	CANADA	CANADA	10	SASKATCHEWAN	SASKATCHEWAN	NEILBURG	52.8333	7	N	N	109.633	10	W	W	CJV2	15	NW	Northwest	326.25	303.75	315	2	CANADA	CANADA	5	26	Nautical miles	Miles nautique	22	LOW ALTITUDE OPERATIONS (LALT)	VOL Ã€ BASSE ALTITUDE (LALT)		12	CLASS 5	CLASSE 5	2025-09-02	14	COLLISION (x)	COLLISION (x)	6	CENTRAL	CENTRE	16:15:00	3	INCIDENT
160357	A25C0099	2001	James Armstrong Richardson Intl	2	CANADA	CANADA	9	MANITOBA	MANITOBA	Winnipeg	49.91	7	N	N	97.24	10	W	W	CYWG							2	CANADA	CANADA					6	BIRD (BIRD)	OISEAU (BIRD)		12	CLASS 5	CLASSE 5	2025-09-05	11	EMERGENCY/PRIORITY (xi)	URGENCE/PRIORITÃ‰ (xi)	6	CENTRAL	CENTRE	06:35:00	3	INCIDENT
160356	A25O0135	1010	Lester B. Pearson Intl	2	CANADA	CANADA	336	ONTARIO	ONTARIO	Toronto	43.6767	7	N	N	79.6306	10	W	W	CYYZ							2	CANADA	CANADA					23	MEDICAL (MED)	MEDICAL (MED)		12	CLASS 5	CLASSE 5	2025-08-01	5	UNABLE TO PERFORM (vi)	INAPTE Ã€ EXERCER FONCTIONS (vi)	2	ONTARIO	ONTARIO	15:00:00	3	INCIDENT
160355	A25P0134	1925	Victoria Intl	2	CANADA	CANADA	12	BRITISH COLUMBIA	COLOMBIE-BRITANNIQUE	Victoria	48.6472	7	N	N	123.426	10	W	W	CYYJ							2	CANADA	CANADA					4	AIRPROX/TCAS ALERT/LOSS OF SEPARATION/NEAR MIDAIR COLLISIONS/MIDAIR COLLISIONS (MAC)	AIRPROX/AVERTISSEMENT TCAS/PERTE Dâ€™ESPACEMENT/COLLISION / QUASICOLLISION EN VOL (MAC)		12	CLASS 5	CLASSE 5	2025-09-02	16	LOSS OF SEPARATION (x)	PERTE D'ESPACEMENT (x)	5	PACIFIC	PACIFIQUE	10:33:00	3	INCIDENT
160354	A25O0134										43.6275	7	N	N	79.3961	10	W	W		5	E	East	101.25	78.75	90	2	CANADA	CANADA	6	26	Nautical miles	Miles nautique	4	AIRPROX/TCAS ALERT/LOSS OF SEPARATION/NEAR MIDAIR COLLISIONS/MIDAIR COLLISIONS (MAC)	AIRPROX/AVERTISSEMENT TCAS/PERTE Dâ€™ESPACEMENT/COLLISION / QUASICOLLISION EN VOL (MAC)	CYTZ - Billy Bishop Toronto City - Toronto 6NM E	12	CLASS 5	CLASSE 5	2025-08-29	16	LOSS OF SEPARATION (x)	PERTE D'ESPACEMENT (x)	2	ONTARIO	ONTARIO	15:43:00	3	INCIDENT
160353	A25F0334																									3	UNITED STATES	ETATS-UNIS					23	MEDICAL (MED)	MEDICAL (MED)	over West Virginia	12	CLASS 5	CLASSE 5	2025-09-01	5	UNABLE TO PERFORM (vi)	INAPTE Ã€ EXERCER FONCTIONS (vi)	8	FOREIGN	ETRANGER	13:50:00	3	INCIDENT
160352	A25P0133	1912	Vancouver Intl	2	CANADA	CANADA	12	BRITISH COLUMBIA	COLOMBIE-BRITANNIQUE	Vancouver	49.1994	7	N	N	122.938	10	W	W	CYVR	5	E	East	101.25	78.75	90	2	CANADA	CANADA	9	26	Nautical miles	Miles nautique	14	FUEL RELATED (FUEL)	PROBLÃˆMES RELIÃ‰S AU CARBURANT (FUEL)		12	CLASS 5	CLASSE 5	2025-09-03	11	EMERGENCY/PRIORITY (xi)	URGENCE/PRIORITÃ‰ (xi)	5	PACIFIC	PACIFIQUE	12:22:00	3	INCIDENT
160351	A25P0132	2893	BOB QUINN LAKE	2	CANADA	CANADA	12	BRITISH COLUMBIA	COLOMBIE-BRITANNIQUE	BOB QUINN LAKE	56.528	7	N	N	130.29	10	W	W	CBW4	9	S	South	191.25	168.75	180	2	CANADA	CANADA	26	26	Nautical miles	Miles nautique	11	EXTERNAL LOAD RELATED OCCURRENCES (EXTL)	Ã‰VÃ‰NEMENTS LIÃ‰S AUX CHARGES EXTERNES (EXTL)		12	CLASS 5	CLASSE 5	2025-09-01	10	SLUNG LOAD RELEASED (xii)	CHARGE SOUS Ã‰LINGUE RELÃ‚CHÃ‰ (xii)	5	PACIFIC	PACIFIQUE	15:00:00	3	INCIDENT
160350	A25P0131	1330	PEMBERTON	2	CANADA	CANADA	12	BRITISH COLUMBIA	COLOMBIE-BRITANNIQUE	PEMBERTON	50.2786	7	N	N	122.795	10	W	W	CYPS	11	SW	Southwest	236.25	213.75	225	2	CANADA	CANADA	2.55	26	Nautical miles	Miles nautique	8	COLLISION WITH OBSTACLE(S) DURING TAKEOFF AND LANDING (CTOL)	COLLISION AVEC DES OBSTACLES AU DÃ‰COLLAGE ET Ã€ Lâ€™ATTERRISSAGE (CTOL)		12	CLASS 5	CLASSE 5	2025-09-03				5	PACIFIC	PACIFIQUE	12:03:00	1	ACCIDENT
160350	A25P0131	1330	PEMBERTON	2	CANADA	CANADA	12	BRITISH COLUMBIA	COLOMBIE-BRITANNIQUE	PEMBERTON	50.2786	7	N	N	122.795	10	W	W	CYPS	11	SW	Southwest	236.25	213.75	225	2	CANADA	CANADA	2.55	26	Nautical miles	Miles nautique	16	GROUND COLLISION (GCOL)	COLLISION AU SOL (GCOL)		12	CLASS 5	CLASSE 5	2025-09-03				5	PACIFIC	PACIFIQUE	12:03:00	1	ACCIDENT
160349	A25A0059	664	GOOSE BAY	2	CANADA	CANADA	6	NEWFOUNDLAND AND LABRADOR	TERRE-NEUVE ET LABRADOR	GOOSE BAY		7	N	N		10	W	W	CYYR	10	SSW	South-southwest	213.75	191.25	202.5	2	CANADA	CANADA	132	26	Nautical miles	Miles nautique	28	SYSTEM/COMPONENT FAILURE OR MALFUNCTION (NON-POWERPLANT) (SCFâ€“NP)	PANNE OU MAUVAIS FONCTIONNEMENT Dâ€™UN CIRCUIT OU Dâ€™UN COMPOSANT (NE FAISANT PAS PARTIE DU GROUPE MOTOPROPULSEUR) (SCFâ€“NP)		12	CLASS 5	CLASSE 5	2025-09-02	6	DEPRESSURIZATION (vii)	DÃ‰COMPRESSION (vii)	1	ATLANTIC	ATLANTIQUE	09:31:00	3	INCIDENT
160348	A25O0133	1010	Lester B. Pearson Intl	2	CANADA	CANADA	336	ONTARIO	ONTARIO	Toronto	43.6767	7	N	N	79.6306	10	W	W	CYYZ							2	CANADA	CANADA					28	SYSTEM/COMPONENT FAILURE OR MALFUNCTION (NON-POWERPLANT) (SCFâ€“NP)	PANNE OU MAUVAIS FONCTIONNEMENT Dâ€™UN CIRCUIT OU Dâ€™UN COMPOSANT (NE FAISANT PAS PARTIE DU GROUPE MOTOPROPULSEUR) (SCFâ€“NP)		12	CLASS 5	CLASSE 5	2025-08-22	11	EMERGENCY/PRIORITY (xi)	URGENCE/PRIORITÃ‰ (xi)	2	ONTARIO	ONTARIO	16:45:00	3	INCIDENT
160347	A25O0132	1010	Lester B. Pearson Intl	2	CANADA	CANADA	336	ONTARIO	ONTARIO	Toronto	43.6767	7	N	N	79.6306	10	W	W	CYYZ							2	CANADA	CANADA					28	SYSTEM/COMPONENT FAILURE OR MALFUNCTION (NON-POWERPLANT) (SCFâ€“NP)	PANNE OU MAUVAIS FONCTIONNEMENT Dâ€™UN CIRCUIT OU Dâ€™UN COMPOSANT (NE FAISANT PAS PARTIE DU GROUPE MOTOPROPULSEUR) (SCFâ€“NP)		12	CLASS 5	CLASSE 5	2025-09-03	11	EMERGENCY/PRIORITY (xi)	URGENCE/PRIORITÃ‰ (xi)	2	ONTARIO	ONTARIO	13:55:00	3	INCIDENT
160346	A25O0131	1010	Lester B. Pearson Intl	2	CANADA	CANADA	336	ONTARIO	ONTARIO	Toronto	43.6767	7	N	N	79.6306	10	W	W	CYYZ							2	CANADA	CANADA					28	SYSTEM/COMPONENT FAILURE OR MALFUNCTION (NON-POWERPLANT) (SCFâ€“NP)	PANNE OU MAUVAIS FONCTIONNEMENT Dâ€™UN CIRCUIT OU Dâ€™UN COMPOSANT (NE FAISANT PAS PARTIE DU GROUPE MOTOPROPULSEUR) (SCFâ€“NP)		12	CLASS 5	CLASSE 5	2025-08-30	11	EMERGENCY/PRIORITY (xi)	URGENCE/PRIORITÃ‰ (xi)	2	ONTARIO	ONTARIO	20:54:00	3	INCIDENT
160345	A25Q0139	1221	NATASHQUAN	2	CANADA	CANADA	4	QUEBEC	QUEBEC	NATASHQUAN	50.19	7	N	N	61.7889	10	W	W	CYNA	1	N	North	11.25	0	0	2	CANADA	CANADA	108	26	Nautical miles	Miles nautique	28	SYSTEM/COMPONENT FAILURE OR MALFUNCTION (NON-POWERPLANT) (SCFâ€“NP)	PANNE OU MAUVAIS FONCTIONNEMENT Dâ€™UN CIRCUIT OU Dâ€™UN COMPOSANT (NE FAISANT PAS PARTIE DU GROUPE MOTOPROPULSEUR) (SCFâ€“NP)		12	CLASS 5	CLASSE 5	2025-09-02	6	DEPRESSURIZATION (vii)	DÃ‰COMPRESSION (vii)	4	QUEBEC	QUEBEC	12:20:00	3	INCIDENT
160344	A25C0098	393	CUMBERLAND HOUSE	2	CANADA	CANADA	10	SASKATCHEWAN	SASKATCHEWAN	CUMBERLAND HOUSE	53.95	7	N	N	102.3	10	W	W	CJT4	13	W	West	281.25	258.75	270	2	CANADA	CANADA	16	26	Nautical miles	Miles nautique	20	LOSS OF CONTROLâ€“INFLIGHT (LOCâ€“I)	PERTE DE CONTRÃ”LE â€“ EN VOL (LOCâ€“I)		12	CLASS 5	CLASSE 5	2025-09-02				6	CENTRAL	CENTRE	14:36:00	1	ACCIDENT
160343	A25O0130	1010	Lester B. Pearson Intl	2	CANADA	CANADA	336	ONTARIO	ONTARIO	Toronto	43.6767	7	N	N	79.6306	10	W	W	CYYZ							2	CANADA	CANADA					4	AIRPROX/TCAS ALERT/LOSS OF SEPARATION/NEAR MIDAIR COLLISIONS/MIDAIR COLLISIONS (MAC)	AIRPROX/AVERTISSEMENT TCAS/PERTE Dâ€™ESPACEMENT/COLLISION / QUASICOLLISION EN VOL (MAC)		10	CLASS 3	CLASSE 3	2025-09-02	15	RISK OF COLLISION (x)	RISQUE DE COLLISION (x)	2	ONTARIO	ONTARIO	21:26:00	3	INCIDENT
160341	A25O0129	1856	Billy Bishop Toronto City	2	CANADA	CANADA	336	ONTARIO	ONTARIO	Toronto	43.6275	7	N	N	79.3961	10	W	W	CYTZ							2	CANADA	CANADA					28	SYSTEM/COMPONENT FAILURE OR MALFUNCTION (NON-POWERPLANT) (SCFâ€“NP)	PANNE OU MAUVAIS FONCTIONNEMENT Dâ€™UN CIRCUIT OU Dâ€™UN COMPOSANT (NE FAISANT PAS PARTIE DU GROUPE MOTOPROPULSEUR) (SCFâ€“NP)		12	CLASS 5	CLASSE 5	2025-09-02	11	EMERGENCY/PRIORITY (xi)	URGENCE/PRIORITÃ‰ (xi)	2	ONTARIO	ONTARIO	21:56:00	3	INCIDENT
160339	A25Q0138																									2	CANADA	CANADA					20	LOSS OF CONTROLâ€“INFLIGHT (LOCâ€“I)	PERTE DE CONTRÃ”LE â€“ EN VOL (LOCâ€“I)	Lac des 31 miles	12	CLASS 5	CLASSE 5	2025-09-01				4	QUEBEC	QUEBEC	15:45:00	1	ACCIDENT
160338	A25A0058	716	Stanfield Intl	2	CANADA	CANADA	7	NOVA SCOTIA	NOUVELLE-ECOSSE	Halifax	44.8797	7	N	N	63.5103	10	W	W	CYHZ	10	SSW	South-southwest	213.75	191.25	202.5	2	CANADA	CANADA	110	26	Nautical miles	Miles nautique	28	SYSTEM/COMPONENT FAILURE OR MALFUNCTION (NON-POWERPLANT) (SCFâ€“NP)	PANNE OU MAUVAIS FONCTIONNEMENT Dâ€™UN CIRCUIT OU Dâ€™UN COMPOSANT (NE FAISANT PAS PARTIE DU GROUPE MOTOPROPULSEUR) (SCFâ€“NP)		12	CLASS 5	CLASSE 5	2025-08-30	11	EMERGENCY/PRIORITY (xi)	URGENCE/PRIORITÃ‰ (xi)	1	ATLANTIC	ATLANTIQUE	11:16:00	3	INCIDENT
160335	A25C0097	2001	James Armstrong Richardson Intl	2	CANADA	CANADA	9	MANITOBA	MANITOBA	Winnipeg	49.91	7	N	N	97.24	10	W	W	CYWG	3	NE	Northeast	56.25	33.75	45	2	CANADA	CANADA	120	26	Nautical miles	Miles nautique	29	SYSTEM/COMPONENT FAILURE OR MALFUNCTION (POWERPLANT) (SCFâ€“PP)	PANNE OU MAUVAIS FONCTIONNEMENT Dâ€™UN CIRCUIT OU Dâ€™UN COMPOSANT (FAISANT PARTIE DU GROUPE MOTOPROPULSEUR) (SCFâ€“PP)		12	CLASS 5	CLASSE 5	2025-09-01	1	ENGINE (i)	MOTEUR (i)	6	CENTRAL	CENTRE	17:16:00	3	INCIDENT
160334	A25P0130	1808	TERRACE	2	CANADA	CANADA	12	BRITISH COLUMBIA	COLOMBIE-BRITANNIQUE	TERRACE	54.5378	7	N	N	128.457	10	W	W	CYXT	3	NE	Northeast	56.25	33.75	45	2	CANADA	CANADA	6	26	Nautical miles	Miles nautique	20	LOSS OF CONTROLâ€“INFLIGHT (LOCâ€“I)	PERTE DE CONTRÃ”LE â€“ EN VOL (LOCâ€“I)		12	CLASS 5	CLASSE 5	2025-08-31				5	PACIFIC	PACIFIQUE	19:05:00	1	ACCIDENT
160334	A25P0130	1808	TERRACE	2	CANADA	CANADA	12	BRITISH COLUMBIA	COLOMBIE-BRITANNIQUE	TERRACE	54.5378	7	N	N	128.457	10	W	W	CYXT	3	NE	Northeast	56.25	33.75	45	2	CANADA	CANADA	6	26	Nautical miles	Miles nautique	8	COLLISION WITH OBSTACLE(S) DURING TAKEOFF AND LANDING (CTOL)	COLLISION AVEC DES OBSTACLES AU DÃ‰COLLAGE ET Ã€ Lâ€™ATTERRISSAGE (CTOL)		12	CLASS 5	CLASSE 5	2025-08-31				5	PACIFIC	PACIFIQUE	19:05:00	1	ACCIDENT
160332	A25F0330																									3	UNITED STATES	ETATS-UNIS					12	FIRE/SMOKE (NON-IMPACT) (Fâ€“NI)	INCENDIE/FUMÃ‰E (SANS IMPACT) (Fâ€“NI)	over the state of Tennessee	12	CLASS 5	CLASSE 5	2025-08-29	11	EMERGENCY/PRIORITY (xi)	URGENCE/PRIORITÃ‰ (xi)	8	FOREIGN	ETRANGER	20:40:00	3	INCIDENT
160331	A25F0329	4462	Francisco de SÃ¡ Carneiro	278	PORTUGAL	PORTUGAL				Porto	41.2481	7	N	N	84.0842	10	W	W	LPPR	13	W	West	281.25	258.75	270	278	PORTUGAL	PORTUGAL	173	26	Nautical miles	Miles nautique	23	MEDICAL (MED)	MEDICAL (MED)		12	CLASS 5	CLASSE 5	2025-08-26	5	UNABLE TO PERFORM (vi)	INAPTE Ã€ EXERCER FONCTIONS (vi)	8	FOREIGN	ETRANGER	13:00:00	3	INCIDENT
160330	A25P0129	1299	OYEN MUNI	2	CANADA	CANADA	11	ALBERTA	ALBERTA	OYEN	51.4118	7	N	N	110.725	10	W	W	CED3	14	WNW	West-northwest	303.75	281.25	292.5	2	CANADA	CANADA	11.3	26	Nautical miles	Miles nautique	23	MEDICAL (MED)	MEDICAL (MED)		12	CLASS 5	CLASSE 5	2025-08-21	5	UNABLE TO PERFORM (vi)	INAPTE Ã€ EXERCER FONCTIONS (vi)	5	PACIFIC	PACIFIQUE	13:14:00	3	INCIDENT
160329	A25Q0135	5220	MET â€“ Montreal Metropolitan Airport	2	CANADA	CANADA	4	QUEBEC	QUEBEC	Longueuil, QC	45.5189	7	N	N	73.4172	10	W	W	CYHU	3	NE	Northeast	56.25	33.75	45	2	CANADA	CANADA	23	26	Nautical miles	Miles nautique	4	AIRPROX/TCAS ALERT/LOSS OF SEPARATION/NEAR MIDAIR COLLISIONS/MIDAIR COLLISIONS (MAC)	AIRPROX/AVERTISSEMENT TCAS/PERTE Dâ€™ESPACEMENT/COLLISION / QUASICOLLISION EN VOL (MAC)		12	CLASS 5	CLASSE 5	2025-08-28	15	RISK OF COLLISION (x)	RISQUE DE COLLISION (x)	4	QUEBEC	QUEBEC	17:36:00	3	INCIDENT
160328	A25P0128	1442	QUALICUM BEACH	2	CANADA	CANADA	12	BRITISH COLUMBIA	COLOMBIE-BRITANNIQUE	QUALICUM BEACH	49.3372	7	N	N	124.394	10	W	W	CAT4							2	CANADA	CANADA					20	LOSS OF CONTROLâ€“INFLIGHT (LOCâ€“I)	PERTE DE CONTRÃ”LE â€“ EN VOL (LOCâ€“I)		12	CLASS 5	CLASSE 5	2025-08-28				5	PACIFIC	PACIFIQUE	14:56:00	1	ACCIDENT
160327	A25P0127	1912	Vancouver Intl	2	CANADA	CANADA	12	BRITISH COLUMBIA	COLOMBIE-BRITANNIQUE	Vancouver	49.1321	7	N	N	123.374	10	W	W	CYVR	12	WSW	West-southwest	258.75	236.25	247.5	2	CANADA	CANADA	8	26	Nautical miles	Miles nautique	28	SYSTEM/COMPONENT FAILURE OR MALFUNCTION (NON-POWERPLANT) (SCFâ€“NP)	PANNE OU MAUVAIS FONCTIONNEMENT Dâ€™UN CIRCUIT OU Dâ€™UN COMPOSANT (NE FAISANT PAS PARTIE DU GROUPE MOTOPROPULSEUR) (SCFâ€“NP)		12	CLASS 5	CLASSE 5	2025-08-27	11	EMERGENCY/PRIORITY (xi)	URGENCE/PRIORITÃ‰ (xi)	5	PACIFIC	PACIFIQUE	10:10:00	3	INCIDENT
160326	A25O0128	3567	LEAMINGTON	2	CANADA	CANADA	336	ONTARIO	ONTARIO	LEAMINGTON	42.0247	7	N	N	82.525	10	W	W	CLM2							2	CANADA	CANADA					19	LOSS OF CONTROLâ€“GROUND (LOCâ€“G)	PERTE DE CONTRÃ”LE â€“ AU SOL (LOCâ€“G)		12	CLASS 5	CLASSE 5	2025-08-27				2	ONTARIO	ONTARIO	19:24:00	1	ACCIDENT
160324	A25A0057	664	GOOSE BAY	2	CANADA	CANADA	6	NEWFOUNDLAND AND LABRADOR	TERRE-NEUVE ET LABRADOR	GOOSE BAY	60.0333	7	N	N	31.1833	10	W	W	CYYR							2	CANADA	CANADA					28	SYSTEM/COMPONENT FAILURE OR MALFUNCTION (NON-POWERPLANT) (SCFâ€“NP)	PANNE OU MAUVAIS FONCTIONNEMENT Dâ€™UN CIRCUIT OU Dâ€™UN COMPOSANT (NE FAISANT PAS PARTIE DU GROUPE MOTOPROPULSEUR) (SCFâ€“NP)		12	CLASS 5	CLASSE 5	2025-08-26	11	EMERGENCY/PRIORITY (xi)	URGENCE/PRIORITÃ‰ (xi)	1	ATLANTIC	ATLANTIQUE	10:30:00	3	INCIDENT
160323	A25A0056	664	GOOSE BAY	2	CANADA	CANADA	6	NEWFOUNDLAND AND LABRADOR	TERRE-NEUVE ET LABRADOR	GOOSE BAY	57	7	N	N	45	10	W	W	CYYR	4	ENE	East-northeast	78.75	56.25	67.5	2	CANADA	CANADA	570	26	Nautical miles	Miles nautique	29	SYSTEM/COMPONENT FAILURE OR MALFUNCTION (POWERPLANT) (SCFâ€“PP)	PANNE OU MAUVAIS FONCTIONNEMENT Dâ€™UN CIRCUIT OU Dâ€™UN COMPOSANT (FAISANT PARTIE DU GROUPE MOTOPROPULSEUR) (SCFâ€“PP)		12	CLASS 5	CLASSE 5	2025-08-23	11	EMERGENCY/PRIORITY (xi)	URGENCE/PRIORITÃ‰ (xi)	1	ATLANTIC	ATLANTIQUE	14:18:00	3	INCIDENT
160322	A25W0106	471	Edmonton Intl	2	CANADA	CANADA	11	ALBERTA	ALBERTA	Edmonton	53.31	7	N	N	113.579	10	W	W	CYEG							2	CANADA	CANADA					28	SYSTEM/COMPONENT FAILURE OR MALFUNCTION (NON-POWERPLANT) (SCFâ€“NP)	PANNE OU MAUVAIS FONCTIONNEMENT Dâ€™UN CIRCUIT OU Dâ€™UN COMPOSANT (NE FAISANT PAS PARTIE DU GROUPE MOTOPROPULSEUR) (SCFâ€“NP)		12	CLASS 5	CLASSE 5	2025-08-26	11	EMERGENCY/PRIORITY (xi)	URGENCE/PRIORITÃ‰ (xi)	3	WESTERN	OUEST	18:09:00	3	INCIDENT
160321	A25C0096										50.914	7	N	N	94.688	10	W	W								2	CANADA	CANADA					20	LOSS OF CONTROLâ€“INFLIGHT (LOCâ€“I)	PERTE DE CONTRÃ”LE â€“ EN VOL (LOCâ€“I)	Hansen Lake - Unorganized Kenora District	12	CLASS 5	CLASSE 5	2025-08-15				6	CENTRAL	CENTRE	08:36:00	1	ACCIDENT
160320	A25P0125	1912	Vancouver Intl	2	CANADA	CANADA	12	BRITISH COLUMBIA	COLOMBIE-BRITANNIQUE	Vancouver	49.1947	7	N	N	123.184	10	W	W	CYVR							2	CANADA	CANADA					35	OTHER (OTHR)	AUTRE (OTHR)		12	CLASS 5	CLASSE 5	2025-08-22	11	EMERGENCY/PRIORITY (xi)	URGENCE/PRIORITÃ‰ (xi)	5	PACIFIC	PACIFIQUE	08:20:00	3	INCIDENT
160319	A25F0328										44.2742	7	N	N	73.9697	10	W	W								3	UNITED STATES	ETATS-UNIS					28	SYSTEM/COMPONENT FAILURE OR MALFUNCTION (NON-POWERPLANT) (SCFâ€“NP)	PANNE OU MAUVAIS FONCTIONNEMENT Dâ€™UN CIRCUIT OU Dâ€™UN COMPOSANT (NE FAISANT PAS PARTIE DU GROUPE MOTOPROPULSEUR) (SCFâ€“NP)	in vicinity of KLKP - Lake Placid Airport - Lake Placid	12	CLASS 5	CLASSE 5	2025-08-22	11	EMERGENCY/PRIORITY (xi)	URGENCE/PRIORITÃ‰ (xi)	8	FOREIGN	ETRANGER	21:32:00	3	INCIDENT
160316	A25Q0133	65	BAIE-COMEAU	2	CANADA	CANADA	4	QUEBEC	QUEBEC	BAIE-COMEAU	50.2667	7	N	N	69.2333	10	W	W	CYBC	16	NNW	North-northwest	348.75	326.25	337.5	2	CANADA	CANADA	80	26	Nautical miles	Miles nautique	28	SYSTEM/COMPONENT FAILURE OR MALFUNCTION (NON-POWERPLANT) (SCFâ€“NP)	PANNE OU MAUVAIS FONCTIONNEMENT Dâ€™UN CIRCUIT OU Dâ€™UN COMPOSANT (NE FAISANT PAS PARTIE DU GROUPE MOTOPROPULSEUR) (SCFâ€“NP)		12	CLASS 5	CLASSE 5	2025-08-25	11	EMERGENCY/PRIORITY (xi)	URGENCE/PRIORITÃ‰ (xi)	4	QUEBEC	QUEBEC	13:50:00	3	INCIDENT
160315	A25A0055	1718	ST. JOHN'S INTL	2	CANADA	CANADA	6	NEWFOUNDLAND AND LABRADOR	TERRE-NEUVE ET LABRADOR	ST. JOHN'S	44.6	7	N	N	42.6167	10	W	W	CYYT	6	ESE	East-southeast	123.75	101.25	112.5	2	CANADA	CANADA	460	26	Nautical miles	Miles nautique	12	FIRE/SMOKE (NON-IMPACT) (Fâ€“NI)	INCENDIE/FUMÃ‰E (SANS IMPACT) (Fâ€“NI)		12	CLASS 5	CLASSE 5	2025-08-24	2	SMOKE OR FIRE (iii)	FEU/FUMÃ‰E (iii)	1	ATLANTIC	ATLANTIQUE	21:24:00	3	INCIDENT
160312	A25A0054	1718	ST. JOHN'S INTL	2	CANADA	CANADA	6	NEWFOUNDLAND AND LABRADOR	TERRE-NEUVE ET LABRADOR	ST. JOHN'S	47.7	7	N	N	52	10	W	W	CYYT	5	E	East	101.25	78.75	90	2	CANADA	CANADA	30	26	Nautical miles	Miles nautique	29	SYSTEM/COMPONENT FAILURE OR MALFUNCTION (POWERPLANT) (SCFâ€“PP)	PANNE OU MAUVAIS FONCTIONNEMENT Dâ€™UN CIRCUIT OU Dâ€™UN COMPOSANT (FAISANT PARTIE DU GROUPE MOTOPROPULSEUR) (SCFâ€“PP)		12	CLASS 5	CLASSE 5	2025-08-24	11	EMERGENCY/PRIORITY (xi)	URGENCE/PRIORITÃ‰ (xi)	1	ATLANTIC	ATLANTIQUE	15:10:00	3	INCIDENT
160311	A25Q0131	1582	SEPT-ÃŽLES	2	CANADA	CANADA	4	QUEBEC	QUEBEC	SEPT-ÃŽLES	51.1423	7	N	N	65.7021	10	W	W	CYZV	2	NNE	North-northeast	33.75	11.25	22.5	2	CANADA	CANADA	62	26	Nautical miles	Miles nautique	11	EXTERNAL LOAD RELATED OCCURRENCES (EXTL)	Ã‰VÃ‰NEMENTS LIÃ‰S AUX CHARGES EXTERNES (EXTL)		12	CLASS 5	CLASSE 5	2025-08-13				4	QUEBEC	QUEBEC	13:09:00	1	ACCIDENT
160309	A25W0105	2021	YELLOWKNIFE	2	CANADA	CANADA	23	NORTHWEST TERRITORIES	TERRITOIRES DU NORD-OUEST	YELLOWKNIFE	62.4631	7	N	N	114.44	10	W	W	CYZF	4	ENE	East-northeast	78.75	56.25	67.5	2	CANADA	CANADA	27	26	Nautical miles	Miles nautique	11	EXTERNAL LOAD RELATED OCCURRENCES (EXTL)	Ã‰VÃ‰NEMENTS LIÃ‰S AUX CHARGES EXTERNES (EXTL)		12	CLASS 5	CLASSE 5	2025-08-21				3	WESTERN	OUEST	17:33:00	1	ACCIDENT
160308	A25W0104	1658	Springbank	2	CANADA	CANADA	11	ALBERTA	ALBERTA	Calgary	51.1053	7	N	N	114.371	10	W	W	CYBW	12	WSW	West-southwest	258.75	236.25	247.5	2	CANADA	CANADA	19	26	Nautical miles	Miles nautique	9	CONTROLLED FLIGHT INTO OR TOWARD TERRAIN (CFIT)	IMPACT SANS PERTE DE CONTRÃ”LE (CFIT)		12	CLASS 5	CLASSE 5	2025-08-19				3	WESTERN	OUEST	14:34:00	1	ACCIDENT
160307	A25Q0129	1530	ROUYN-NORANDA	2	CANADA	CANADA	4	QUEBEC	QUEBEC	ROUYN	48.2061	7	N	N	78.8356	10	W	W	CYUY							2	CANADA	CANADA					12	FIRE/SMOKE (NON-IMPACT) (Fâ€“NI)	INCENDIE/FUMÃ‰E (SANS IMPACT) (Fâ€“NI)		12	CLASS 5	CLASSE 5	2025-08-13	2	SMOKE OR FIRE (iii)	FEU/FUMÃ‰E (iii)	4	QUEBEC	QUEBEC	21:01:00	3	INCIDENT
160306	A25C0095	176	Brandon Muni	2	CANADA	CANADA	9	MANITOBA	MANITOBA	Brandon	49.91	7	N	N	99.9522	10	W	W	CYBR							2	CANADA	CANADA					28	SYSTEM/COMPONENT FAILURE OR MALFUNCTION (NON-POWERPLANT) (SCFâ€“NP)	PANNE OU MAUVAIS FONCTIONNEMENT Dâ€™UN CIRCUIT OU Dâ€™UN COMPOSANT (NE FAISANT PAS PARTIE DU GROUPE MOTOPROPULSEUR) (SCFâ€“NP)		12	CLASS 5	CLASSE 5	2025-08-23				6	CENTRAL	CENTRE	21:14:00	1	ACCIDENT
160306	A25C0095	176	Brandon Muni	2	CANADA	CANADA	9	MANITOBA	MANITOBA	Brandon	49.91	7	N	N	99.9522	10	W	W	CYBR							2	CANADA	CANADA					1	ABNORMAL RUNWAY CONTACT (ARC)	CONTACT ANORMAL AVEC LA PISTE (ARC)		12	CLASS 5	CLASSE 5	2025-08-23				6	CENTRAL	CENTRE	21:14:00	1	ACCIDENT
160305	A25P0124	1912	Vancouver Intl	2	CANADA	CANADA	12	BRITISH COLUMBIA	COLOMBIE-BRITANNIQUE	Vancouver	49.1947	7	N	N	123.184	10	W	W	CYVR							2	CANADA	CANADA					28	SYSTEM/COMPONENT FAILURE OR MALFUNCTION (NON-POWERPLANT) (SCFâ€“NP)	PANNE OU MAUVAIS FONCTIONNEMENT Dâ€™UN CIRCUIT OU Dâ€™UN COMPOSANT (NE FAISANT PAS PARTIE DU GROUPE MOTOPROPULSEUR) (SCFâ€“NP)		12	CLASS 5	CLASSE 5	2025-08-04	11	EMERGENCY/PRIORITY (xi)	URGENCE/PRIORITÃ‰ (xi)	5	PACIFIC	PACIFIQUE	15:45:00	3	INCIDENT
160302	A25O0126	1010	Lester B. Pearson Intl	2	CANADA	CANADA	336	ONTARIO	ONTARIO	Toronto	43.6767	7	N	N	79.6306	10	W	W	CYYZ							2	CANADA	CANADA					26	RUNWAY INCURSION (RI)	INCURSION SUR PISTE (RI)		12	CLASS 5	CLASSE 5	2025-07-22	16	LOSS OF SEPARATION (x)	PERTE D'ESPACEMENT (x)	2	ONTARIO	ONTARIO	21:20:00	3	INCIDENT
160300	A25C0094	932	LA RONGE (BARBER FIELD)	2	CANADA	CANADA	10	SASKATCHEWAN	SASKATCHEWAN	LA RONGE	55.1514	7	N	N	105.267	10	W	W	CYVC	16	NNW	North-northwest	348.75	326.25	337.5	2	CANADA	CANADA	40	26	Nautical miles	Miles nautique	29	SYSTEM/COMPONENT FAILURE OR MALFUNCTION (POWERPLANT) (SCFâ€“PP)	PANNE OU MAUVAIS FONCTIONNEMENT Dâ€™UN CIRCUIT OU Dâ€™UN COMPOSANT (FAISANT PARTIE DU GROUPE MOTOPROPULSEUR) (SCFâ€“PP)		12	CLASS 5	CLASSE 5	2025-06-28	11	EMERGENCY/PRIORITY (xi)	URGENCE/PRIORITÃ‰ (xi)	6	CENTRAL	CENTRE	00:20:00	3	INCIDENT
160299	A25P0122	812	INVERMERE	2	CANADA	CANADA	12	BRITISH COLUMBIA	COLOMBIE-BRITANNIQUE	INVERMERE	50.5167	7	N	N	116	10	W	W	CAA8	15	NW	Northwest	326.25	303.75	315	2	CANADA	CANADA	20	26	Nautical miles	Miles nautique	28	SYSTEM/COMPONENT FAILURE OR MALFUNCTION (NON-POWERPLANT) (SCFâ€“NP)	PANNE OU MAUVAIS FONCTIONNEMENT Dâ€™UN CIRCUIT OU Dâ€™UN COMPOSANT (NE FAISANT PAS PARTIE DU GROUPE MOTOPROPULSEUR) (SCFâ€“NP)		12	CLASS 5	CLASSE 5	2025-08-16	11	EMERGENCY/PRIORITY (xi)	URGENCE/PRIORITÃ‰ (xi)	5	PACIFIC	PACIFIQUE	15:25:00	3	INCIDENT
160297	A25P0120	1925	Victoria Intl	2	CANADA	CANADA	12	BRITISH COLUMBIA	COLOMBIE-BRITANNIQUE	Victoria	48.6472	7	N	N	123.426	10	W	W	CYYJ	7	SE	Southeast	146.25	123.75	135	2	CANADA	CANADA	5	26	Nautical miles	Miles nautique	29	SYSTEM/COMPONENT FAILURE OR MALFUNCTION (POWERPLANT) (SCFâ€“PP)	PANNE OU MAUVAIS FONCTIONNEMENT Dâ€™UN CIRCUIT OU Dâ€™UN COMPOSANT (FAISANT PARTIE DU GROUPE MOTOPROPULSEUR) (SCFâ€“PP)		12	CLASS 5	CLASSE 5	2025-08-15	11	EMERGENCY/PRIORITY (xi)	URGENCE/PRIORITÃ‰ (xi)	5	PACIFIC	PACIFIQUE	18:25:00	3	INCIDENT
160296	A25P0119	1743	STEWART	2	CANADA	CANADA	12	BRITISH COLUMBIA	COLOMBIE-BRITANNIQUE	STEWART	55.9333	7	N	N	129.983	10	W	W	CZST	15	NW	Northwest	326.25	303.75	315	2	CANADA	CANADA	64	26	Nautical miles	Miles nautique	11	EXTERNAL LOAD RELATED OCCURRENCES (EXTL)	Ã‰VÃ‰NEMENTS LIÃ‰S AUX CHARGES EXTERNES (EXTL)		12	CLASS 5	CLASSE 5	2025-08-13	10	SLUNG LOAD RELEASED (xii)	CHARGE SOUS Ã‰LINGUE RELÃ‚CHÃ‰ (xii)	5	PACIFIC	PACIFIQUE	20:00:00	3	INCIDENT
160294	A25C0093										51.5744	7	N	N	93.8603	10	W	W								2	CANADA	CANADA					29	SYSTEM/COMPONENT FAILURE OR MALFUNCTION (POWERPLANT) (SCFâ€“PP)	PANNE OU MAUVAIS FONCTIONNEMENT Dâ€™UN CIRCUIT OU Dâ€™UN COMPOSANT (FAISANT PARTIE DU GROUPE MOTOPROPULSEUR) (SCFâ€“PP)	Stormer Lake	12	CLASS 5	CLASSE 5	2025-08-05				6	CENTRAL	CENTRE	01:25:00	1	ACCIDENT
160294	A25C0093										51.5744	7	N	N	93.8603	10	W	W								2	CANADA	CANADA					20	LOSS OF CONTROLâ€“INFLIGHT (LOCâ€“I)	PERTE DE CONTRÃ”LE â€“ EN VOL (LOCâ€“I)	Stormer Lake	12	CLASS 5	CLASSE 5	2025-08-05				6	CENTRAL	CENTRE	01:25:00	1	ACCIDENT
160293	A25O0125	1562	SAULT STE. MARIE	2	CANADA	CANADA	336	ONTARIO	ONTARIO	SAULT STE. MARIE	46.485	7	N	N	84.5094	10	W	W	CYAM							2	CANADA	CANADA					28	SYSTEM/COMPONENT FAILURE OR MALFUNCTION (NON-POWERPLANT) (SCFâ€“NP)	PANNE OU MAUVAIS FONCTIONNEMENT Dâ€™UN CIRCUIT OU Dâ€™UN COMPOSANT (NE FAISANT PAS PARTIE DU GROUPE MOTOPROPULSEUR) (SCFâ€“NP)		12	CLASS 5	CLASSE 5	2025-08-15	11	EMERGENCY/PRIORITY (xi)	URGENCE/PRIORITÃ‰ (xi)	2	ONTARIO	ONTARIO	19:00:00	3	INCIDENT
160292	A25A0053	621	GANDER INTL	2	CANADA	CANADA	6	NEWFOUNDLAND AND LABRADOR	TERRE-NEUVE ET LABRADOR	GANDER	49	7	N	N	40	10	W	W	CYQX	5	E	East	101.25	78.75	90	2	CANADA	CANADA	575	26	Nautical miles	Miles nautique	28	SYSTEM/COMPONENT FAILURE OR MALFUNCTION (NON-POWERPLANT) (SCFâ€“NP)	PANNE OU MAUVAIS FONCTIONNEMENT Dâ€™UN CIRCUIT OU Dâ€™UN COMPOSANT (NE FAISANT PAS PARTIE DU GROUPE MOTOPROPULSEUR) (SCFâ€“NP)		12	CLASS 5	CLASSE 5	2025-08-19	11	EMERGENCY/PRIORITY (xi)	URGENCE/PRIORITÃ‰ (xi)	1	ATLANTIC	ATLANTIQUE	09:07:00	3	INCIDENT
160291	A25P0118	3542	ECHO VALLEY	2	CANADA	CANADA	12	BRITISH COLUMBIA	COLOMBIE-BRITANNIQUE	ECHO VALLEY	51.25	7	N	N	122	10	W	W	CBJ4							2	CANADA	CANADA					8	COLLISION WITH OBSTACLE(S) DURING TAKEOFF AND LANDING (CTOL)	COLLISION AVEC DES OBSTACLES AU DÃ‰COLLAGE ET Ã€ Lâ€™ATTERRISSAGE (CTOL)		12	CLASS 5	CLASSE 5	2025-08-19				5	PACIFIC	PACIFIQUE	11:40:00	1	ACCIDENT
160290	A25A0052	613	Fredericton Intl	2	CANADA	CANADA	22	NEW BRUNSWICK	NOUVEAU-BRUNSWICK	Fredericton	45.8689	7	N	N	66.5372	10	W	W	CYFC	1	N	North	11.25	0	0	2	CANADA	CANADA	8	26	Nautical miles	Miles nautique	14	FUEL RELATED (FUEL)	PROBLÃˆMES RELIÃ‰S AU CARBURANT (FUEL)		12	CLASS 5	CLASSE 5	2025-08-10	11	EMERGENCY/PRIORITY (xi)	URGENCE/PRIORITÃ‰ (xi)	1	ATLANTIC	ATLANTIQUE	20:55:00	3	INCIDENT
160289	A25O0124	1289	MacDonald-Cartier Intl	2	CANADA	CANADA	336	ONTARIO	ONTARIO	Ottawa	45.3225	7	N	N	75.6672	10	W	W	CYOW							2	CANADA	CANADA					26	RUNWAY INCURSION (RI)	INCURSION SUR PISTE (RI)		12	CLASS 5	CLASSE 5	2025-07-30	4	RUNWAY EXCURSION (v)	SORTIE DE PISTE (v)	2	ONTARIO	ONTARIO	11:37:00	3	INCIDENT
160288	A25O0123	1010	Lester B. Pearson Intl	2	CANADA	CANADA	336	ONTARIO	ONTARIO	Toronto	43.6767	7	N	N	79.6306	10	W	W	CYYZ	3	NE	Northeast	56.25	33.75	45	2	CANADA	CANADA	100	26	Nautical miles	Miles nautique	28	SYSTEM/COMPONENT FAILURE OR MALFUNCTION (NON-POWERPLANT) (SCFâ€“NP)	PANNE OU MAUVAIS FONCTIONNEMENT Dâ€™UN CIRCUIT OU Dâ€™UN COMPOSANT (NE FAISANT PAS PARTIE DU GROUPE MOTOPROPULSEUR) (SCFâ€“NP)		12	CLASS 5	CLASSE 5	2025-08-16	11	EMERGENCY/PRIORITY (xi)	URGENCE/PRIORITÃ‰ (xi)	2	ONTARIO	ONTARIO	21:44:00	3	INCIDENT
160287	A25W0103	230	Calgary Intl	2	CANADA	CANADA	11	ALBERTA	ALBERTA	Calgary	51.1225	7	N	N	114.013	10	W	W	CYYC							2	CANADA	CANADA					28	SYSTEM/COMPONENT FAILURE OR MALFUNCTION (NON-POWERPLANT) (SCFâ€“NP)	PANNE OU MAUVAIS FONCTIONNEMENT Dâ€™UN CIRCUIT OU Dâ€™UN COMPOSANT (NE FAISANT PAS PARTIE DU GROUPE MOTOPROPULSEUR) (SCFâ€“NP)		12	CLASS 5	CLASSE 5	2025-08-15	11	EMERGENCY/PRIORITY (xi)	URGENCE/PRIORITÃ‰ (xi)	3	WESTERN	OUEST	08:00:00	3	INCIDENT
160286	A25C0092	1832	THUNDER BAY	2	CANADA	CANADA	336	ONTARIO	ONTARIO	THUNDER BAY	48.3719	7	N	N	89.3217	10	W	W	CYQT							2	CANADA	CANADA					28	SYSTEM/COMPONENT FAILURE OR MALFUNCTION (NON-POWERPLANT) (SCFâ€“NP)	PANNE OU MAUVAIS FONCTIONNEMENT Dâ€™UN CIRCUIT OU Dâ€™UN COMPOSANT (NE FAISANT PAS PARTIE DU GROUPE MOTOPROPULSEUR) (SCFâ€“NP)		12	CLASS 5	CLASSE 5	2025-08-12	11	EMERGENCY/PRIORITY (xi)	URGENCE/PRIORITÃ‰ (xi)	6	CENTRAL	CENTRE	17:45:00	3	INCIDENT
160285	A25O0122										47.9424	7	N	N	80.6438	10	W	W								2	CANADA	CANADA					29	SYSTEM/COMPONENT FAILURE OR MALFUNCTION (POWERPLANT) (SCFâ€“PP)	PANNE OU MAUVAIS FONCTIONNEMENT Dâ€™UN CIRCUIT OU Dâ€™UN COMPOSANT (FAISANT PARTIE DU GROUPE MOTOPROPULSEUR) (SCFâ€“PP)	Matachewan	12	CLASS 5	CLASSE 5	2025-08-16				2	ONTARIO	ONTARIO	13:10:00	1	ACCIDENT
160284	A25W0102	1984	Erik Nielsen Intl	2	CANADA	CANADA	24	YUKON	YUKON	Whitehorse	60.7094	7	N	N	135.067	10	W	W	CYXY	7	SE	Southeast	146.25	123.75	135	2	CANADA	CANADA	28	26	Nautical miles	Miles nautique	28	SYSTEM/COMPONENT FAILURE OR MALFUNCTION (NON-POWERPLANT) (SCFâ€“NP)	PANNE OU MAUVAIS FONCTIONNEMENT Dâ€™UN CIRCUIT OU Dâ€™UN COMPOSANT (NE FAISANT PAS PARTIE DU GROUPE MOTOPROPULSEUR) (SCFâ€“NP)		12	CLASS 5	CLASSE 5	2025-08-16	17	LANDING GEAR RETRACTED/COLLAPSED(v)	TRAIN Dâ€™ATTERRISSAGE RÃ‰TRACTÃ‰/AFFAISSÃ‰(v)	3	WESTERN	OUEST	20:54:00	3	INCIDENT
160282	A25O0121	5389	Staffordville/Bushhawk Creek Airport	2	CANADA	CANADA	336	ONTARIO	ONTARIO	Straffordville	42.7242	7	N	N	80.7528	10	W	W	CBH5							2	CANADA	CANADA					29	SYSTEM/COMPONENT FAILURE OR MALFUNCTION (POWERPLANT) (SCFâ€“PP)	PANNE OU MAUVAIS FONCTIONNEMENT Dâ€™UN CIRCUIT OU Dâ€™UN COMPOSANT (FAISANT PARTIE DU GROUPE MOTOPROPULSEUR) (SCFâ€“PP)		12	CLASS 5	CLASSE 5	2025-08-15				2	ONTARIO	ONTARIO	17:40:00	1	ACCIDENT
160281	A25W0101	754	HIGH LEVEL	2	CANADA	CANADA	11	ALBERTA	ALBERTA	HIGH LEVEL	58.9003	7	N	N	118.142	10	W	W	CYOJ	15	NW	Northwest	326.25	303.75	315	2	CANADA	CANADA	39	26	Nautical miles	Miles nautique	29	SYSTEM/COMPONENT FAILURE OR MALFUNCTION (POWERPLANT) (SCFâ€“PP)	PANNE OU MAUVAIS FONCTIONNEMENT Dâ€™UN CIRCUIT OU Dâ€™UN COMPOSANT (FAISANT PARTIE DU GROUPE MOTOPROPULSEUR) (SCFâ€“PP)		12	CLASS 5	CLASSE 5	2025-08-14	1	ENGINE (i)	MOTEUR (i)	3	WESTERN	OUEST	19:03:00	3	INCIDENT
160280	A25O0120	1289	MacDonald-Cartier Intl	2	CANADA	CANADA	336	ONTARIO	ONTARIO	Ottawa	45.3225	7	N	N	75.6672	10	W	W	CYOW							2	CANADA	CANADA					4	AIRPROX/TCAS ALERT/LOSS OF SEPARATION/NEAR MIDAIR COLLISIONS/MIDAIR COLLISIONS (MAC)	AIRPROX/AVERTISSEMENT TCAS/PERTE Dâ€™ESPACEMENT/COLLISION / QUASICOLLISION EN VOL (MAC)		12	CLASS 5	CLASSE 5	2025-08-14	16	LOSS OF SEPARATION (x)	PERTE D'ESPACEMENT (x)	2	ONTARIO	ONTARIO	14:02:00	3	INCIDENT
160279	A25O0119	1027	LONDON	2	CANADA	CANADA	336	ONTARIO	ONTARIO	LONDON	43.0331	7	N	N	81.1511	10	W	W	CYXU							2	CANADA	CANADA					29	SYSTEM/COMPONENT FAILURE OR MALFUNCTION (POWERPLANT) (SCFâ€“PP)	PANNE OU MAUVAIS FONCTIONNEMENT Dâ€™UN CIRCUIT OU Dâ€™UN COMPOSANT (FAISANT PARTIE DU GROUPE MOTOPROPULSEUR) (SCFâ€“PP)		12	CLASS 5	CLASSE 5	2025-08-14	11	EMERGENCY/PRIORITY (xi)	URGENCE/PRIORITÃ‰ (xi)	2	ONTARIO	ONTARIO	14:35:00	3	INCIDENT
160277	A25A0051										44.6739	7	N	N	65.7833	10	W	W								2	CANADA	CANADA					29	SYSTEM/COMPONENT FAILURE OR MALFUNCTION (POWERPLANT) (SCFâ€“PP)	PANNE OU MAUVAIS FONCTIONNEMENT Dâ€™UN CIRCUIT OU Dâ€™UN COMPOSANT (FAISANT PARTIE DU GROUPE MOTOPROPULSEUR) (SCFâ€“PP)	Five Finger Lake, Nova Scotia	11	CLASS 4	CLASSE 4	2025-08-15				1	ATLANTIC	ATLANTIQUE	16:22:00	1	ACCIDENT
160276	A25O0118	1289	MacDonald-Cartier Intl	2	CANADA	CANADA	336	ONTARIO	ONTARIO	Ottawa	45.3225	7	N	N	75.6672	10	W	W	CYOW							2	CANADA	CANADA					23	MEDICAL (MED)	MEDICAL (MED)		12	CLASS 5	CLASSE 5	2025-08-11	5	UNABLE TO PERFORM (vi)	INAPTE Ã€ EXERCER FONCTIONS (vi)	2	ONTARIO	ONTARIO	02:00:00	3	INCIDENT
160275	A25F0322																									3	UNITED STATES	ETATS-UNIS					23	MEDICAL (MED)	MEDICAL (MED)	over the state of Michigan	12	CLASS 5	CLASSE 5	2025-08-05	5	UNABLE TO PERFORM (vi)	INAPTE Ã€ EXERCER FONCTIONS (vi)	8	FOREIGN	ETRANGER	15:48:00	3	INCIDENT
160273	A25P0117	1912	Vancouver Intl	2	CANADA	CANADA	12	BRITISH COLUMBIA	COLOMBIE-BRITANNIQUE	Vancouver	49.1947	7	N	N	123.184	10	W	W	CYVR	1	N	North	11.25	0	0	2	CANADA	CANADA	20	26	Nautical miles	Miles nautique	28	SYSTEM/COMPONENT FAILURE OR MALFUNCTION (NON-POWERPLANT) (SCFâ€“NP)	PANNE OU MAUVAIS FONCTIONNEMENT Dâ€™UN CIRCUIT OU Dâ€™UN COMPOSANT (NE FAISANT PAS PARTIE DU GROUPE MOTOPROPULSEUR) (SCFâ€“NP)		12	CLASS 5	CLASSE 5	2025-08-13	11	EMERGENCY/PRIORITY (xi)	URGENCE/PRIORITÃ‰ (xi)	5	PACIFIC	PACIFIQUE	16:11:00	3	INCIDENT
160271	A25F0319																									3	UNITED STATES	ETATS-UNIS					28	SYSTEM/COMPONENT FAILURE OR MALFUNCTION (NON-POWERPLANT) (SCFâ€“NP)	PANNE OU MAUVAIS FONCTIONNEMENT Dâ€™UN CIRCUIT OU Dâ€™UN COMPOSANT (NE FAISANT PAS PARTIE DU GROUPE MOTOPROPULSEUR) (SCFâ€“NP)	over the state of Michigan	12	CLASS 5	CLASSE 5	2025-08-08	11	EMERGENCY/PRIORITY (xi)	URGENCE/PRIORITÃ‰ (xi)	8	FOREIGN	ETRANGER	06:50:00	3	INCIDENT
160270	A25C0091	1646	SOUTH INDIAN LAKE	2	CANADA	CANADA	9	MANITOBA	MANITOBA	SOUTH INDIAN LAKE	56.8	7	N	N	98.9	10	W	W	CZSN							2	CANADA	CANADA					1	ABNORMAL RUNWAY CONTACT (ARC)	CONTACT ANORMAL AVEC LA PISTE (ARC)		12	CLASS 5	CLASSE 5	2025-08-03	18	DRAGS ANY PART ON GROUND (v)	FROTTEMENT DE TOUTE AUTRE PARTIE AU SOL (v)	6	CENTRAL	CENTRE	23:00:00	3	INCIDENT
160268	A25Q0127										46.1656	7	N	N	73.2295	10	W	W								2	CANADA	CANADA					12	FIRE/SMOKE (NON-IMPACT) (Fâ€“NI)	INCENDIE/FUMÃ‰E (SANS IMPACT) (Fâ€“NI)	Saint-Cuthbert	12	CLASS 5	CLASSE 5	2025-08-07				4	QUEBEC	QUEBEC	23:20:00	1	ACCIDENT
160267	A25Q0126	4071	NEUVILLE	2	CANADA	CANADA	4	QUEBEC	QUEBEC	QUEBEC	46.7233	7	N	N	71.5825	10	W	W	CNV9							2	CANADA	CANADA					20	LOSS OF CONTROLâ€“INFLIGHT (LOCâ€“I)	PERTE DE CONTRÃ”LE â€“ EN VOL (LOCâ€“I)		12	CLASS 5	CLASSE 5	2025-08-07				4	QUEBEC	QUEBEC	20:00:00	1	ACCIDENT
160267	A25Q0126	4071	NEUVILLE	2	CANADA	CANADA	4	QUEBEC	QUEBEC	QUEBEC	46.7233	7	N	N	71.5825	10	W	W	CNV9							2	CANADA	CANADA					25	RUNWAY EXCURSION (RE)	SORTIE DE PISTE (RE)		12	CLASS 5	CLASSE 5	2025-08-07				4	QUEBEC	QUEBEC	20:00:00	1	ACCIDENT
160266	A25Q0125	974	LACHUTE	2	CANADA	CANADA	4	QUEBEC	QUEBEC	LACHUTE	45.6394	7	N	N	74.3706	10	W	W	CSE4							2	CANADA	CANADA					1	ABNORMAL RUNWAY CONTACT (ARC)	CONTACT ANORMAL AVEC LA PISTE (ARC)		12	CLASS 5	CLASSE 5	2025-08-09				4	QUEBEC	QUEBEC	14:28:00	1	ACCIDENT
160265	A25F0317																									549	INTERNATIONAL WATERS	EAUX INTERNATIONALES					7	CABIN SAFETY EVENTS (CABIN)	Ã‰VÃ‰NEMENTS LIÃ‰S Ã€ LA SÃ‰CURITÃ‰ DES CABINES (CABIN)	over North Atlantic	12	CLASS 5	CLASSE 5	2025-08-09	5	UNABLE TO PERFORM (vi)	INAPTE Ã€ EXERCER FONCTIONS (vi)	8	FOREIGN	ETRANGER	10:30:00	3	INCIDENT
160263	A25Q0124	433	Pierre Elliott Trudeau Intl	2	CANADA	CANADA	4	QUEBEC	QUEBEC	Montreal	45.208	7	N	N	74.241	10	W	W	CYUL	5	E	East	101.25	78.75	90	2	CANADA	CANADA	27	26	Nautical miles	Miles nautique	28	SYSTEM/COMPONENT FAILURE OR MALFUNCTION (NON-POWERPLANT) (SCFâ€“NP)	PANNE OU MAUVAIS FONCTIONNEMENT Dâ€™UN CIRCUIT OU Dâ€™UN COMPOSANT (NE FAISANT PAS PARTIE DU GROUPE MOTOPROPULSEUR) (SCFâ€“NP)		12	CLASS 5	CLASSE 5	2025-08-05	11	EMERGENCY/PRIORITY (xi)	URGENCE/PRIORITÃ‰ (xi)	4	QUEBEC	QUEBEC	19:27:00	3	INCIDENT
160262	A25F0315																									3	UNITED STATES	ETATS-UNIS					23	MEDICAL (MED)	MEDICAL (MED)	over Michigan	12	CLASS 5	CLASSE 5	2025-07-31	11	EMERGENCY/PRIORITY (xi)	URGENCE/PRIORITÃ‰ (xi)	8	FOREIGN	ETRANGER	14:20:00	3	INCIDENT
160262	A25F0315																									3	UNITED STATES	ETATS-UNIS					35	OTHER (OTHR)	AUTRE (OTHR)	over Michigan	12	CLASS 5	CLASSE 5	2025-07-31	11	EMERGENCY/PRIORITY (xi)	URGENCE/PRIORITÃ‰ (xi)	8	FOREIGN	ETRANGER	14:20:00	3	INCIDENT
160261	A25W0100	2021	YELLOWKNIFE	2	CANADA	CANADA	23	NORTHWEST TERRITORIES	TERRITOIRES DU NORD-OUEST	YELLOWKNIFE	62.4631	7	N	N	114.44	10	W	W	CYZF							2	CANADA	CANADA					29	SYSTEM/COMPONENT FAILURE OR MALFUNCTION (POWERPLANT) (SCFâ€“PP)	PANNE OU MAUVAIS FONCTIONNEMENT Dâ€™UN CIRCUIT OU Dâ€™UN COMPOSANT (FAISANT PARTIE DU GROUPE MOTOPROPULSEUR) (SCFâ€“PP)		12	CLASS 5	CLASSE 5	2025-08-13	1	ENGINE (i)	MOTEUR (i)	3	WESTERN	OUEST	07:45:00	3	INCIDENT
160259	A25Q0123	433	Pierre Elliott Trudeau Intl	2	CANADA	CANADA	4	QUEBEC	QUEBEC	Montreal	45.4706	7	N	N	73.7408	10	W	W	CYUL							2	CANADA	CANADA					28	SYSTEM/COMPONENT FAILURE OR MALFUNCTION (NON-POWERPLANT) (SCFâ€“NP)	PANNE OU MAUVAIS FONCTIONNEMENT Dâ€™UN CIRCUIT OU Dâ€™UN COMPOSANT (NE FAISANT PAS PARTIE DU GROUPE MOTOPROPULSEUR) (SCFâ€“NP)		12	CLASS 5	CLASSE 5	2025-08-08	11	EMERGENCY/PRIORITY (xi)	URGENCE/PRIORITÃ‰ (xi)	4	QUEBEC	QUEBEC	18:47:00	3	INCIDENT
160258	A25A0050	1718	ST. JOHN'S INTL	2	CANADA	CANADA	6	NEWFOUNDLAND AND LABRADOR	TERRE-NEUVE ET LABRADOR	ST. JOHN'S	47.6186	7	N	N	52.7525	10	W	W	CYYT							2	CANADA	CANADA					4	AIRPROX/TCAS ALERT/LOSS OF SEPARATION/NEAR MIDAIR COLLISIONS/MIDAIR COLLISIONS (MAC)	AIRPROX/AVERTISSEMENT TCAS/PERTE Dâ€™ESPACEMENT/COLLISION / QUASICOLLISION EN VOL (MAC)		12	CLASS 5	CLASSE 5	2025-08-11	15	RISK OF COLLISION (x)	RISQUE DE COLLISION (x)	1	ATLANTIC	ATLANTIQUE	21:15:00	3	INCIDENT
160256	A25F0313																									3	UNITED STATES	ETATS-UNIS					23	MEDICAL (MED)	MEDICAL (MED)	Over Florida	12	CLASS 5	CLASSE 5	2025-08-12	5	UNABLE TO PERFORM (vi)	INAPTE Ã€ EXERCER FONCTIONS (vi)	8	FOREIGN	ETRANGER	23:30:00	3	INCIDENT
160255	A25Q0122	433	Pierre Elliott Trudeau Intl	2	CANADA	CANADA	4	QUEBEC	QUEBEC	Montreal	45.4706	7	N	N	73.7408	10	W	W	CYUL							2	CANADA	CANADA					4	AIRPROX/TCAS ALERT/LOSS OF SEPARATION/NEAR MIDAIR COLLISIONS/MIDAIR COLLISIONS (MAC)	AIRPROX/AVERTISSEMENT TCAS/PERTE Dâ€™ESPACEMENT/COLLISION / QUASICOLLISION EN VOL (MAC)		12	CLASS 5	CLASSE 5	2025-07-24	16	LOSS OF SEPARATION (x)	PERTE D'ESPACEMENT (x)	4	QUEBEC	QUEBEC	23:12:00	3	INCIDENT
160254	A25W0099	471	Edmonton Intl	2	CANADA	CANADA	11	ALBERTA	ALBERTA	Edmonton	53.31	7	N	N	113.579	10	W	W	CYEG							2	CANADA	CANADA					4	AIRPROX/TCAS ALERT/LOSS OF SEPARATION/NEAR MIDAIR COLLISIONS/MIDAIR COLLISIONS (MAC)	AIRPROX/AVERTISSEMENT TCAS/PERTE Dâ€™ESPACEMENT/COLLISION / QUASICOLLISION EN VOL (MAC)		12	CLASS 5	CLASSE 5	2025-08-10	16	LOSS OF SEPARATION (x)	PERTE D'ESPACEMENT (x)	3	WESTERN	OUEST	16:55:00	3	INCIDENT
160253	A25F0312																									549	INTERNATIONAL WATERS	EAUX INTERNATIONALES					23	MEDICAL (MED)	MEDICAL (MED)	over the North Atlantic ocean	12	CLASS 5	CLASSE 5	2025-07-25	5	UNABLE TO PERFORM (vi)	INAPTE Ã€ EXERCER FONCTIONS (vi)	8	FOREIGN	ETRANGER	14:30:00	3	INCIDENT
160252	A25P0115	1575	SEAL COVE (COAST GUARD)	2	CANADA	CANADA	12	BRITISH COLUMBIA	COLOMBIE-BRITANNIQUE	PRINCE RUPERT	54.3333	7	N	N	130.283	10	W	W	CBY5							2	CANADA	CANADA					11	EXTERNAL LOAD RELATED OCCURRENCES (EXTL)	Ã‰VÃ‰NEMENTS LIÃ‰S AUX CHARGES EXTERNES (EXTL)		12	CLASS 5	CLASSE 5	2025-07-31	10	SLUNG LOAD RELEASED (xii)	CHARGE SOUS Ã‰LINGUE RELÃ‚CHÃ‰ (xii)	5	PACIFIC	PACIFIQUE	10:20:00	3	INCIDENT
160251	A25F0311	4615	Sola	275	NORWAY	NORVEGE				Stavanger	58.8767	7	N	N	5.63778	9	E	E	ENZV	9	S	South	191.25	168.75	180	275	NORWAY	NORVEGE	87	26	Nautical miles	Miles nautique	23	MEDICAL (MED)	MEDICAL (MED)		12	CLASS 5	CLASSE 5	2025-08-05	5	UNABLE TO PERFORM (vi)	INAPTE Ã€ EXERCER FONCTIONS (vi)	8	FOREIGN	ETRANGER	14:30:00	3	INCIDENT
160250	A25A0049	664	GOOSE BAY	2	CANADA	CANADA	6	NEWFOUNDLAND AND LABRADOR	TERRE-NEUVE ET LABRADOR	GOOSE BAY	53.3192	7	N	N	60.4258	10	W	W	CYYR							2	CANADA	CANADA					11	EXTERNAL LOAD RELATED OCCURRENCES (EXTL)	Ã‰VÃ‰NEMENTS LIÃ‰S AUX CHARGES EXTERNES (EXTL)		12	CLASS 5	CLASSE 5	2025-08-10	10	SLUNG LOAD RELEASED (xii)	CHARGE SOUS Ã‰LINGUE RELÃ‚CHÃ‰ (xii)	1	ATLANTIC	ATLANTIQUE	11:00:00	3	INCIDENT
160249	A25C0090	1715	WINNIPEG/ST. ANDREWS	2	CANADA	CANADA	9	MANITOBA	MANITOBA	WINNIPEG	50.0561	7	N	N	97.0325	10	W	W	CYAV							2	CANADA	CANADA					16	GROUND COLLISION (GCOL)	COLLISION AU SOL (GCOL)		12	CLASS 5	CLASSE 5	2025-08-08				6	CENTRAL	CENTRE	20:18:00	1	ACCIDENT
160248	A25W0098	592	FORT SMITH	2	CANADA	CANADA	23	NORTHWEST TERRITORIES	TERRITOIRES DU NORD-OUEST	FORT SMITH	59.7367	7	N	N	111.108	10	W	W	CYSM	6	ESE	East-southeast	123.75	101.25	112.5	2	CANADA	CANADA	13	26	Nautical miles	Miles nautique	29	SYSTEM/COMPONENT FAILURE OR MALFUNCTION (POWERPLANT) (SCFâ€“PP)	PANNE OU MAUVAIS FONCTIONNEMENT Dâ€™UN CIRCUIT OU Dâ€™UN COMPOSANT (FAISANT PARTIE DU GROUPE MOTOPROPULSEUR) (SCFâ€“PP)		12	CLASS 5	CLASSE 5	2025-08-11	1	ENGINE (i)	MOTEUR (i)	3	WESTERN	OUEST	11:40:00	3	INCIDENT
160246	A25C0089	1822	THOMPSON	2	CANADA	CANADA	9	MANITOBA	MANITOBA	THOMPSON		7	N	N		10	W	W	CYTH	2	NNE	North-northeast	33.75	11.25	22.5	2	CANADA	CANADA	100	26	Nautical miles	Miles nautique	28	SYSTEM/COMPONENT FAILURE OR MALFUNCTION (NON-POWERPLANT) (SCFâ€“NP)	PANNE OU MAUVAIS FONCTIONNEMENT Dâ€™UN CIRCUIT OU Dâ€™UN COMPOSANT (NE FAISANT PAS PARTIE DU GROUPE MOTOPROPULSEUR) (SCFâ€“NP)		12	CLASS 5	CLASSE 5	2025-08-07	11	EMERGENCY/PRIORITY (xi)	URGENCE/PRIORITÃ‰ (xi)	6	CENTRAL	CENTRE	00:15:00	3	INCIDENT
160244	A25O0117	1997	WINDSOR	2	CANADA	CANADA	336	ONTARIO	ONTARIO	WINDSOR	42.2613	7	N	N	82.7427	10	W	W	CYQG	5	E	East	101.25	78.75	90	2	CANADA	CANADA	9.5	26	Nautical miles	Miles nautique	29	SYSTEM/COMPONENT FAILURE OR MALFUNCTION (POWERPLANT) (SCFâ€“PP)	PANNE OU MAUVAIS FONCTIONNEMENT Dâ€™UN CIRCUIT OU Dâ€™UN COMPOSANT (FAISANT PARTIE DU GROUPE MOTOPROPULSEUR) (SCFâ€“PP)		12	CLASS 5	CLASSE 5	2025-08-09				2	ONTARIO	ONTARIO	14:04:00	1	ACCIDENT
160243	A25A0048	716	Stanfield Intl	2	CANADA	CANADA	7	NOVA SCOTIA	NOUVELLE-ECOSSE	Halifax	44.8797	7	N	N	63.5103	10	W	W	CYHZ							2	CANADA	CANADA					23	MEDICAL (MED)	MEDICAL (MED)		12	CLASS 5	CLASSE 5	2025-07-30	5	UNABLE TO PERFORM (vi)	INAPTE Ã€ EXERCER FONCTIONS (vi)	1	ATLANTIC	ATLANTIQUE	20:00:00	3	INCIDENT
160241	A25Q0121	964	LAC DES RAPIDES	2	CANADA	CANADA	4	QUEBEC	QUEBEC	SEPT-ILES	50.3	7	N	N	66.4167	10	W	W	CSM8							2	CANADA	CANADA					1	ABNORMAL RUNWAY CONTACT (ARC)	CONTACT ANORMAL AVEC LA PISTE (ARC)		12	CLASS 5	CLASSE 5	2025-08-07				4	QUEBEC	QUEBEC	13:30:00	1	ACCIDENT
160237	A25F0307																									3	UNITED STATES	ETATS-UNIS					23	MEDICAL (MED)	MEDICAL (MED)	over the state of New York	12	CLASS 5	CLASSE 5	2025-08-08	5	UNABLE TO PERFORM (vi)	INAPTE Ã€ EXERCER FONCTIONS (vi)	8	FOREIGN	ETRANGER	17:40:00	3	INCIDENT
160236	A25P0114	1912	Vancouver Intl	2	CANADA	CANADA	12	BRITISH COLUMBIA	COLOMBIE-BRITANNIQUE	Vancouver	49.3118	7	N	N	123.422	10	W	W	CYVR							2	CANADA	CANADA					28	SYSTEM/COMPONENT FAILURE OR MALFUNCTION (NON-POWERPLANT) (SCFâ€“NP)	PANNE OU MAUVAIS FONCTIONNEMENT Dâ€™UN CIRCUIT OU Dâ€™UN COMPOSANT (NE FAISANT PAS PARTIE DU GROUPE MOTOPROPULSEUR) (SCFâ€“NP)		12	CLASS 5	CLASSE 5	2025-08-07	11	EMERGENCY/PRIORITY (xi)	URGENCE/PRIORITÃ‰ (xi)	5	PACIFIC	PACIFIQUE	22:55:00	3	INCIDENT
160235	A25P0113	518	Fairmont Hot Springs	2	CANADA	CANADA	12	BRITISH COLUMBIA	COLOMBIE-BRITANNIQUE	Fairmont Hot Springs	49.8645	7	N	N	117.102	10	W	W	CYCZ	11	SW	Southwest	236.25	213.75	225	2	CANADA	CANADA	19	26	Nautical miles	Miles nautique	12	FIRE/SMOKE (NON-IMPACT) (Fâ€“NI)	INCENDIE/FUMÃ‰E (SANS IMPACT) (Fâ€“NI)		12	CLASS 5	CLASSE 5	2025-08-07	2	SMOKE OR FIRE (iii)	FEU/FUMÃ‰E (iii)	5	PACIFIC	PACIFIQUE	14:40:00	3	INCIDENT
160234	A25P0112	1912	Vancouver Intl	2	CANADA	CANADA	12	BRITISH COLUMBIA	COLOMBIE-BRITANNIQUE	Vancouver	49.1947	7	N	N	123.184	10	W	W	CYVR							2	CANADA	CANADA					7	CABIN SAFETY EVENTS (CABIN)	Ã‰VÃ‰NEMENTS LIÃ‰S Ã€ LA SÃ‰CURITÃ‰ DES CABINES (CABIN)		12	CLASS 5	CLASSE 5	2025-08-02	5	UNABLE TO PERFORM (vi)	INAPTE Ã€ EXERCER FONCTIONS (vi)	5	PACIFIC	PACIFIQUE	12:00:00	3	INCIDENT
160233	A25C0088	1418	(Glass Field)	2	CANADA	CANADA	10	SASKATCHEWAN	SASKATCHEWAN	Prince Albert	52.3895	7	N	N	105.261	10	W	W	CYPA	3	NE	Northeast	56.25	33.75	45	2	CANADA	CANADA	18	26	Nautical miles	Miles nautique	14	FUEL RELATED (FUEL)	PROBLÃˆMES RELIÃ‰S AU CARBURANT (FUEL)		12	CLASS 5	CLASSE 5	2025-08-02	7	FUEL SHORTAGE (viii)	MANQUE DE CARBURANT (viii)	6	CENTRAL	CENTRE	18:40:00	3	INCIDENT
160232	A25F0306	4080	Albany International Airport	3	UNITED STATES	ETATS-UNIS	347	NEW YORK	NEW YORK	Albany, New York	42.7492	7	N	N	73.802	10	W	W	KALB	15	NW	Northwest	326.25	303.75	315	3	UNITED STATES	ETATS-UNIS	35	26	Nautical miles	Miles nautique	14	FUEL RELATED (FUEL)	PROBLÃˆMES RELIÃ‰S AU CARBURANT (FUEL)		12	CLASS 5	CLASSE 5	2025-08-07	11	EMERGENCY/PRIORITY (xi)	URGENCE/PRIORITÃ‰ (xi)	8	FOREIGN	ETRANGER	12:55:00	3	INCIDENT
160232	A25F0306	4080	Albany International Airport	3	UNITED STATES	ETATS-UNIS	347	NEW YORK	NEW YORK	Albany, New York	42.7492	7	N	N	73.802	10	W	W	KALB	15	NW	Northwest	326.25	303.75	315	3	UNITED STATES	ETATS-UNIS	35	26	Nautical miles	Miles nautique	28	SYSTEM/COMPONENT FAILURE OR MALFUNCTION (NON-POWERPLANT) (SCFâ€“NP)	PANNE OU MAUVAIS FONCTIONNEMENT Dâ€™UN CIRCUIT OU Dâ€™UN COMPOSANT (NE FAISANT PAS PARTIE DU GROUPE MOTOPROPULSEUR) (SCFâ€“NP)		12	CLASS 5	CLASSE 5	2025-08-07	11	EMERGENCY/PRIORITY (xi)	URGENCE/PRIORITÃ‰ (xi)	8	FOREIGN	ETRANGER	12:55:00	3	INCIDENT
160232	A25F0306	4080	Albany International Airport	3	UNITED STATES	ETATS-UNIS	347	NEW YORK	NEW YORK	Albany, New York	42.7492	7	N	N	73.802	10	W	W	KALB	15	NW	Northwest	326.25	303.75	315	3	UNITED STATES	ETATS-UNIS	35	26	Nautical miles	Miles nautique	13	FIRE/SMOKE (POST-IMPACT) (Fâ€“POST)	NCENDIE/FUMÃ‰E (APRÃˆS IMPACT) (Fâ€“POST)		12	CLASS 5	CLASSE 5	2025-08-07	11	EMERGENCY/PRIORITY (xi)	URGENCE/PRIORITÃ‰ (xi)	8	FOREIGN	ETRANGER	12:55:00	3	INCIDENT
160230	A25F0304	4411	Frank PaÃ­s Intl	55	CUBA	CUBA				HolguÃ­n	20.7856	7	N	N	76.315	10	W	W	MUHG							55	CUBA	CUBA					23	MEDICAL (MED)	MEDICAL (MED)		12	CLASS 5	CLASSE 5	2025-07-21	5	UNABLE TO PERFORM (vi)	INAPTE Ã€ EXERCER FONCTIONS (vi)	8	FOREIGN	ETRANGER	16:56:00	3	INCIDENT
160228	A25Q0120	433	Pierre Elliott Trudeau Intl	2	CANADA	CANADA	4	QUEBEC	QUEBEC	Montreal	45.6667	7	N	N	73.5167	10	W	W	CYUL	6	ESE	East-southeast	123.75	101.25	112.5	2	CANADA	CANADA	18	26	Nautical miles	Miles nautique	4	AIRPROX/TCAS ALERT/LOSS OF SEPARATION/NEAR MIDAIR COLLISIONS/MIDAIR COLLISIONS (MAC)	AIRPROX/AVERTISSEMENT TCAS/PERTE Dâ€™ESPACEMENT/COLLISION / QUASICOLLISION EN VOL (MAC)		12	CLASS 5	CLASSE 5	2025-06-18	16	LOSS OF SEPARATION (x)	PERTE D'ESPACEMENT (x)	4	QUEBEC	QUEBEC	20:15:00	3	INCIDENT
160227	A25Q0119	433	Pierre Elliott Trudeau Intl	2	CANADA	CANADA	4	QUEBEC	QUEBEC	Montreal	45.6712	7	N	N	73.5341	10	W	W	CYUL	4	ENE	East-northeast	78.75	56.25	67.5	2	CANADA	CANADA	15	26	Nautical miles	Miles nautique	4	AIRPROX/TCAS ALERT/LOSS OF SEPARATION/NEAR MIDAIR COLLISIONS/MIDAIR COLLISIONS (MAC)	AIRPROX/AVERTISSEMENT TCAS/PERTE Dâ€™ESPACEMENT/COLLISION / QUASICOLLISION EN VOL (MAC)		12	CLASS 5	CLASSE 5	2025-08-03	15	RISK OF COLLISION (x)	RISQUE DE COLLISION (x)	4	QUEBEC	QUEBEC	05:44:00	3	INCIDENT
160227	A25Q0119	433	Pierre Elliott Trudeau Intl	2	CANADA	CANADA	4	QUEBEC	QUEBEC	Montreal	45.6712	7	N	N	73.5341	10	W	W	CYUL	4	ENE	East-northeast	78.75	56.25	67.5	2	CANADA	CANADA	15	26	Nautical miles	Miles nautique	5	ATM/CNS (ATM)	ATM/CNS (ATM)		12	CLASS 5	CLASSE 5	2025-08-03	15	RISK OF COLLISION (x)	RISQUE DE COLLISION (x)	4	QUEBEC	QUEBEC	05:44:00	3	INCIDENT
160226	A25Q0118	25	ALMA	2	CANADA	CANADA	4	QUEBEC	QUEBEC	ALMA	48.5086	7	N	N	71.6414	10	W	W	CYTF							2	CANADA	CANADA					20	LOSS OF CONTROLâ€“INFLIGHT (LOCâ€“I)	PERTE DE CONTRÃ”LE â€“ EN VOL (LOCâ€“I)		12	CLASS 5	CLASSE 5	2025-08-06				4	QUEBEC	QUEBEC	17:05:00	1	ACCIDENT
160225	A25P0111	1419	PRINCE GEORGE	2	CANADA	CANADA	12	BRITISH COLUMBIA	COLOMBIE-BRITANNIQUE	PRINCE GEORGE	55.7247	7	N	N	124.4	10	W	W	CYXS	3	NE	Northeast	56.25	33.75	45	2	CANADA	CANADA	125	26	Nautical miles	Miles nautique	11	EXTERNAL LOAD RELATED OCCURRENCES (EXTL)	Ã‰VÃ‰NEMENTS LIÃ‰S AUX CHARGES EXTERNES (EXTL)		12	CLASS 5	CLASSE 5	2025-07-31	10	SLUNG LOAD RELEASED (xii)	CHARGE SOUS Ã‰LINGUE RELÃ‚CHÃ‰ (xii)	5	PACIFIC	PACIFIQUE	16:00:00	3	INCIDENT
160224	A25W0097	347	Group Captain R.W. McNair	2	CANADA	CANADA	11	ALBERTA	ALBERTA	Cold Lake	54.405	7	N	N	110.279	10	W	W	CYOD	3	NE	Northeast	56.25	33.75	45	2	CANADA	CANADA	30	26	Nautical miles	Miles nautique	29	SYSTEM/COMPONENT FAILURE OR MALFUNCTION (POWERPLANT) (SCFâ€“PP)	PANNE OU MAUVAIS FONCTIONNEMENT Dâ€™UN CIRCUIT OU Dâ€™UN COMPOSANT (FAISANT PARTIE DU GROUPE MOTOPROPULSEUR) (SCFâ€“PP)		12	CLASS 5	CLASSE 5	2025-07-29	11	EMERGENCY/PRIORITY (xi)	URGENCE/PRIORITÃ‰ (xi)	3	WESTERN	OUEST	15:00:00	3	INCIDENT
160223	A25W0096	1078	MANNING	2	CANADA	CANADA	11	ALBERTA	ALBERTA	MANNING	56.9508	7	N	N	117.644	10	W	W	CFX4	4	ENE	East-northeast	78.75	56.25	67.5	2	CANADA	CANADA	49	26	Nautical miles	Miles nautique	28	SYSTEM/COMPONENT FAILURE OR MALFUNCTION (NON-POWERPLANT) (SCFâ€“NP)	PANNE OU MAUVAIS FONCTIONNEMENT Dâ€™UN CIRCUIT OU Dâ€™UN COMPOSANT (NE FAISANT PAS PARTIE DU GROUPE MOTOPROPULSEUR) (SCFâ€“NP)		12	CLASS 5	CLASSE 5	2025-08-04	13	TRANSMISSION GEARBOX (ii)	BOÃŽTE DE TRANSMISSION (ii)	3	WESTERN	OUEST	07:34:00	3	INCIDENT
160222	A25W0095										51.5978	7	N	N	113.48	10	W	W								2	CANADA	CANADA					8	COLLISION WITH OBSTACLE(S) DURING TAKEOFF AND LANDING (CTOL)	COLLISION AVEC DES OBSTACLES AU DÃ‰COLLAGE ET Ã€ Lâ€™ATTERRISSAGE (CTOL)	Linden, Alberta	12	CLASS 5	CLASSE 5	2025-08-05				3	WESTERN	OUEST	16:45:00	1	ACCIDENT
160221	A25O0116	1839	Timmins (Victor M. Power)	2	CANADA	CANADA	336	ONTARIO	ONTARIO	TIMMINS	48.5706	7	N	N	81.3767	10	W	W	CYTS							2	CANADA	CANADA					1	ABNORMAL RUNWAY CONTACT (ARC)	CONTACT ANORMAL AVEC LA PISTE (ARC)		12	CLASS 5	CLASSE 5	2025-07-28				2	ONTARIO	ONTARIO	15:03:00	1	ACCIDENT
160219	A25P0110	277	West Kootenay Regional	2	CANADA	CANADA	12	BRITISH COLUMBIA	COLOMBIE-BRITANNIQUE	Castlegar	49.8596	7	N	N	117.272	10	W	W	CYCG	2	NNE	North-northeast	33.75	11.25	22.5	2	CANADA	CANADA	37	26	Nautical miles	Miles nautique	4	AIRPROX/TCAS ALERT/LOSS OF SEPARATION/NEAR MIDAIR COLLISIONS/MIDAIR COLLISIONS (MAC)	AIRPROX/AVERTISSEMENT TCAS/PERTE Dâ€™ESPACEMENT/COLLISION / QUASICOLLISION EN VOL (MAC)		12	CLASS 5	CLASSE 5	2025-07-30	16	LOSS OF SEPARATION (x)	PERTE D'ESPACEMENT (x)	5	PACIFIC	PACIFIQUE	10:18:00	3	INCIDENT
160218	A25P0109	380	Canadian Rockies Intl	2	CANADA	CANADA	12	BRITISH COLUMBIA	COLOMBIE-BRITANNIQUE	Cranbrook	50.5022	7	N	N	116.231	10	W	W	CYXC	16	NNW	North-northwest	348.75	326.25	337.5	2	CANADA	CANADA	56	26	Nautical miles	Miles nautique	28	SYSTEM/COMPONENT FAILURE OR MALFUNCTION (NON-POWERPLANT) (SCFâ€“NP)	PANNE OU MAUVAIS FONCTIONNEMENT Dâ€™UN CIRCUIT OU Dâ€™UN COMPOSANT (NE FAISANT PAS PARTIE DU GROUPE MOTOPROPULSEUR) (SCFâ€“NP)		12	CLASS 5	CLASSE 5	2025-08-03	11	EMERGENCY/PRIORITY (xi)	URGENCE/PRIORITÃ‰ (xi)	5	PACIFIC	PACIFIQUE	15:00:00	3	INCIDENT
160217	A25W0094	572	FORT MCMURRAY	2	CANADA	CANADA	11	ALBERTA	ALBERTA	FORT MCMURRAY	56.6533	7	N	N	111.223	10	W	W	CYMM							2	CANADA	CANADA					28	SYSTEM/COMPONENT FAILURE OR MALFUNCTION (NON-POWERPLANT) (SCFâ€“NP)	PANNE OU MAUVAIS FONCTIONNEMENT Dâ€™UN CIRCUIT OU Dâ€™UN COMPOSANT (NE FAISANT PAS PARTIE DU GROUPE MOTOPROPULSEUR) (SCFâ€“NP)		12	CLASS 5	CLASSE 5	2025-07-21	11	EMERGENCY/PRIORITY (xi)	URGENCE/PRIORITÃ‰ (xi)	3	WESTERN	OUEST	08:41:00	3	INCIDENT
160216	A25W0093										51.14	7	N	N	113.13	10	W	W		6	ESE	East-southeast	123.75	101.25	112.5	2	CANADA	CANADA	33	26	Nautical miles	Miles nautique	4	AIRPROX/TCAS ALERT/LOSS OF SEPARATION/NEAR MIDAIR COLLISIONS/MIDAIR COLLISIONS (MAC)	AIRPROX/AVERTISSEMENT TCAS/PERTE Dâ€™ESPACEMENT/COLLISION / QUASICOLLISION EN VOL (MAC)	CYYC	12	CLASS 5	CLASSE 5	2025-08-03	16	LOSS OF SEPARATION (x)	PERTE D'ESPACEMENT (x)	3	WESTERN	OUEST	08:57:00	3	INCIDENT
160215	A25C0086	1832	THUNDER BAY	2	CANADA	CANADA	336	ONTARIO	ONTARIO	THUNDER BAY	50.203	7	N	N	88.6475	10	W	W	CYQT	2	NNE	North-northeast	33.75	11.25	22.5	2	CANADA	CANADA	113	26	Nautical miles	Miles nautique	28	SYSTEM/COMPONENT FAILURE OR MALFUNCTION (NON-POWERPLANT) (SCFâ€“NP)	PANNE OU MAUVAIS FONCTIONNEMENT Dâ€™UN CIRCUIT OU Dâ€™UN COMPOSANT (NE FAISANT PAS PARTIE DU GROUPE MOTOPROPULSEUR) (SCFâ€“NP)		12	CLASS 5	CLASSE 5	2025-08-02	11	EMERGENCY/PRIORITY (xi)	URGENCE/PRIORITÃ‰ (xi)	6	CENTRAL	CENTRE	10:16:00	3	INCIDENT
160214	A25A0044	621	GANDER INTL	2	CANADA	CANADA	6	NEWFOUNDLAND AND LABRADOR	TERRE-NEUVE ET LABRADOR	GANDER	48.9369	7	N	N	54.5681	10	W	W	CYQX	1	N	North	11.25	0	0	2	CANADA	CANADA	170	26	Nautical miles	Miles nautique	23	MEDICAL (MED)	MEDICAL (MED)		12	CLASS 5	CLASSE 5	2025-07-27	5	UNABLE TO PERFORM (vi)	INAPTE Ã€ EXERCER FONCTIONS (vi)	1	ATLANTIC	ATLANTIQUE	03:05:00	3	INCIDENT
160214	A25A0044	621	GANDER INTL	2	CANADA	CANADA	6	NEWFOUNDLAND AND LABRADOR	TERRE-NEUVE ET LABRADOR	GANDER	48.9369	7	N	N	54.5681	10	W	W	CYQX	1	N	North	11.25	0	0	2	CANADA	CANADA	170	26	Nautical miles	Miles nautique	30	TURBULENCE ENCOUNTER (TURB)	PASSAGE DANS UNE ZONE DE TURBULENCE (TURB)		12	CLASS 5	CLASSE 5	2025-07-27	5	UNABLE TO PERFORM (vi)	INAPTE Ã€ EXERCER FONCTIONS (vi)	1	ATLANTIC	ATLANTIQUE	03:05:00	3	INCIDENT
160213	A25F0302	4077	Kahului	3	UNITED STATES	ETATS-UNIS	361	HAWAII	HAWAII	Kahului	20.8986	7	N	N	156.431	10	W	W	PHOG							3	UNITED STATES	ETATS-UNIS					12	FIRE/SMOKE (NON-IMPACT) (Fâ€“NI)	INCENDIE/FUMÃ‰E (SANS IMPACT) (Fâ€“NI)		12	CLASS 5	CLASSE 5	2025-07-25	2	SMOKE OR FIRE (iii)	FEU/FUMÃ‰E (iii)	8	FOREIGN	ETRANGER	09:17:00	3	INCIDENT
160212	A25A0043										46.1161	7	N	N	64.6786	10	W	W		12	WSW	West-southwest	258.75	236.25	247.5	2	CANADA	CANADA	38	26	Nautical miles	Miles nautique	19	LOSS OF CONTROLâ€“GROUND (LOCâ€“G)	PERTE DE CONTRÃ”LE â€“ AU SOL (LOCâ€“G)	CYQM - Greater Moncton Romeo Leblanc Intl - Moncton (NEW BRUNSWICK CANADA)	12	CLASS 5	CLASSE 5	2025-08-04				1	ATLANTIC	ATLANTIQUE	19:49:00	1	ACCIDENT
160211	A25O0115	1027	LONDON	2	CANADA	CANADA	336	ONTARIO	ONTARIO	LONDON	43.1023	7	N	N	81.067	10	W	W	CYXU	3	NE	Northeast	56.25	33.75	45	2	CANADA	CANADA	6	26	Nautical miles	Miles nautique	20	LOSS OF CONTROLâ€“INFLIGHT (LOCâ€“I)	PERTE DE CONTRÃ”LE â€“ EN VOL (LOCâ€“I)		10	CLASS 3	CLASSE 3	2025-08-01				2	ONTARIO	ONTARIO	12:43:00	1	ACCIDENT
160210	A25W0092	2021	YELLOWKNIFE	2	CANADA	CANADA	23	NORTHWEST TERRITORIES	TERRITOIRES DU NORD-OUEST	YELLOWKNIFE	62.4631	7	N	N	114.44	10	W	W	CYZF							2	CANADA	CANADA					14	FUEL RELATED (FUEL)	PROBLÃˆMES RELIÃ‰S AU CARBURANT (FUEL)		12	CLASS 5	CLASSE 5	2025-07-30	11	EMERGENCY/PRIORITY (xi)	URGENCE/PRIORITÃ‰ (xi)	3	WESTERN	OUEST	21:40:00	3	INCIDENT
160210	A25W0092	2021	YELLOWKNIFE	2	CANADA	CANADA	23	NORTHWEST TERRITORIES	TERRITOIRES DU NORD-OUEST	YELLOWKNIFE	62.4631	7	N	N	114.44	10	W	W	CYZF							2	CANADA	CANADA					28	SYSTEM/COMPONENT FAILURE OR MALFUNCTION (NON-POWERPLANT) (SCFâ€“NP)	PANNE OU MAUVAIS FONCTIONNEMENT Dâ€™UN CIRCUIT OU Dâ€™UN COMPOSANT (NE FAISANT PAS PARTIE DU GROUPE MOTOPROPULSEUR) (SCFâ€“NP)		12	CLASS 5	CLASSE 5	2025-07-30	11	EMERGENCY/PRIORITY (xi)	URGENCE/PRIORITÃ‰ (xi)	3	WESTERN	OUEST	21:40:00	3	INCIDENT
160208	A25F0301	2909	Rhein-Main	516	GERMANY	ALLEMAGNE				Frankfurt	50.0333	7	N	N	8.57056	9	E	E	EDDF							516	GERMANY	ALLEMAGNE					4	AIRPROX/TCAS ALERT/LOSS OF SEPARATION/NEAR MIDAIR COLLISIONS/MIDAIR COLLISIONS (MAC)	AIRPROX/AVERTISSEMENT TCAS/PERTE Dâ€™ESPACEMENT/COLLISION / QUASICOLLISION EN VOL (MAC)		12	CLASS 5	CLASSE 5	2025-07-25	15	RISK OF COLLISION (x)	RISQUE DE COLLISION (x)	8	FOREIGN	ETRANGER	08:30:00	3	INCIDENT
160206	A25C0085	932	LA RONGE (BARBER FIELD)	2	CANADA	CANADA	10	SASKATCHEWAN	SASKATCHEWAN	LA RONGE	57.1219	7	N	N	106.065	10	W	W	CYVC	16	NNW	North-northwest	348.75	326.25	337.5	2	CANADA	CANADA	123	26	Nautical miles	Miles nautique	29	SYSTEM/COMPONENT FAILURE OR MALFUNCTION (POWERPLANT) (SCFâ€“PP)	PANNE OU MAUVAIS FONCTIONNEMENT Dâ€™UN CIRCUIT OU Dâ€™UN COMPOSANT (FAISANT PARTIE DU GROUPE MOTOPROPULSEUR) (SCFâ€“PP)		12	CLASS 5	CLASSE 5	2025-07-31	1	ENGINE (i)	MOTEUR (i)	6	CENTRAL	CENTRE	12:30:00	3	INCIDENT
160205	A25O0114	1289	MacDonald-Cartier Intl	2	CANADA	CANADA	336	ONTARIO	ONTARIO	Ottawa	45.3225	7	N	N	75.6672	10	W	W	CYOW							2	CANADA	CANADA					29	SYSTEM/COMPONENT FAILURE OR MALFUNCTION (POWERPLANT) (SCFâ€“PP)	PANNE OU MAUVAIS FONCTIONNEMENT Dâ€™UN CIRCUIT OU Dâ€™UN COMPOSANT (FAISANT PARTIE DU GROUPE MOTOPROPULSEUR) (SCFâ€“PP)		11	CLASS 4	CLASSE 4	2025-07-31				2	ONTARIO	ONTARIO	17:55:00	1	ACCIDENT
160204	A25C0084	1749	STONY RAPIDS	2	CANADA	CANADA	10	SASKATCHEWAN	SASKATCHEWAN	STONY RAPIDS	59.25	7	N	N	105.833	10	W	W	CYSF							2	CANADA	CANADA					28	SYSTEM/COMPONENT FAILURE OR MALFUNCTION (NON-POWERPLANT) (SCFâ€“NP)	PANNE OU MAUVAIS FONCTIONNEMENT Dâ€™UN CIRCUIT OU Dâ€™UN COMPOSANT (NE FAISANT PAS PARTIE DU GROUPE MOTOPROPULSEUR) (SCFâ€“NP)		12	CLASS 5	CLASSE 5	2025-07-30	11	EMERGENCY/PRIORITY (xi)	URGENCE/PRIORITÃ‰ (xi)	6	CENTRAL	CENTRE	16:30:00	3	INCIDENT
160203	A25Q0117	433	Pierre Elliott Trudeau Intl	2	CANADA	CANADA	4	QUEBEC	QUEBEC	Montreal	45.4706	7	N	N	73.7408	10	W	W	CYUL	5	E	East	101.25	78.75	90	2	CANADA	CANADA	10	26	Nautical miles	Miles nautique	4	AIRPROX/TCAS ALERT/LOSS OF SEPARATION/NEAR MIDAIR COLLISIONS/MIDAIR COLLISIONS (MAC)	AIRPROX/AVERTISSEMENT TCAS/PERTE Dâ€™ESPACEMENT/COLLISION / QUASICOLLISION EN VOL (MAC)		12	CLASS 5	CLASSE 5	2025-07-30	16	LOSS OF SEPARATION (x)	PERTE D'ESPACEMENT (x)	4	QUEBEC	QUEBEC	21:04:00	3	INCIDENT
160202	A25C0083	366	CORAL HARBOUR	2	CANADA	CANADA	501	NUNAVUT	NUNAVUT	CORAL HARBOUR	62.2833	7	N	N	85.4	10	W	W	CYZS	10	SSW	South-southwest	213.75	191.25	202.5	2	CANADA	CANADA	128	26	Nautical miles	Miles nautique	28	SYSTEM/COMPONENT FAILURE OR MALFUNCTION (NON-POWERPLANT) (SCFâ€“NP)	PANNE OU MAUVAIS FONCTIONNEMENT Dâ€™UN CIRCUIT OU Dâ€™UN COMPOSANT (NE FAISANT PAS PARTIE DU GROUPE MOTOPROPULSEUR) (SCFâ€“NP)		12	CLASS 5	CLASSE 5	2025-07-27	11	EMERGENCY/PRIORITY (xi)	URGENCE/PRIORITÃ‰ (xi)	6	CENTRAL	CENTRE	21:00:00	3	INCIDENT
160200	A25P0107	1912	Vancouver Intl	2	CANADA	CANADA	12	BRITISH COLUMBIA	COLOMBIE-BRITANNIQUE	Vancouver	49.1947	7	N	N	123.184	10	W	W	CYVR							2	CANADA	CANADA					23	MEDICAL (MED)	MEDICAL (MED)		12	CLASS 5	CLASSE 5	2025-07-15	5	UNABLE TO PERFORM (vi)	INAPTE Ã€ EXERCER FONCTIONS (vi)	5	PACIFIC	PACIFIQUE	07:38:00	3	INCIDENT
160196	A25Q0116	1530	ROUYN-NORANDA	2	CANADA	CANADA	4	QUEBEC	QUEBEC	ROUYN	48.2061	7	N	N	78.8356	10	W	W	CYUY							2	CANADA	CANADA					28	SYSTEM/COMPONENT FAILURE OR MALFUNCTION (NON-POWERPLANT) (SCFâ€“NP)	PANNE OU MAUVAIS FONCTIONNEMENT Dâ€™UN CIRCUIT OU Dâ€™UN COMPOSANT (NE FAISANT PAS PARTIE DU GROUPE MOTOPROPULSEUR) (SCFâ€“NP)		12	CLASS 5	CLASSE 5	2025-07-17	11	EMERGENCY/PRIORITY (xi)	URGENCE/PRIORITÃ‰ (xi)	4	QUEBEC	QUEBEC	04:11:00	3	INCIDENT
160195	A25W0090	471	Edmonton Intl	2	CANADA	CANADA	11	ALBERTA	ALBERTA	Edmonton	53.3553	7	N	N	114.056	10	W	W	CYEG	15	NW	Northwest	326.25	303.75	315	2	CANADA	CANADA	18	26	Nautical miles	Miles nautique	8	COLLISION WITH OBSTACLE(S) DURING TAKEOFF AND LANDING (CTOL)	COLLISION AVEC DES OBSTACLES AU DÃ‰COLLAGE ET Ã€ Lâ€™ATTERRISSAGE (CTOL)		12	CLASS 5	CLASSE 5	2025-07-29				3	WESTERN	OUEST	14:30:00	1	ACCIDENT
160194	A25W0089	230	Calgary Intl	2	CANADA	CANADA	11	ALBERTA	ALBERTA	Calgary	51.1225	7	N	N	114.013	10	W	W	CYYC							2	CANADA	CANADA					28	SYSTEM/COMPONENT FAILURE OR MALFUNCTION (NON-POWERPLANT) (SCFâ€“NP)	PANNE OU MAUVAIS FONCTIONNEMENT Dâ€™UN CIRCUIT OU Dâ€™UN COMPOSANT (NE FAISANT PAS PARTIE DU GROUPE MOTOPROPULSEUR) (SCFâ€“NP)		12	CLASS 5	CLASSE 5	2025-07-25	11	EMERGENCY/PRIORITY (xi)	URGENCE/PRIORITÃ‰ (xi)	3	WESTERN	OUEST	14:45:00	3	INCIDENT
160193	A25O0113	1010	Lester B. Pearson Intl	2	CANADA	CANADA	336	ONTARIO	ONTARIO	Toronto	43.6767	7	N	N	79.6306	10	W	W	CYYZ							2	CANADA	CANADA					1	ABNORMAL RUNWAY CONTACT (ARC)	CONTACT ANORMAL AVEC LA PISTE (ARC)		10	CLASS 3	CLASSE 3	2025-07-30				2	ONTARIO	ONTARIO	08:30:00	1	ACCIDENT
160193	A25O0113	1010	Lester B. Pearson Intl	2	CANADA	CANADA	336	ONTARIO	ONTARIO	Toronto	43.6767	7	N	N	79.6306	10	W	W	CYYZ							2	CANADA	CANADA					28	SYSTEM/COMPONENT FAILURE OR MALFUNCTION (NON-POWERPLANT) (SCFâ€“NP)	PANNE OU MAUVAIS FONCTIONNEMENT Dâ€™UN CIRCUIT OU Dâ€™UN COMPOSANT (NE FAISANT PAS PARTIE DU GROUPE MOTOPROPULSEUR) (SCFâ€“NP)		10	CLASS 3	CLASSE 3	2025-07-30				2	ONTARIO	ONTARIO	08:30:00	1	ACCIDENT
160192	A25C0082	1557	John G. Diefenbaker Intl	2	CANADA	CANADA	10	SASKATCHEWAN	SASKATCHEWAN	Saskatoon	51.9121	7	N	N	106.043	10	W	W	CYXE	7	SE	Southeast	146.25	123.75	135	2	CANADA	CANADA	30	26	Nautical miles	Miles nautique	23	MEDICAL (MED)	MEDICAL (MED)		12	CLASS 5	CLASSE 5	2025-07-21	5	UNABLE TO PERFORM (vi)	INAPTE Ã€ EXERCER FONCTIONS (vi)	6	CENTRAL	CENTRE	08:20:00	3	INCIDENT
160191	A25F0298										32.3642	7	N	N	64.6786	10	W	W								38	BERMUDA	BERMUDES					12	FIRE/SMOKE (NON-IMPACT) (Fâ€“NI)	INCENDIE/FUMÃ‰E (SANS IMPACT) (Fâ€“NI)	in vicinity of TXKF - L.F. Wade Intl - Bermuda	12	CLASS 5	CLASSE 5	2025-07-21	11	EMERGENCY/PRIORITY (xi)	URGENCE/PRIORITÃ‰ (xi)	8	FOREIGN	ETRANGER	14:50:00	3	INCIDENT
160190	A25F0297										39.0489	7	N	N	84.6678	10	W	W								3	UNITED STATES	ETATS-UNIS					28	SYSTEM/COMPONENT FAILURE OR MALFUNCTION (NON-POWERPLANT) (SCFâ€“NP)	PANNE OU MAUVAIS FONCTIONNEMENT Dâ€™UN CIRCUIT OU Dâ€™UN COMPOSANT (NE FAISANT PAS PARTIE DU GROUPE MOTOPROPULSEUR) (SCFâ€“NP)	KCVG - Cincinnati/Northern Kentucky International - Covington (vicinity)	12	CLASS 5	CLASSE 5	2025-07-21	11	EMERGENCY/PRIORITY (xi)	URGENCE/PRIORITÃ‰ (xi)	8	FOREIGN	ETRANGER	08:11:00	3	INCIDENT
160189	A25O0112	1839	Timmins (Victor M. Power)	2	CANADA	CANADA	336	ONTARIO	ONTARIO	TIMMINS	48.5706	7	N	N	81.3767	10	W	W	CYTS							2	CANADA	CANADA					1	ABNORMAL RUNWAY CONTACT (ARC)	CONTACT ANORMAL AVEC LA PISTE (ARC)		12	CLASS 5	CLASSE 5	2025-07-28				2	ONTARIO	ONTARIO	15:03:00	1	ACCIDENT
160187	A25O0111	1010	Lester B. Pearson Intl	2	CANADA	CANADA	336	ONTARIO	ONTARIO	Toronto	43.6767	7	N	N	79.6306	10	W	W	CYYZ							2	CANADA	CANADA					28	SYSTEM/COMPONENT FAILURE OR MALFUNCTION (NON-POWERPLANT) (SCFâ€“NP)	PANNE OU MAUVAIS FONCTIONNEMENT Dâ€™UN CIRCUIT OU Dâ€™UN COMPOSANT (NE FAISANT PAS PARTIE DU GROUPE MOTOPROPULSEUR) (SCFâ€“NP)		12	CLASS 5	CLASSE 5	2025-07-03	11	EMERGENCY/PRIORITY (xi)	URGENCE/PRIORITÃ‰ (xi)	2	ONTARIO	ONTARIO	14:23:00	3	INCIDENT
160186	A25O0110	1010	Lester B. Pearson Intl	2	CANADA	CANADA	336	ONTARIO	ONTARIO	Toronto	43.6767	7	N	N	79.6306	10	W	W	CYYZ							2	CANADA	CANADA					4	AIRPROX/TCAS ALERT/LOSS OF SEPARATION/NEAR MIDAIR COLLISIONS/MIDAIR COLLISIONS (MAC)	AIRPROX/AVERTISSEMENT TCAS/PERTE Dâ€™ESPACEMENT/COLLISION / QUASICOLLISION EN VOL (MAC)		12	CLASS 5	CLASSE 5	2025-07-27	16	LOSS OF SEPARATION (x)	PERTE D'ESPACEMENT (x)	2	ONTARIO	ONTARIO	11:03:00	3	INCIDENT
160185	A25O0109	1010	Lester B. Pearson Intl	2	CANADA	CANADA	336	ONTARIO	ONTARIO	Toronto	43.6767	7	N	N	79.6306	10	W	W	CYYZ							2	CANADA	CANADA					12	FIRE/SMOKE (NON-IMPACT) (Fâ€“NI)	INCENDIE/FUMÃ‰E (SANS IMPACT) (Fâ€“NI)		12	CLASS 5	CLASSE 5	2025-07-01	11	EMERGENCY/PRIORITY (xi)	URGENCE/PRIORITÃ‰ (xi)	2	ONTARIO	ONTARIO	17:12:00	3	INCIDENT
160184	A25F0295	3955	Portland Intl	3	UNITED STATES	ETATS-UNIS	363	OREGON	OREGON	Portland	45.5891	7	N	N	122.606	10	W	W	KPDX							3	UNITED STATES	ETATS-UNIS					28	SYSTEM/COMPONENT FAILURE OR MALFUNCTION (NON-POWERPLANT) (SCFâ€“NP)	PANNE OU MAUVAIS FONCTIONNEMENT Dâ€™UN CIRCUIT OU Dâ€™UN COMPOSANT (NE FAISANT PAS PARTIE DU GROUPE MOTOPROPULSEUR) (SCFâ€“NP)		12	CLASS 5	CLASSE 5	2025-07-28	11	EMERGENCY/PRIORITY (xi)	URGENCE/PRIORITÃ‰ (xi)	8	FOREIGN	ETRANGER	20:36:00	3	INCIDENT
160183	A25C0081	414	Deer Lake	2	CANADA	CANADA	336	ONTARIO	ONTARIO	Deer Lake	52.6558	7	N	N	94.0614	10	W	W	CYVZ							2	CANADA	CANADA					28	SYSTEM/COMPONENT FAILURE OR MALFUNCTION (NON-POWERPLANT) (SCFâ€“NP)	PANNE OU MAUVAIS FONCTIONNEMENT Dâ€™UN CIRCUIT OU Dâ€™UN COMPOSANT (NE FAISANT PAS PARTIE DU GROUPE MOTOPROPULSEUR) (SCFâ€“NP)		12	CLASS 5	CLASSE 5	2025-07-25	11	EMERGENCY/PRIORITY (xi)	URGENCE/PRIORITÃ‰ (xi)	6	CENTRAL	CENTRE	14:41:00	3	INCIDENT
160182	A25W0088	572	FORT MCMURRAY	2	CANADA	CANADA	11	ALBERTA	ALBERTA	FORT MCMURRAY	56.6533	7	N	N	111.223	10	W	W	CYMM	7	SE	Southeast	146.25	123.75	135	2	CANADA	CANADA	26	26	Nautical miles	Miles nautique	29	SYSTEM/COMPONENT FAILURE OR MALFUNCTION (POWERPLANT) (SCFâ€“PP)	PANNE OU MAUVAIS FONCTIONNEMENT Dâ€™UN CIRCUIT OU Dâ€™UN COMPOSANT (FAISANT PARTIE DU GROUPE MOTOPROPULSEUR) (SCFâ€“PP)		12	CLASS 5	CLASSE 5	2025-07-26	1	ENGINE (i)	MOTEUR (i)	3	WESTERN	OUEST	09:48:00	3	INCIDENT
160181	A25O0108	1010	Lester B. Pearson Intl	2	CANADA	CANADA	336	ONTARIO	ONTARIO	Toronto	43.6767	7	N	N	79.6306	10	W	W	CYYZ	1	N	North	11.25	0	0	2	CANADA	CANADA	16	26	Nautical miles	Miles nautique	29	SYSTEM/COMPONENT FAILURE OR MALFUNCTION (POWERPLANT) (SCFâ€“PP)	PANNE OU MAUVAIS FONCTIONNEMENT Dâ€™UN CIRCUIT OU Dâ€™UN COMPOSANT (FAISANT PARTIE DU GROUPE MOTOPROPULSEUR) (SCFâ€“PP)		12	CLASS 5	CLASSE 5	2025-06-27				2	ONTARIO	ONTARIO	15:45:00	1	ACCIDENT
160180	A25O0107	1010	Lester B. Pearson Intl	2	CANADA	CANADA	336	ONTARIO	ONTARIO	Toronto	43.6767	7	N	N	79.6306	10	W	W	CYYZ	7	SE	Southeast	146.25	123.75	135	2	CANADA	CANADA	27	26	Nautical miles	Miles nautique	29	SYSTEM/COMPONENT FAILURE OR MALFUNCTION (POWERPLANT) (SCFâ€“PP)	PANNE OU MAUVAIS FONCTIONNEMENT Dâ€™UN CIRCUIT OU Dâ€™UN COMPOSANT (FAISANT PARTIE DU GROUPE MOTOPROPULSEUR) (SCFâ€“PP)		12	CLASS 5	CLASSE 5	2025-07-25	1	ENGINE (i)	MOTEUR (i)	2	ONTARIO	ONTARIO	23:53:00	3	INCIDENT
160178	A25F0294	4745	Wittman Regional	3	UNITED STATES	ETATS-UNIS	366	WISCONSIN	WISCONSIN	Oshkosh	43.9844	7	N	N	88.5569	10	W	W	KOSH							3	UNITED STATES	ETATS-UNIS					1	ABNORMAL RUNWAY CONTACT (ARC)	CONTACT ANORMAL AVEC LA PISTE (ARC)		12	CLASS 5	CLASSE 5	2025-07-21				8	FOREIGN	ETRANGER	23:56:00	1	ACCIDENT
160177	A25O0105	1010	Lester B. Pearson Intl	2	CANADA	CANADA	336	ONTARIO	ONTARIO	Toronto	43.6767	7	N	N	79.6306	10	W	W	CYYZ	7	SE	Southeast	146.25	123.75	135	2	CANADA	CANADA	27	26	Nautical miles	Miles nautique	28	SYSTEM/COMPONENT FAILURE OR MALFUNCTION (NON-POWERPLANT) (SCFâ€“NP)	PANNE OU MAUVAIS FONCTIONNEMENT Dâ€™UN CIRCUIT OU Dâ€™UN COMPOSANT (NE FAISANT PAS PARTIE DU GROUPE MOTOPROPULSEUR) (SCFâ€“NP)		12	CLASS 5	CLASSE 5	2025-07-25	11	EMERGENCY/PRIORITY (xi)	URGENCE/PRIORITÃ‰ (xi)	2	ONTARIO	ONTARIO	16:00:00	3	INCIDENT
160174	A25P0104	1442	QUALICUM BEACH	2	CANADA	CANADA	12	BRITISH COLUMBIA	COLOMBIE-BRITANNIQUE	QUALICUM BEACH	49.373	7	N	N	124.397	10	W	W	CAT4	3	NE	Northeast	56.25	33.75	45	2	CANADA	CANADA	2	26	Nautical miles	Miles nautique	12	FIRE/SMOKE (NON-IMPACT) (Fâ€“NI)	INCENDIE/FUMÃ‰E (SANS IMPACT) (Fâ€“NI)		12	CLASS 5	CLASSE 5	2025-07-26	2	SMOKE OR FIRE (iii)	FEU/FUMÃ‰E (iii)	5	PACIFIC	PACIFIQUE	19:05:00	3	INCIDENT
160174	A25P0104	1442	QUALICUM BEACH	2	CANADA	CANADA	12	BRITISH COLUMBIA	COLOMBIE-BRITANNIQUE	QUALICUM BEACH	49.373	7	N	N	124.397	10	W	W	CAT4	3	NE	Northeast	56.25	33.75	45	2	CANADA	CANADA	2	26	Nautical miles	Miles nautique	25	RUNWAY EXCURSION (RE)	SORTIE DE PISTE (RE)		12	CLASS 5	CLASSE 5	2025-07-26	2	SMOKE OR FIRE (iii)	FEU/FUMÃ‰E (iii)	5	PACIFIC	PACIFIQUE	19:05:00	3	INCIDENT
160174	A25P0104	1442	QUALICUM BEACH	2	CANADA	CANADA	12	BRITISH COLUMBIA	COLOMBIE-BRITANNIQUE	QUALICUM BEACH	49.373	7	N	N	124.397	10	W	W	CAT4	3	NE	Northeast	56.25	33.75	45	2	CANADA	CANADA	2	26	Nautical miles	Miles nautique	29	SYSTEM/COMPONENT FAILURE OR MALFUNCTION (POWERPLANT) (SCFâ€“PP)	PANNE OU MAUVAIS FONCTIONNEMENT Dâ€™UN CIRCUIT OU Dâ€™UN COMPOSANT (FAISANT PARTIE DU GROUPE MOTOPROPULSEUR) (SCFâ€“PP)		12	CLASS 5	CLASSE 5	2025-07-26	2	SMOKE OR FIRE (iii)	FEU/FUMÃ‰E (iii)	5	PACIFIC	PACIFIQUE	19:05:00	3	INCIDENT
160173	A25A0042	413	DEER LAKE	2	CANADA	CANADA	6	NEWFOUNDLAND AND LABRADOR	TERRE-NEUVE ET LABRADOR	DEER LAKE	49.2092	7	N	N	57.3944	10	W	W	CYDF							2	CANADA	CANADA					20	LOSS OF CONTROLâ€“INFLIGHT (LOCâ€“I)	PERTE DE CONTRÃ”LE â€“ EN VOL (LOCâ€“I)		11	CLASS 4	CLASSE 4	2025-07-26				1	ATLANTIC	ATLANTIQUE	17:30:00	1	ACCIDENT
160172	A25C0080	1049	LYNCREST	2	CANADA	CANADA	9	MANITOBA	MANITOBA	WINNIPEG	49.8835	7	N	N	96.857	10	W	W	CJL5	3	NE	Northeast	56.25	33.75	45	2	CANADA	CANADA	5	26	Nautical miles	Miles nautique	20	LOSS OF CONTROLâ€“INFLIGHT (LOCâ€“I)	PERTE DE CONTRÃ”LE â€“ EN VOL (LOCâ€“I)		11	CLASS 4	CLASSE 4	2025-07-26				6	CENTRAL	CENTRE	15:50:00	1	ACCIDENT
160171	A25Q0115	433	Pierre Elliott Trudeau Intl	2	CANADA	CANADA	4	QUEBEC	QUEBEC	Montreal	46.3517	7	N	N	72.6806	10	W	W	CYUL	14	WNW	West-northwest	303.75	281.25	292.5	2	CANADA	CANADA	62	26	Nautical miles	Miles nautique	29	SYSTEM/COMPONENT FAILURE OR MALFUNCTION (POWERPLANT) (SCFâ€“PP)	PANNE OU MAUVAIS FONCTIONNEMENT Dâ€™UN CIRCUIT OU Dâ€™UN COMPOSANT (FAISANT PARTIE DU GROUPE MOTOPROPULSEUR) (SCFâ€“PP)		12	CLASS 5	CLASSE 5	2025-07-25	11	EMERGENCY/PRIORITY (xi)	URGENCE/PRIORITÃ‰ (xi)	4	QUEBEC	QUEBEC	14:34:00	3	INCIDENT
160170	A25P0103	2893	BOB QUINN LAKE	2	CANADA	CANADA	12	BRITISH COLUMBIA	COLOMBIE-BRITANNIQUE	BOB QUINN LAKE	56.9152	7	N	N	130.9	10	W	W	CBW4	12	WSW	West-southwest	258.75	236.25	247.5	2	CANADA	CANADA	22	26	Nautical miles	Miles nautique	8	COLLISION WITH OBSTACLE(S) DURING TAKEOFF AND LANDING (CTOL)	COLLISION AVEC DES OBSTACLES AU DÃ‰COLLAGE ET Ã€ Lâ€™ATTERRISSAGE (CTOL)		12	CLASS 5	CLASSE 5	2025-07-15				5	PACIFIC	PACIFIQUE	16:15:00	1	ACCIDENT
160169	A25P0102	1912	Vancouver Intl	2	CANADA	CANADA	12	BRITISH COLUMBIA	COLOMBIE-BRITANNIQUE	Vancouver	49.2047	7	N	N	123.334	10	W	W	CYVR	13	W	West	281.25	258.75	270	2	CANADA	CANADA	6	26	Nautical miles	Miles nautique	4	AIRPROX/TCAS ALERT/LOSS OF SEPARATION/NEAR MIDAIR COLLISIONS/MIDAIR COLLISIONS (MAC)	AIRPROX/AVERTISSEMENT TCAS/PERTE Dâ€™ESPACEMENT/COLLISION / QUASICOLLISION EN VOL (MAC)		12	CLASS 5	CLASSE 5	2025-07-23	16	LOSS OF SEPARATION (x)	PERTE D'ESPACEMENT (x)	5	PACIFIC	PACIFIQUE	13:49:00	3	INCIDENT
160168	A25Q0114	433	Pierre Elliott Trudeau Intl	2	CANADA	CANADA	4	QUEBEC	QUEBEC	Montreal	45.4706	7	N	N	73.7408	10	W	W	CYUL							2	CANADA	CANADA					12	FIRE/SMOKE (NON-IMPACT) (Fâ€“NI)	INCENDIE/FUMÃ‰E (SANS IMPACT) (Fâ€“NI)		12	CLASS 5	CLASSE 5	2025-07-15	2	SMOKE OR FIRE (iii)	FEU/FUMÃ‰E (iii)	4	QUEBEC	QUEBEC	15:05:00	3	INCIDENT
160168	A25Q0114	433	Pierre Elliott Trudeau Intl	2	CANADA	CANADA	4	QUEBEC	QUEBEC	Montreal	45.4706	7	N	N	73.7408	10	W	W	CYUL							2	CANADA	CANADA					28	SYSTEM/COMPONENT FAILURE OR MALFUNCTION (NON-POWERPLANT) (SCFâ€“NP)	PANNE OU MAUVAIS FONCTIONNEMENT Dâ€™UN CIRCUIT OU Dâ€™UN COMPOSANT (NE FAISANT PAS PARTIE DU GROUPE MOTOPROPULSEUR) (SCFâ€“NP)		12	CLASS 5	CLASSE 5	2025-07-15	2	SMOKE OR FIRE (iii)	FEU/FUMÃ‰E (iii)	4	QUEBEC	QUEBEC	15:05:00	3	INCIDENT
160167	A25C0079	947	LAC DU BONNET (NORTH)	2	CANADA	CANADA	9	MANITOBA	MANITOBA	LAC DU BONNET	50.2833	7	N	N	96	10	W	W	CJS9							2	CANADA	CANADA					19	LOSS OF CONTROLâ€“GROUND (LOCâ€“G)	PERTE DE CONTRÃ”LE â€“ AU SOL (LOCâ€“G)		12	CLASS 5	CLASSE 5	2025-07-21	3	DIFFICULT TO CONTROL (iv)	DIFFICULTÃ‰S DE MAÃŽTRISE (iv)	6	CENTRAL	CENTRE	14:20:00	3	INCIDENT
160166	A25P0101	1245	NIMPO LAKE	2	CANADA	CANADA	12	BRITISH COLUMBIA	COLOMBIE-BRITANNIQUE	NIMPO LAKE	52.4522	7	N	N	125.304	10	W	W	CAF8	9	S	South	191.25	168.75	180	2	CANADA	CANADA	1	26	Nautical miles	Miles nautique	29	SYSTEM/COMPONENT FAILURE OR MALFUNCTION (POWERPLANT) (SCFâ€“PP)	PANNE OU MAUVAIS FONCTIONNEMENT Dâ€™UN CIRCUIT OU Dâ€™UN COMPOSANT (FAISANT PARTIE DU GROUPE MOTOPROPULSEUR) (SCFâ€“PP)		12	CLASS 5	CLASSE 5	2025-07-17				5	PACIFIC	PACIFIQUE	17:40:00	1	ACCIDENT
160165	A25Q0113	1493	RIMOUSKI	2	CANADA	CANADA	4	QUEBEC	QUEBEC	RIMOUSKI	48.4778	7	N	N	68.4964	10	W	W	CYXK							2	CANADA	CANADA					29	SYSTEM/COMPONENT FAILURE OR MALFUNCTION (POWERPLANT) (SCFâ€“PP)	PANNE OU MAUVAIS FONCTIONNEMENT Dâ€™UN CIRCUIT OU Dâ€™UN COMPOSANT (FAISANT PARTIE DU GROUPE MOTOPROPULSEUR) (SCFâ€“PP)		12	CLASS 5	CLASSE 5	2025-07-24	11	EMERGENCY/PRIORITY (xi)	URGENCE/PRIORITÃ‰ (xi)	4	QUEBEC	QUEBEC	17:40:00	3	INCIDENT
160164	A25Q0112	119	ST-MATHIEU-DE-BELOEIL	2	CANADA	CANADA	4	QUEBEC	QUEBEC	BELOEIL	45.5903	7	N	N	73.2381	10	W	W	CSB3							2	CANADA	CANADA					1	ABNORMAL RUNWAY CONTACT (ARC)	CONTACT ANORMAL AVEC LA PISTE (ARC)		12	CLASS 5	CLASSE 5	2025-07-22				4	QUEBEC	QUEBEC	18:30:00	1	ACCIDENT
160164	A25Q0112	119	ST-MATHIEU-DE-BELOEIL	2	CANADA	CANADA	4	QUEBEC	QUEBEC	BELOEIL	45.5903	7	N	N	73.2381	10	W	W	CSB3							2	CANADA	CANADA					25	RUNWAY EXCURSION (RE)	SORTIE DE PISTE (RE)		12	CLASS 5	CLASSE 5	2025-07-22				4	QUEBEC	QUEBEC	18:30:00	1	ACCIDENT
160163	A25Q0111	1864	TROIS-RIVIÃˆRES	2	CANADA	CANADA	4	QUEBEC	QUEBEC	TROIS-RIVIÃˆRES	46.3517	7	N	N	72.6806	10	W	W	CYRQ	6	ESE	East-southeast	123.75	101.25	112.5	2	CANADA	CANADA	29	26	Nautical miles	Miles nautique	4	AIRPROX/TCAS ALERT/LOSS OF SEPARATION/NEAR MIDAIR COLLISIONS/MIDAIR COLLISIONS (MAC)	AIRPROX/AVERTISSEMENT TCAS/PERTE Dâ€™ESPACEMENT/COLLISION / QUASICOLLISION EN VOL (MAC)		12	CLASS 5	CLASSE 5	2025-07-23	15	RISK OF COLLISION (x)	RISQUE DE COLLISION (x)	4	QUEBEC	QUEBEC	15:00:00	3	INCIDENT
160162	A25C0078	2001	James Armstrong Richardson Intl	2	CANADA	CANADA	9	MANITOBA	MANITOBA	Winnipeg	49.91	7	N	N	97.24	10	W	W	CYWG							2	CANADA	CANADA					14	FUEL RELATED (FUEL)	PROBLÃˆMES RELIÃ‰S AU CARBURANT (FUEL)		12	CLASS 5	CLASSE 5	2025-07-23	7	FUEL SHORTAGE (viii)	MANQUE DE CARBURANT (viii)	6	CENTRAL	CENTRE	05:20:00	3	INCIDENT
160161	A25O0104	1010	Lester B. Pearson Intl	2	CANADA	CANADA	336	ONTARIO	ONTARIO	Toronto	43.6767	7	N	N	79.6306	10	W	W	CYYZ							2	CANADA	CANADA					16	GROUND COLLISION (GCOL)	COLLISION AU SOL (GCOL)		12	CLASS 5	CLASSE 5	2025-06-22	14	COLLISION (x)	COLLISION (x)	2	ONTARIO	ONTARIO	19:56:00	3	INCIDENT
160160	A25F0291	3907	Harry Reid Intl	3	UNITED STATES	ETATS-UNIS	408	NEVADA	NEVADA	Las Vegas, NV	36.08	7	N	N	115.152	10	W	W	KLAS							3	UNITED STATES	ETATS-UNIS					23	MEDICAL (MED)	MEDICAL (MED)		12	CLASS 5	CLASSE 5	2025-07-17	5	UNABLE TO PERFORM (vi)	INAPTE Ã€ EXERCER FONCTIONS (vi)	8	FOREIGN	ETRANGER	01:36:00	3	INCIDENT
160159	A25O0103	1010	Lester B. Pearson Intl	2	CANADA	CANADA	336	ONTARIO	ONTARIO	Toronto	43.6767	7	N	N	79.6306	10	W	W	CYYZ							2	CANADA	CANADA					28	SYSTEM/COMPONENT FAILURE OR MALFUNCTION (NON-POWERPLANT) (SCFâ€“NP)	PANNE OU MAUVAIS FONCTIONNEMENT Dâ€™UN CIRCUIT OU Dâ€™UN COMPOSANT (NE FAISANT PAS PARTIE DU GROUPE MOTOPROPULSEUR) (SCFâ€“NP)		12	CLASS 5	CLASSE 5	2025-07-18	11	EMERGENCY/PRIORITY (xi)	URGENCE/PRIORITÃ‰ (xi)	2	ONTARIO	ONTARIO	18:00:00	3	INCIDENT
160158	A25P0100	409	DEASE LAKE	2	CANADA	CANADA	12	BRITISH COLUMBIA	COLOMBIE-BRITANNIQUE	DEASE LAKE	58.6237	7	N	N	130.467	10	W	W	CYDL	15	NW	Northwest	326.25	303.75	315	2	CANADA	CANADA	18	26	Nautical miles	Miles nautique	29	SYSTEM/COMPONENT FAILURE OR MALFUNCTION (POWERPLANT) (SCFâ€“PP)	PANNE OU MAUVAIS FONCTIONNEMENT Dâ€™UN CIRCUIT OU Dâ€™UN COMPOSANT (FAISANT PARTIE DU GROUPE MOTOPROPULSEUR) (SCFâ€“PP)		12	CLASS 5	CLASSE 5	2025-07-23				5	PACIFIC	PACIFIQUE	10:08:00	1	ACCIDENT
160157	A25P0099	2893	BOB QUINN LAKE	2	CANADA	CANADA	12	BRITISH COLUMBIA	COLOMBIE-BRITANNIQUE	BOB QUINN LAKE	56.7698	7	N	N	130.081	10	W	W	CBW4	8	SSE	South-southeast	168.75	146.25	157.5	2	CANADA	CANADA	13	26	Nautical miles	Miles nautique	20	LOSS OF CONTROLâ€“INFLIGHT (LOCâ€“I)	PERTE DE CONTRÃ”LE â€“ EN VOL (LOCâ€“I)		12	CLASS 5	CLASSE 5	2025-07-23				5	PACIFIC	PACIFIQUE	09:42:00	1	ACCIDENT
160155	A25C0077	2001	James Armstrong Richardson Intl	2	CANADA	CANADA	9	MANITOBA	MANITOBA	Winnipeg	49.91	7	N	N	97.24	10	W	W	CYWG	1	N	North	11.25	0	0	2	CANADA	CANADA	80	26	Nautical miles	Miles nautique	28	SYSTEM/COMPONENT FAILURE OR MALFUNCTION (NON-POWERPLANT) (SCFâ€“NP)	PANNE OU MAUVAIS FONCTIONNEMENT Dâ€™UN CIRCUIT OU Dâ€™UN COMPOSANT (NE FAISANT PAS PARTIE DU GROUPE MOTOPROPULSEUR) (SCFâ€“NP)		12	CLASS 5	CLASSE 5	2025-07-15	6	DEPRESSURIZATION (vii)	DÃ‰COMPRESSION (vii)	6	CENTRAL	CENTRE	01:30:00	3	INCIDENT
160154	A25A0041	664	GOOSE BAY	2	CANADA	CANADA	6	NEWFOUNDLAND AND LABRADOR	TERRE-NEUVE ET LABRADOR	GOOSE BAY	53.05	7	N	N	53.75	10	W	W	CYYR	5	E	East	101.25	78.75	90	2	CANADA	CANADA	240	26	Nautical miles	Miles nautique	35	OTHER (OTHR)	AUTRE (OTHR)		12	CLASS 5	CLASSE 5	2025-07-22	11	EMERGENCY/PRIORITY (xi)	URGENCE/PRIORITÃ‰ (xi)	1	ATLANTIC	ATLANTIQUE	15:40:00	3	INCIDENT
160153	A25F0289										33.9425	7	N	N	118.408	10	W	W								3	UNITED STATES	ETATS-UNIS					23	MEDICAL (MED)	MEDICAL (MED)	KLAX - Los Angeles Intl - Los Angeles, CA (over)	12	CLASS 5	CLASSE 5	2025-07-07	5	UNABLE TO PERFORM (vi)	INAPTE Ã€ EXERCER FONCTIONS (vi)	8	FOREIGN	ETRANGER	23:21:00	3	INCIDENT
160152	A25O0102	344	COCHRANE	2	CANADA	CANADA	336	ONTARIO	ONTARIO	COCHRANE	49.1	7	N	N	81.0167	10	W	W	CYCN	16	NNW	North-northwest	348.75	326.25	337.5	2	CANADA	CANADA	32	26	Nautical miles	Miles nautique	11	EXTERNAL LOAD RELATED OCCURRENCES (EXTL)	Ã‰VÃ‰NEMENTS LIÃ‰S AUX CHARGES EXTERNES (EXTL)		12	CLASS 5	CLASSE 5	2025-06-05	10	SLUNG LOAD RELEASED (xii)	CHARGE SOUS Ã‰LINGUE RELÃ‚CHÃ‰ (xii)	2	ONTARIO	ONTARIO	15:30:00	3	INCIDENT
160151	A25P0098	730	HARRISON HOT SPRINGS	2	CANADA	CANADA	12	BRITISH COLUMBIA	COLOMBIE-BRITANNIQUE	HARRISON HOT SPRINGS	49.3	7	N	N	121.767	10	W	W	CAE7							2	CANADA	CANADA					16	GROUND COLLISION (GCOL)	COLLISION AU SOL (GCOL)		12	CLASS 5	CLASSE 5	2025-07-21	14	COLLISION (x)	COLLISION (x)	5	PACIFIC	PACIFIQUE	18:05:00	3	INCIDENT
160150	A25C0076	1832	THUNDER BAY	2	CANADA	CANADA	336	ONTARIO	ONTARIO	THUNDER BAY	48.3719	7	N	N	89.3217	10	W	W	CYQT							2	CANADA	CANADA					4	AIRPROX/TCAS ALERT/LOSS OF SEPARATION/NEAR MIDAIR COLLISIONS/MIDAIR COLLISIONS (MAC)	AIRPROX/AVERTISSEMENT TCAS/PERTE Dâ€™ESPACEMENT/COLLISION / QUASICOLLISION EN VOL (MAC)		12	CLASS 5	CLASSE 5	2025-06-30	16	LOSS OF SEPARATION (x)	PERTE D'ESPACEMENT (x)	6	CENTRAL	CENTRE	21:50:00	3	INCIDENT
160149	A25F0288																									3	UNITED STATES	ETATS-UNIS					28	SYSTEM/COMPONENT FAILURE OR MALFUNCTION (NON-POWERPLANT) (SCFâ€“NP)	PANNE OU MAUVAIS FONCTIONNEMENT Dâ€™UN CIRCUIT OU Dâ€™UN COMPOSANT (NE FAISANT PAS PARTIE DU GROUPE MOTOPROPULSEUR) (SCFâ€“NP)	over Pennsylvania	12	CLASS 5	CLASSE 5	2025-07-18	11	EMERGENCY/PRIORITY (xi)	URGENCE/PRIORITÃ‰ (xi)	8	FOREIGN	ETRANGER	03:20:00	3	INCIDENT
160148	A25Q0110	433	Pierre Elliott Trudeau Intl	2	CANADA	CANADA	4	QUEBEC	QUEBEC	Montreal	45.4706	7	N	N	73.7408	10	W	W	CYUL							2	CANADA	CANADA					4	AIRPROX/TCAS ALERT/LOSS OF SEPARATION/NEAR MIDAIR COLLISIONS/MIDAIR COLLISIONS (MAC)	AIRPROX/AVERTISSEMENT TCAS/PERTE Dâ€™ESPACEMENT/COLLISION / QUASICOLLISION EN VOL (MAC)		12	CLASS 5	CLASSE 5	2025-07-20	16	LOSS OF SEPARATION (x)	PERTE D'ESPACEMENT (x)	4	QUEBEC	QUEBEC	13:36:00	3	INCIDENT
160147	A25P0097	844	KAMLOOPS	2	CANADA	CANADA	12	BRITISH COLUMBIA	COLOMBIE-BRITANNIQUE	KAMLOOPS	50.7025	7	N	N	120.449	10	W	W	CYKA							2	CANADA	CANADA					28	SYSTEM/COMPONENT FAILURE OR MALFUNCTION (NON-POWERPLANT) (SCFâ€“NP)	PANNE OU MAUVAIS FONCTIONNEMENT Dâ€™UN CIRCUIT OU Dâ€™UN COMPOSANT (NE FAISANT PAS PARTIE DU GROUPE MOTOPROPULSEUR) (SCFâ€“NP)		12	CLASS 5	CLASSE 5	2025-07-20				5	PACIFIC	PACIFIQUE	09:35:00	1	ACCIDENT
160146	A25Q0109	433	Pierre Elliott Trudeau Intl	2	CANADA	CANADA	4	QUEBEC	QUEBEC	Montreal	45.4706	7	N	N	73.7408	10	W	W	CYUL							2	CANADA	CANADA					4	AIRPROX/TCAS ALERT/LOSS OF SEPARATION/NEAR MIDAIR COLLISIONS/MIDAIR COLLISIONS (MAC)	AIRPROX/AVERTISSEMENT TCAS/PERTE Dâ€™ESPACEMENT/COLLISION / QUASICOLLISION EN VOL (MAC)		12	CLASS 5	CLASSE 5	2025-06-24	16	LOSS OF SEPARATION (x)	PERTE D'ESPACEMENT (x)	4	QUEBEC	QUEBEC	23:58:00	3	INCIDENT
160145	A25Q0108	433	Pierre Elliott Trudeau Intl	2	CANADA	CANADA	4	QUEBEC	QUEBEC	Montreal	45.4706	7	N	N	73.7408	10	W	W	CYUL	4	ENE	East-northeast	78.75	56.25	67.5	2	CANADA	CANADA	10	26	Nautical miles	Miles nautique	4	AIRPROX/TCAS ALERT/LOSS OF SEPARATION/NEAR MIDAIR COLLISIONS/MIDAIR COLLISIONS (MAC)	AIRPROX/AVERTISSEMENT TCAS/PERTE Dâ€™ESPACEMENT/COLLISION / QUASICOLLISION EN VOL (MAC)		12	CLASS 5	CLASSE 5	2025-07-20	16	LOSS OF SEPARATION (x)	PERTE D'ESPACEMENT (x)	4	QUEBEC	QUEBEC	20:20:00	3	INCIDENT
160144	A25W0087	760	JASPER-HINTON	2	CANADA	CANADA	11	ALBERTA	ALBERTA	HINTON	53.5172	7	N	N	117.22	10	W	W	CEC4	4	ENE	East-northeast	78.75	56.25	67.5	2	CANADA	CANADA	22.5	26	Nautical miles	Miles nautique	9	CONTROLLED FLIGHT INTO OR TOWARD TERRAIN (CFIT)	IMPACT SANS PERTE DE CONTRÃ”LE (CFIT)		12	CLASS 5	CLASSE 5	2025-07-21				3	WESTERN	OUEST	08:45:00	1	ACCIDENT
160143	A25Q0107	1448	Jean Lesage Intl	2	CANADA	CANADA	4	QUEBEC	QUEBEC	Quebec City	46.5483	7	N	N	71.2194	10	W	W	CYQB	12	WSW	West-southwest	258.75	236.25	247.5	2	CANADA	CANADA	20	26	Nautical miles	Miles nautique	4	AIRPROX/TCAS ALERT/LOSS OF SEPARATION/NEAR MIDAIR COLLISIONS/MIDAIR COLLISIONS (MAC)	AIRPROX/AVERTISSEMENT TCAS/PERTE Dâ€™ESPACEMENT/COLLISION / QUASICOLLISION EN VOL (MAC)		12	CLASS 5	CLASSE 5	2025-06-15	15	RISK OF COLLISION (x)	RISQUE DE COLLISION (x)	4	QUEBEC	QUEBEC	20:39:00	3	INCIDENT
160142	A25Q0106	5220	MET â€“ Montreal Metropolitan Airport	2	CANADA	CANADA	4	QUEBEC	QUEBEC	Longueuil, QC	45.5189	7	N	N	73.4172	10	W	W	CYHU	11	SW	Southwest	236.25	213.75	225	2	CANADA	CANADA	4	26	Nautical miles	Miles nautique	4	AIRPROX/TCAS ALERT/LOSS OF SEPARATION/NEAR MIDAIR COLLISIONS/MIDAIR COLLISIONS (MAC)	AIRPROX/AVERTISSEMENT TCAS/PERTE Dâ€™ESPACEMENT/COLLISION / QUASICOLLISION EN VOL (MAC)		12	CLASS 5	CLASSE 5	2025-06-21	16	LOSS OF SEPARATION (x)	PERTE D'ESPACEMENT (x)	4	QUEBEC	QUEBEC	12:12:00	3	INCIDENT
160142	A25Q0106	5220	MET â€“ Montreal Metropolitan Airport	2	CANADA	CANADA	4	QUEBEC	QUEBEC	Longueuil, QC	45.5189	7	N	N	73.4172	10	W	W	CYHU	11	SW	Southwest	236.25	213.75	225	2	CANADA	CANADA	4	26	Nautical miles	Miles nautique	24	NAVIGATION ERRORS (NAV)	ERREURS DE NAVIGATION (NAV)		12	CLASS 5	CLASSE 5	2025-06-21	16	LOSS OF SEPARATION (x)	PERTE D'ESPACEMENT (x)	4	QUEBEC	QUEBEC	12:12:00	3	INCIDENT
160141	A25Q0105	1952	WASKAGANISH	2	CANADA	CANADA	4	QUEBEC	QUEBEC	WASKAGANISH	51.2394	7	N	N	77.4764	10	W	W	CYKQ	6	ESE	East-southeast	123.75	101.25	112.5	2	CANADA	CANADA	50	26	Nautical miles	Miles nautique	29	SYSTEM/COMPONENT FAILURE OR MALFUNCTION (POWERPLANT) (SCFâ€“PP)	PANNE OU MAUVAIS FONCTIONNEMENT Dâ€™UN CIRCUIT OU Dâ€™UN COMPOSANT (FAISANT PARTIE DU GROUPE MOTOPROPULSEUR) (SCFâ€“PP)		10	CLASS 3	CLASSE 3	2025-07-19				4	QUEBEC	QUEBEC	11:27:00	1	ACCIDENT
160141	A25Q0105	1952	WASKAGANISH	2	CANADA	CANADA	4	QUEBEC	QUEBEC	WASKAGANISH	51.2394	7	N	N	77.4764	10	W	W	CYKQ	6	ESE	East-southeast	123.75	101.25	112.5	2	CANADA	CANADA	50	26	Nautical miles	Miles nautique	20	LOSS OF CONTROLâ€“INFLIGHT (LOCâ€“I)	PERTE DE CONTRÃ”LE â€“ EN VOL (LOCâ€“I)		10	CLASS 3	CLASSE 3	2025-07-19				4	QUEBEC	QUEBEC	11:27:00	1	ACCIDENT
160140	A25O0101	704	GUELPH	2	CANADA	CANADA	336	ONTARIO	ONTARIO	GUELPH	43.5639	7	N	N	80.1961	10	W	W	CNC4							2	CANADA	CANADA					1	ABNORMAL RUNWAY CONTACT (ARC)	CONTACT ANORMAL AVEC LA PISTE (ARC)		12	CLASS 5	CLASSE 5	2025-07-18				2	ONTARIO	ONTARIO	16:17:00	1	ACCIDENT
160140	A25O0101	704	GUELPH	2	CANADA	CANADA	336	ONTARIO	ONTARIO	GUELPH	43.5639	7	N	N	80.1961	10	W	W	CNC4							2	CANADA	CANADA					19	LOSS OF CONTROLâ€“GROUND (LOCâ€“G)	PERTE DE CONTRÃ”LE â€“ AU SOL (LOCâ€“G)		12	CLASS 5	CLASSE 5	2025-07-18				2	ONTARIO	ONTARIO	16:17:00	1	ACCIDENT
160140	A25O0101	704	GUELPH	2	CANADA	CANADA	336	ONTARIO	ONTARIO	GUELPH	43.5639	7	N	N	80.1961	10	W	W	CNC4							2	CANADA	CANADA					28	SYSTEM/COMPONENT FAILURE OR MALFUNCTION (NON-POWERPLANT) (SCFâ€“NP)	PANNE OU MAUVAIS FONCTIONNEMENT Dâ€™UN CIRCUIT OU Dâ€™UN COMPOSANT (NE FAISANT PAS PARTIE DU GROUPE MOTOPROPULSEUR) (SCFâ€“NP)		12	CLASS 5	CLASSE 5	2025-07-18				2	ONTARIO	ONTARIO	16:17:00	1	ACCIDENT
160139	A25Q0104	433	Pierre Elliott Trudeau Intl	2	CANADA	CANADA	4	QUEBEC	QUEBEC	Montreal	45.4706	7	N	N	73.7408	10	W	W	CYUL							2	CANADA	CANADA					28	SYSTEM/COMPONENT FAILURE OR MALFUNCTION (NON-POWERPLANT) (SCFâ€“NP)	PANNE OU MAUVAIS FONCTIONNEMENT Dâ€™UN CIRCUIT OU Dâ€™UN COMPOSANT (NE FAISANT PAS PARTIE DU GROUPE MOTOPROPULSEUR) (SCFâ€“NP)		12	CLASS 5	CLASSE 5	2025-07-17	11	EMERGENCY/PRIORITY (xi)	URGENCE/PRIORITÃ‰ (xi)	4	QUEBEC	QUEBEC	13:40:00	3	INCIDENT
160135	A25O0099										44.1695	7	N	N	78.8189	10	W	W								2	CANADA	CANADA					8	COLLISION WITH OBSTACLE(S) DURING TAKEOFF AND LANDING (CTOL)	COLLISION AVEC DES OBSTACLES AU DÃ‰COLLAGE ET Ã€ Lâ€™ATTERRISSAGE (CTOL)	Caesarea, Ontario	11	CLASS 4	CLASSE 4	2025-07-18				2	ONTARIO	ONTARIO	16:30:00	1	ACCIDENT
160135	A25O0099										44.1695	7	N	N	78.8189	10	W	W								2	CANADA	CANADA					19	LOSS OF CONTROLâ€“GROUND (LOCâ€“G)	PERTE DE CONTRÃ”LE â€“ AU SOL (LOCâ€“G)	Caesarea, Ontario	11	CLASS 4	CLASSE 4	2025-07-18				2	ONTARIO	ONTARIO	16:30:00	1	ACCIDENT
160134	A25F0285																									549	INTERNATIONAL WATERS	EAUX INTERNATIONALES					23	MEDICAL (MED)	MEDICAL (MED)	North Atlantic	12	CLASS 5	CLASSE 5	2025-07-13	5	UNABLE TO PERFORM (vi)	INAPTE Ã€ EXERCER FONCTIONS (vi)	8	FOREIGN	ETRANGER	17:27:00	3	INCIDENT
160133	A25F0284	3913	Leonardo da Vinci Intl	85	ITALY	ITALIE				Rome	41.8044	7	N	N	12.2508	9	E	E	LIRF							85	ITALY	ITALIE					34	WIND SHEAR OR THUNDERSTORM (WSTRW)	CISAILLEMENT DU VENT OU ORAGE (WSTRW)		12	CLASS 5	CLASSE 5	2025-07-13	11	EMERGENCY/PRIORITY (xi)	URGENCE/PRIORITÃ‰ (xi)	8	FOREIGN	ETRANGER	09:51:00	3	INCIDENT
160132	A25O0098										45.1167	7	N	N	78.0167	10	W	W								2	CANADA	CANADA					29	SYSTEM/COMPONENT FAILURE OR MALFUNCTION (POWERPLANT) (SCFâ€“PP)	PANNE OU MAUVAIS FONCTIONNEMENT Dâ€™UN CIRCUIT OU Dâ€™UN COMPOSANT (FAISANT PARTIE DU GROUPE MOTOPROPULSEUR) (SCFâ€“PP)	Baptiste Lake, Ontario	12	CLASS 5	CLASSE 5	2025-07-04				2	ONTARIO	ONTARIO	17:18:00	1	ACCIDENT
160131	A25C0075	1976	WHALE COVE	2	CANADA	CANADA	501	NUNAVUT	NUNAVUT	WHALE COVE	62.2333	7	N	N	92.6	10	W	W	CYXN	15	NW	Northwest	326.25	303.75	315	2	CANADA	CANADA	19	26	Nautical miles	Miles nautique	11	EXTERNAL LOAD RELATED OCCURRENCES (EXTL)	Ã‰VÃ‰NEMENTS LIÃ‰S AUX CHARGES EXTERNES (EXTL)		12	CLASS 5	CLASSE 5	2025-07-15	10	SLUNG LOAD RELEASED (xii)	CHARGE SOUS Ã‰LINGUE RELÃ‚CHÃ‰ (xii)	6	CENTRAL	CENTRE	18:00:00	3	INCIDENT
160129	A25P0096	1848	TOFINO HARBOUR	2	CANADA	CANADA	12	BRITISH COLUMBIA	COLOMBIE-BRITANNIQUE	TOFINO	49.15	7	N	N	125.9	10	W	W	CAB4							2	CANADA	CANADA					1	ABNORMAL RUNWAY CONTACT (ARC)	CONTACT ANORMAL AVEC LA PISTE (ARC)		12	CLASS 5	CLASSE 5	2025-07-17				5	PACIFIC	PACIFIQUE	17:01:00	1	ACCIDENT
160128	A25P0095	1419	PRINCE GEORGE	2	CANADA	CANADA	12	BRITISH COLUMBIA	COLOMBIE-BRITANNIQUE	PRINCE GEORGE	53.8842	7	N	N	122.677	10	W	W	CYXS	1	N	North	11.25	0	0	2	CANADA	CANADA	20	26	Nautical miles	Miles nautique	29	SYSTEM/COMPONENT FAILURE OR MALFUNCTION (POWERPLANT) (SCFâ€“PP)	PANNE OU MAUVAIS FONCTIONNEMENT Dâ€™UN CIRCUIT OU Dâ€™UN COMPOSANT (FAISANT PARTIE DU GROUPE MOTOPROPULSEUR) (SCFâ€“PP)		12	CLASS 5	CLASSE 5	2025-07-17	11	EMERGENCY/PRIORITY (xi)	URGENCE/PRIORITÃ‰ (xi)	5	PACIFIC	PACIFIQUE	12:40:00	3	INCIDENT
160127	A25P0094	1215	NANAIMO (LONG BEACH)	2	CANADA	CANADA	12	BRITISH COLUMBIA	COLOMBIE-BRITANNIQUE	NANAIMO	49.2	7	N	N	124	10	W	W	CYCD							2	CANADA	CANADA					28	SYSTEM/COMPONENT FAILURE OR MALFUNCTION (NON-POWERPLANT) (SCFâ€“NP)	PANNE OU MAUVAIS FONCTIONNEMENT Dâ€™UN CIRCUIT OU Dâ€™UN COMPOSANT (NE FAISANT PAS PARTIE DU GROUPE MOTOPROPULSEUR) (SCFâ€“NP)		12	CLASS 5	CLASSE 5	2025-07-17	11	EMERGENCY/PRIORITY (xi)	URGENCE/PRIORITÃ‰ (xi)	5	PACIFIC	PACIFIQUE	15:58:00	3	INCIDENT
160126	A25W0086	760	JASPER-HINTON	2	CANADA	CANADA	11	ALBERTA	ALBERTA	HINTON	53.3167	7	N	N	117.75	10	W	W	CEC4	15	NW	Northwest	326.25	303.75	315	2	CANADA	CANADA	15	26	Nautical miles	Miles nautique	29	SYSTEM/COMPONENT FAILURE OR MALFUNCTION (POWERPLANT) (SCFâ€“PP)	PANNE OU MAUVAIS FONCTIONNEMENT Dâ€™UN CIRCUIT OU Dâ€™UN COMPOSANT (FAISANT PARTIE DU GROUPE MOTOPROPULSEUR) (SCFâ€“PP)		12	CLASS 5	CLASSE 5	2025-07-17				3	WESTERN	OUEST	12:19:00	1	ACCIDENT
160125	A25Q0103										46.7627	7	N	N	73.8591	10	W	W								2	CANADA	CANADA					20	LOSS OF CONTROLâ€“INFLIGHT (LOCâ€“I)	PERTE DE CONTRÃ”LE â€“ EN VOL (LOCâ€“I)	Lac Taureau (Baie des quenouilles)	12	CLASS 5	CLASSE 5	2025-07-11				4	QUEBEC	QUEBEC	18:30:00	1	ACCIDENT
160124	A25P0093	992	FALSE BAY	2	CANADA	CANADA	12	BRITISH COLUMBIA	COLOMBIE-BRITANNIQUE	LASQUETI ISLAND	49.5	7	N	N	124.35	10	W	W	CAT7							2	CANADA	CANADA					1	ABNORMAL RUNWAY CONTACT (ARC)	CONTACT ANORMAL AVEC LA PISTE (ARC)		12	CLASS 5	CLASSE 5	2025-07-17				5	PACIFIC	PACIFIQUE	09:21:00	1	ACCIDENT
160123	A25Q0102	1694	St-Honore	2	CANADA	CANADA	4	QUEBEC	QUEBEC	Chicoutimi	48.5719	7	N	N	70.8633	10	W	W	CYRC	4	ENE	East-northeast	78.75	56.25	67.5	2	CANADA	CANADA	8	26	Nautical miles	Miles nautique	29	SYSTEM/COMPONENT FAILURE OR MALFUNCTION (POWERPLANT) (SCFâ€“PP)	PANNE OU MAUVAIS FONCTIONNEMENT Dâ€™UN CIRCUIT OU Dâ€™UN COMPOSANT (FAISANT PARTIE DU GROUPE MOTOPROPULSEUR) (SCFâ€“PP)		12	CLASS 5	CLASSE 5	2025-07-12				4	QUEBEC	QUEBEC	14:55:00	1	ACCIDENT
160122	A25O0097	1010	Lester B. Pearson Intl	2	CANADA	CANADA	336	ONTARIO	ONTARIO	Toronto	43.6767	7	N	N	79.6306	10	W	W	CYYZ							2	CANADA	CANADA					28	SYSTEM/COMPONENT FAILURE OR MALFUNCTION (NON-POWERPLANT) (SCFâ€“NP)	PANNE OU MAUVAIS FONCTIONNEMENT Dâ€™UN CIRCUIT OU Dâ€™UN COMPOSANT (NE FAISANT PAS PARTIE DU GROUPE MOTOPROPULSEUR) (SCFâ€“NP)		12	CLASS 5	CLASSE 5	2025-07-08	11	EMERGENCY/PRIORITY (xi)	URGENCE/PRIORITÃ‰ (xi)	2	ONTARIO	ONTARIO	16:00:00	3	INCIDENT
160121	A25Q0101	65	BAIE-COMEAU	2	CANADA	CANADA	4	QUEBEC	QUEBEC	BAIE-COMEAU	49.1325	7	N	N	68.2044	10	W	W	CYBC							2	CANADA	CANADA					28	SYSTEM/COMPONENT FAILURE OR MALFUNCTION (NON-POWERPLANT) (SCFâ€“NP)	PANNE OU MAUVAIS FONCTIONNEMENT Dâ€™UN CIRCUIT OU Dâ€™UN COMPOSANT (NE FAISANT PAS PARTIE DU GROUPE MOTOPROPULSEUR) (SCFâ€“NP)		12	CLASS 5	CLASSE 5	2025-07-14	2	SMOKE OR FIRE (iii)	FEU/FUMÃ‰E (iii)	4	QUEBEC	QUEBEC	13:30:00	3	INCIDENT
160120	A25Q0100	433	Pierre Elliott Trudeau Intl	2	CANADA	CANADA	4	QUEBEC	QUEBEC	Montreal	45.4706	7	N	N	73.7408	10	W	W	CYUL							2	CANADA	CANADA					28	SYSTEM/COMPONENT FAILURE OR MALFUNCTION (NON-POWERPLANT) (SCFâ€“NP)	PANNE OU MAUVAIS FONCTIONNEMENT Dâ€™UN CIRCUIT OU Dâ€™UN COMPOSANT (NE FAISANT PAS PARTIE DU GROUPE MOTOPROPULSEUR) (SCFâ€“NP)		12	CLASS 5	CLASSE 5	2025-07-09	11	EMERGENCY/PRIORITY (xi)	URGENCE/PRIORITÃ‰ (xi)	4	QUEBEC	QUEBEC	10:10:00	3	INCIDENT
160119	A25Q0099	433	Pierre Elliott Trudeau Intl	2	CANADA	CANADA	4	QUEBEC	QUEBEC	Montreal	45.4706	7	N	N	73.7408	10	W	W	CYUL	5	E	East	101.25	78.75	90	2	CANADA	CANADA	80	26	Nautical miles	Miles nautique	12	FIRE/SMOKE (NON-IMPACT) (Fâ€“NI)	INCENDIE/FUMÃ‰E (SANS IMPACT) (Fâ€“NI)		12	CLASS 5	CLASSE 5	2025-06-19	2	SMOKE OR FIRE (iii)	FEU/FUMÃ‰E (iii)	4	QUEBEC	QUEBEC	00:19:00	3	INCIDENT
160117	A25O0095	1010	Lester B. Pearson Intl	2	CANADA	CANADA	336	ONTARIO	ONTARIO	Toronto	43.6767	7	N	N	79.6306	10	W	W	CYYZ							2	CANADA	CANADA					23	MEDICAL (MED)	MEDICAL (MED)		12	CLASS 5	CLASSE 5	2025-07-04	5	UNABLE TO PERFORM (vi)	INAPTE Ã€ EXERCER FONCTIONS (vi)	2	ONTARIO	ONTARIO	20:45:00	3	INCIDENT
160116	A25O0094	1202	MUSKOKA	2	CANADA	CANADA	336	ONTARIO	ONTARIO	MUSKOKA	44.975	7	N	N	79.3039	10	W	W	CYQA							2	CANADA	CANADA					25	RUNWAY EXCURSION (RE)	SORTIE DE PISTE (RE)		12	CLASS 5	CLASSE 5	2025-07-15	4	RUNWAY EXCURSION (v)	SORTIE DE PISTE (v)	2	ONTARIO	ONTARIO	19:42:00	3	INCIDENT
160115	A25O0093	1352	PICTON	2	CANADA	CANADA	336	ONTARIO	ONTARIO	PICTON	43.9833	7	N	N	77.1333	10	W	W	CNT7	11	SW	Southwest	236.25	213.75	225	2	CANADA	CANADA	5	26	Nautical miles	Miles nautique	1	ABNORMAL RUNWAY CONTACT (ARC)	CONTACT ANORMAL AVEC LA PISTE (ARC)		12	CLASS 5	CLASSE 5	2025-07-16				2	ONTARIO	ONTARIO	16:30:00	1	ACCIDENT
160114	A25C0074	2001	James Armstrong Richardson Intl	2	CANADA	CANADA	9	MANITOBA	MANITOBA	Winnipeg	49.91	7	N	N	97.24	10	W	W	CYWG							2	CANADA	CANADA					26	RUNWAY INCURSION (RI)	INCURSION SUR PISTE (RI)		12	CLASS 5	CLASSE 5	2025-07-09	15	RISK OF COLLISION (x)	RISQUE DE COLLISION (x)	6	CENTRAL	CENTRE	23:34:00	3	INCIDENT
160113	A25Q0098	285	CHIBOUGAMAU/CHAPAIS	2	CANADA	CANADA	4	QUEBEC	QUEBEC	CHIBOUGAMAU	49.7719	7	N	N	74.5281	10	W	W	CYMT							2	CANADA	CANADA					12	FIRE/SMOKE (NON-IMPACT) (Fâ€“NI)	INCENDIE/FUMÃ‰E (SANS IMPACT) (Fâ€“NI)		12	CLASS 5	CLASSE 5	2025-07-07	2	SMOKE OR FIRE (iii)	FEU/FUMÃ‰E (iii)	4	QUEBEC	QUEBEC	18:30:00	3	INCIDENT
160113	A25Q0098	285	CHIBOUGAMAU/CHAPAIS	2	CANADA	CANADA	4	QUEBEC	QUEBEC	CHIBOUGAMAU	49.7719	7	N	N	74.5281	10	W	W	CYMT							2	CANADA	CANADA					28	SYSTEM/COMPONENT FAILURE OR MALFUNCTION (NON-POWERPLANT) (SCFâ€“NP)	PANNE OU MAUVAIS FONCTIONNEMENT Dâ€™UN CIRCUIT OU Dâ€™UN COMPOSANT (NE FAISANT PAS PARTIE DU GROUPE MOTOPROPULSEUR) (SCFâ€“NP)		12	CLASS 5	CLASSE 5	2025-07-07	2	SMOKE OR FIRE (iii)	FEU/FUMÃ‰E (iii)	4	QUEBEC	QUEBEC	18:30:00	3	INCIDENT
160109	A25O0091	1839	Timmins (Victor M. Power)	2	CANADA	CANADA	336	ONTARIO	ONTARIO	TIMMINS	48.5706	7	N	N	81.3767	10	W	W	CYTS	3	NE	Northeast	56.25	33.75	45	2	CANADA	CANADA	30	26	Nautical miles	Miles nautique	28	SYSTEM/COMPONENT FAILURE OR MALFUNCTION (NON-POWERPLANT) (SCFâ€“NP)	PANNE OU MAUVAIS FONCTIONNEMENT Dâ€™UN CIRCUIT OU Dâ€™UN COMPOSANT (NE FAISANT PAS PARTIE DU GROUPE MOTOPROPULSEUR) (SCFâ€“NP)		12	CLASS 5	CLASSE 5	2025-07-15	2	SMOKE OR FIRE (iii)	FEU/FUMÃ‰E (iii)	2	ONTARIO	ONTARIO	14:36:00	3	INCIDENT
160109	A25O0091	1839	Timmins (Victor M. Power)	2	CANADA	CANADA	336	ONTARIO	ONTARIO	TIMMINS	48.5706	7	N	N	81.3767	10	W	W	CYTS	3	NE	Northeast	56.25	33.75	45	2	CANADA	CANADA	30	26	Nautical miles	Miles nautique	12	FIRE/SMOKE (NON-IMPACT) (Fâ€“NI)	INCENDIE/FUMÃ‰E (SANS IMPACT) (Fâ€“NI)		12	CLASS 5	CLASSE 5	2025-07-15	2	SMOKE OR FIRE (iii)	FEU/FUMÃ‰E (iii)	2	ONTARIO	ONTARIO	14:36:00	3	INCIDENT
160108	A25C0073	1477	Regina Intl	2	CANADA	CANADA	10	SASKATCHEWAN	SASKATCHEWAN	Regina	50.4972	7	N	N	100.681	10	W	W	CYQR	5	E	East	101.25	78.75	90	2	CANADA	CANADA	150	26	Nautical miles	Miles nautique	12	FIRE/SMOKE (NON-IMPACT) (Fâ€“NI)	INCENDIE/FUMÃ‰E (SANS IMPACT) (Fâ€“NI)		12	CLASS 5	CLASSE 5	2025-07-15	11	EMERGENCY/PRIORITY (xi)	URGENCE/PRIORITÃ‰ (xi)	6	CENTRAL	CENTRE	01:46:00	3	INCIDENT
160107	A25P0091	1427	PRINCE RUPERT	2	CANADA	CANADA	12	BRITISH COLUMBIA	COLOMBIE-BRITANNIQUE	PRINCE RUPERT	54.2858	7	N	N	130.445	10	W	W	CYPR	1	N	North	11.25	0	0	2	CANADA	CANADA	144	26	Nautical miles	Miles nautique	11	EXTERNAL LOAD RELATED OCCURRENCES (EXTL)	Ã‰VÃ‰NEMENTS LIÃ‰S AUX CHARGES EXTERNES (EXTL)		12	CLASS 5	CLASSE 5	2025-07-11	3	DIFFICULT TO CONTROL (iv)	DIFFICULTÃ‰S DE MAÃŽTRISE (iv)	5	PACIFIC	PACIFIQUE	11:00:00	3	INCIDENT
160106	A25W0085	1972	WETASKIWIN REGIONAL	2	CANADA	CANADA	11	ALBERTA	ALBERTA	WETASKIWIN	52.965	7	N	N	113.411	10	W	W	CEX3							2	CANADA	CANADA					28	SYSTEM/COMPONENT FAILURE OR MALFUNCTION (NON-POWERPLANT) (SCFâ€“NP)	PANNE OU MAUVAIS FONCTIONNEMENT Dâ€™UN CIRCUIT OU Dâ€™UN COMPOSANT (NE FAISANT PAS PARTIE DU GROUPE MOTOPROPULSEUR) (SCFâ€“NP)		12	CLASS 5	CLASSE 5	2025-07-15	1	ENGINE (i)	MOTEUR (i)	3	WESTERN	OUEST	00:20:00	3	INCIDENT
160105	A25C0072	1822	THOMPSON	2	CANADA	CANADA	9	MANITOBA	MANITOBA	THOMPSON	57.088	7	N	N	98.0753	10	W	W	CYTH	16	NNW	North-northwest	348.75	326.25	337.5	2	CANADA	CANADA	80	26	Nautical miles	Miles nautique	7	CABIN SAFETY EVENTS (CABIN)	Ã‰VÃ‰NEMENTS LIÃ‰S Ã€ LA SÃ‰CURITÃ‰ DES CABINES (CABIN)		12	CLASS 5	CLASSE 5	2025-07-07	11	EMERGENCY/PRIORITY (xi)	URGENCE/PRIORITÃ‰ (xi)	6	CENTRAL	CENTRE	20:30:00	3	INCIDENT
160104	A25O0090	787	CENTRALIA/HURON AIRPARK	2	CANADA	CANADA	336	ONTARIO	ONTARIO	CENTRALIA	43.2833	7	N	N	81.5	10	W	W	CYCE							2	CANADA	CANADA					29	SYSTEM/COMPONENT FAILURE OR MALFUNCTION (POWERPLANT) (SCFâ€“PP)	PANNE OU MAUVAIS FONCTIONNEMENT Dâ€™UN CIRCUIT OU Dâ€™UN COMPOSANT (FAISANT PARTIE DU GROUPE MOTOPROPULSEUR) (SCFâ€“PP)		12	CLASS 5	CLASSE 5	2025-07-03	11	EMERGENCY/PRIORITY (xi)	URGENCE/PRIORITÃ‰ (xi)	2	ONTARIO	ONTARIO	22:30:00	3	INCIDENT
160103	A25O0089	1010	Lester B. Pearson Intl	2	CANADA	CANADA	336	ONTARIO	ONTARIO	Toronto	43.6767	7	N	N	79.6306	10	W	W	CYYZ							2	CANADA	CANADA					4	AIRPROX/TCAS ALERT/LOSS OF SEPARATION/NEAR MIDAIR COLLISIONS/MIDAIR COLLISIONS (MAC)	AIRPROX/AVERTISSEMENT TCAS/PERTE Dâ€™ESPACEMENT/COLLISION / QUASICOLLISION EN VOL (MAC)		12	CLASS 5	CLASSE 5	2025-07-01	16	LOSS OF SEPARATION (x)	PERTE D'ESPACEMENT (x)	2	ONTARIO	ONTARIO	15:11:00	3	INCIDENT
160102	A25F0282	4614	Jorge ChÃ¡vez Intl	277	PERU	PEROU				Lima	12.0219	8	S	S	77.1144	10	W	W	SPJC							277	PERU	PEROU					28	SYSTEM/COMPONENT FAILURE OR MALFUNCTION (NON-POWERPLANT) (SCFâ€“NP)	PANNE OU MAUVAIS FONCTIONNEMENT Dâ€™UN CIRCUIT OU Dâ€™UN COMPOSANT (NE FAISANT PAS PARTIE DU GROUPE MOTOPROPULSEUR) (SCFâ€“NP)		12	CLASS 5	CLASSE 5	2025-07-05	11	EMERGENCY/PRIORITY (xi)	URGENCE/PRIORITÃ‰ (xi)	8	FOREIGN	ETRANGER	10:00:00	3	INCIDENT
160100	A25O0088	1010	Lester B. Pearson Intl	2	CANADA	CANADA	336	ONTARIO	ONTARIO	Toronto	43.6767	7	N	N	79.6306	10	W	W	CYYZ							2	CANADA	CANADA					28	SYSTEM/COMPONENT FAILURE OR MALFUNCTION (NON-POWERPLANT) (SCFâ€“NP)	PANNE OU MAUVAIS FONCTIONNEMENT Dâ€™UN CIRCUIT OU Dâ€™UN COMPOSANT (NE FAISANT PAS PARTIE DU GROUPE MOTOPROPULSEUR) (SCFâ€“NP)		12	CLASS 5	CLASSE 5	2025-06-30	11	EMERGENCY/PRIORITY (xi)	URGENCE/PRIORITÃ‰ (xi)	2	ONTARIO	ONTARIO	14:10:00	3	INCIDENT
160099	A25C0071	933	LA RONGE	2	CANADA	CANADA	10	SASKATCHEWAN	SASKATCHEWAN	LA RONGE	55.1	7	N	N	105.283	10	W	W	CJZ9	10	SSW	South-southwest	213.75	191.25	202.5	2	CANADA	CANADA	2.5	26	Nautical miles	Miles nautique	16	GROUND COLLISION (GCOL)	COLLISION AU SOL (GCOL)		12	CLASS 5	CLASSE 5	2025-07-11				6	CENTRAL	CENTRE	16:36:00	1	ACCIDENT
160098	A25C0070	1621	SIOUX LOOKOUT	2	CANADA	CANADA	336	ONTARIO	ONTARIO	SIOUX LOOKOUT	50.4609	7	N	N	91.8637	10	W	W	CYXL	1	N	North	11.25	0	0	2	CANADA	CANADA	22	26	Nautical miles	Miles nautique	16	GROUND COLLISION (GCOL)	COLLISION AU SOL (GCOL)		12	CLASS 5	CLASSE 5	2025-07-14				6	CENTRAL	CENTRE	19:45:00	1	ACCIDENT
160097	A25W0084	2021	YELLOWKNIFE	2	CANADA	CANADA	23	NORTHWEST TERRITORIES	TERRITOIRES DU NORD-OUEST	YELLOWKNIFE	62.8173	7	N	N	115.923	10	W	W	CYZF	14	WNW	West-northwest	303.75	281.25	292.5	2	CANADA	CANADA	49	26	Nautical miles	Miles nautique	28	SYSTEM/COMPONENT FAILURE OR MALFUNCTION (NON-POWERPLANT) (SCFâ€“NP)	PANNE OU MAUVAIS FONCTIONNEMENT Dâ€™UN CIRCUIT OU Dâ€™UN COMPOSANT (NE FAISANT PAS PARTIE DU GROUPE MOTOPROPULSEUR) (SCFâ€“NP)		10	CLASS 3	CLASSE 3	2025-07-14				3	WESTERN	OUEST	13:10:00	1	ACCIDENT
160096	A25W0083	2021	YELLOWKNIFE	2	CANADA	CANADA	23	NORTHWEST TERRITORIES	TERRITOIRES DU NORD-OUEST	YELLOWKNIFE	62.4631	7	N	N	114.44	10	W	W	CYZF							2	CANADA	CANADA					26	RUNWAY INCURSION (RI)	INCURSION SUR PISTE (RI)		12	CLASS 5	CLASSE 5	2025-07-13	15	RISK OF COLLISION (x)	RISQUE DE COLLISION (x)	3	WESTERN	OUEST	11:43:00	3	INCIDENT
160095	A25W0082	2021	YELLOWKNIFE	2	CANADA	CANADA	23	NORTHWEST TERRITORIES	TERRITOIRES DU NORD-OUEST	YELLOWKNIFE	62.4631	7	N	N	114.44	10	W	W	CYZF	9	S	South	191.25	168.75	180	2	CANADA	CANADA	59	26	Nautical miles	Miles nautique	29	SYSTEM/COMPONENT FAILURE OR MALFUNCTION (POWERPLANT) (SCFâ€“PP)	PANNE OU MAUVAIS FONCTIONNEMENT Dâ€™UN CIRCUIT OU Dâ€™UN COMPOSANT (FAISANT PARTIE DU GROUPE MOTOPROPULSEUR) (SCFâ€“PP)		12	CLASS 5	CLASSE 5	2025-07-11	1	ENGINE (i)	MOTEUR (i)	3	WESTERN	OUEST	15:27:00	3	INCIDENT
160094	A25C0069	1353	PIKANGIKUM	2	CANADA	CANADA	336	ONTARIO	ONTARIO	PIKANGIKUM	51.4856	7	N	N	94.4111	10	W	W	CYPM	7	SE	Southeast	146.25	123.75	135	2	CANADA	CANADA	25	26	Nautical miles	Miles nautique	4	AIRPROX/TCAS ALERT/LOSS OF SEPARATION/NEAR MIDAIR COLLISIONS/MIDAIR COLLISIONS (MAC)	AIRPROX/AVERTISSEMENT TCAS/PERTE Dâ€™ESPACEMENT/COLLISION / QUASICOLLISION EN VOL (MAC)		12	CLASS 5	CLASSE 5	2025-07-09	15	RISK OF COLLISION (x)	RISQUE DE COLLISION (x)	6	CENTRAL	CENTRE	19:15:00	3	INCIDENT
160093	A25C0068	1832	THUNDER BAY	2	CANADA	CANADA	336	ONTARIO	ONTARIO	THUNDER BAY	49.1	7	N	N	90.25	10	W	W	CYQT	15	NW	Northwest	326.25	303.75	315	2	CANADA	CANADA	57	26	Nautical miles	Miles nautique	23	MEDICAL (MED)	MEDICAL (MED)		12	CLASS 5	CLASSE 5	2025-07-10	5	UNABLE TO PERFORM (vi)	INAPTE Ã€ EXERCER FONCTIONS (vi)	6	CENTRAL	CENTRE	05:45:00	3	INCIDENT
160091	A25F0279	3901	Newark Liberty Intl	3	UNITED STATES	ETATS-UNIS	375	NEW JERSEY	NEW JERSEY	Newark	40.6925	7	N	N	74.1686	10	W	W	KEWR							3	UNITED STATES	ETATS-UNIS					12	FIRE/SMOKE (NON-IMPACT) (Fâ€“NI)	INCENDIE/FUMÃ‰E (SANS IMPACT) (Fâ€“NI)		12	CLASS 5	CLASSE 5	2025-07-13	2	SMOKE OR FIRE (iii)	FEU/FUMÃ‰E (iii)	8	FOREIGN	ETRANGER	18:00:00	3	INCIDENT
160090	A25F0278	3873	Miami Intl	3	UNITED STATES	ETATS-UNIS	373	FLORIDA	FLORIDE	Miami	25.7953	7	N	N	80.29	10	W	W	KMIA							3	UNITED STATES	ETATS-UNIS					4	AIRPROX/TCAS ALERT/LOSS OF SEPARATION/NEAR MIDAIR COLLISIONS/MIDAIR COLLISIONS (MAC)	AIRPROX/AVERTISSEMENT TCAS/PERTE Dâ€™ESPACEMENT/COLLISION / QUASICOLLISION EN VOL (MAC)		12	CLASS 5	CLASSE 5	2025-06-30	15	RISK OF COLLISION (x)	RISQUE DE COLLISION (x)	8	FOREIGN	ETRANGER	04:34:00	3	INCIDENT
160088	A25P0090	1912	Vancouver Intl	2	CANADA	CANADA	12	BRITISH COLUMBIA	COLOMBIE-BRITANNIQUE	Vancouver	49.1947	7	N	N	123.184	10	W	W	CYVR							2	CANADA	CANADA					10	EVACUATION (EVAC)	Ã‰VACUATION (EVAC)		12	CLASS 5	CLASSE 5	2025-07-12	2	SMOKE OR FIRE (iii)	FEU/FUMÃ‰E (iii)	5	PACIFIC	PACIFIQUE	22:10:00	3	INCIDENT
160088	A25P0090	1912	Vancouver Intl	2	CANADA	CANADA	12	BRITISH COLUMBIA	COLOMBIE-BRITANNIQUE	Vancouver	49.1947	7	N	N	123.184	10	W	W	CYVR							2	CANADA	CANADA					12	FIRE/SMOKE (NON-IMPACT) (Fâ€“NI)	INCENDIE/FUMÃ‰E (SANS IMPACT) (Fâ€“NI)		12	CLASS 5	CLASSE 5	2025-07-12	2	SMOKE OR FIRE (iii)	FEU/FUMÃ‰E (iii)	5	PACIFIC	PACIFIQUE	22:10:00	3	INCIDENT
160087	A25W0081	3869	Firebag	2	CANADA	CANADA	11	ALBERTA	ALBERTA	Fort Mackay	57.2758	7	N	N	110.977	10	W	W	CYFI	15	NW	Northwest	326.25	303.75	315	2	CANADA	CANADA	8	26	Nautical miles	Miles nautique	4	AIRPROX/TCAS ALERT/LOSS OF SEPARATION/NEAR MIDAIR COLLISIONS/MIDAIR COLLISIONS (MAC)	AIRPROX/AVERTISSEMENT TCAS/PERTE Dâ€™ESPACEMENT/COLLISION / QUASICOLLISION EN VOL (MAC)		12	CLASS 5	CLASSE 5	2025-07-10	15	RISK OF COLLISION (x)	RISQUE DE COLLISION (x)	3	WESTERN	OUEST	12:15:00	3	INCIDENT
160084	A25W0080	754	HIGH LEVEL	2	CANADA	CANADA	11	ALBERTA	ALBERTA	HIGH LEVEL	58.6217	7	N	N	117.165	10	W	W	CYOJ	8	SSE	South-southeast	168.75	146.25	157.5	2	CANADA	CANADA	48	26	Nautical miles	Miles nautique	11	EXTERNAL LOAD RELATED OCCURRENCES (EXTL)	Ã‰VÃ‰NEMENTS LIÃ‰S AUX CHARGES EXTERNES (EXTL)		12	CLASS 5	CLASSE 5	2025-07-10				3	WESTERN	OUEST	20:33:00	1	ACCIDENT
160083	A25A0039	664	GOOSE BAY	2	CANADA	CANADA	6	NEWFOUNDLAND AND LABRADOR	TERRE-NEUVE ET LABRADOR	GOOSE BAY		7	N	N		10	W	W	CYYR	16	NNW	North-northwest	348.75	326.25	337.5	2	CANADA	CANADA	258	26	Nautical miles	Miles nautique	28	SYSTEM/COMPONENT FAILURE OR MALFUNCTION (NON-POWERPLANT) (SCFâ€“NP)	PANNE OU MAUVAIS FONCTIONNEMENT Dâ€™UN CIRCUIT OU Dâ€™UN COMPOSANT (NE FAISANT PAS PARTIE DU GROUPE MOTOPROPULSEUR) (SCFâ€“NP)		12	CLASS 5	CLASSE 5	2025-07-07	6	DEPRESSURIZATION (vii)	DÃ‰COMPRESSION (vii)	1	ATLANTIC	ATLANTIQUE	07:22:00	3	INCIDENT
160081	A25C0067	1832	THUNDER BAY	2	CANADA	CANADA	336	ONTARIO	ONTARIO	THUNDER BAY	48.3719	7	N	N	89.3217	10	W	W	CYQT							2	CANADA	CANADA					28	SYSTEM/COMPONENT FAILURE OR MALFUNCTION (NON-POWERPLANT) (SCFâ€“NP)	PANNE OU MAUVAIS FONCTIONNEMENT Dâ€™UN CIRCUIT OU Dâ€™UN COMPOSANT (NE FAISANT PAS PARTIE DU GROUPE MOTOPROPULSEUR) (SCFâ€“NP)		12	CLASS 5	CLASSE 5	2025-07-06	11	EMERGENCY/PRIORITY (xi)	URGENCE/PRIORITÃ‰ (xi)	6	CENTRAL	CENTRE	19:50:00	3	INCIDENT
160080	A25F0275	3901	Newark Liberty Intl	3	UNITED STATES	ETATS-UNIS	375	NEW JERSEY	NEW JERSEY	Newark	40.6925	7	N	N	74.1686	10	W	W	KEWR							3	UNITED STATES	ETATS-UNIS					28	SYSTEM/COMPONENT FAILURE OR MALFUNCTION (NON-POWERPLANT) (SCFâ€“NP)	PANNE OU MAUVAIS FONCTIONNEMENT Dâ€™UN CIRCUIT OU Dâ€™UN COMPOSANT (NE FAISANT PAS PARTIE DU GROUPE MOTOPROPULSEUR) (SCFâ€“NP)		12	CLASS 5	CLASSE 5	2025-07-02	11	EMERGENCY/PRIORITY (xi)	URGENCE/PRIORITÃ‰ (xi)	8	FOREIGN	ETRANGER	21:05:00	3	INCIDENT
160078	A25A0037	413	DEER LAKE	2	CANADA	CANADA	6	NEWFOUNDLAND AND LABRADOR	TERRE-NEUVE ET LABRADOR	DEER LAKE	49.2092	7	N	N	57.3944	10	W	W	CYDF	6	ESE	East-southeast	123.75	101.25	112.5	2	CANADA	CANADA	76	26	Nautical miles	Miles nautique	28	SYSTEM/COMPONENT FAILURE OR MALFUNCTION (NON-POWERPLANT) (SCFâ€“NP)	PANNE OU MAUVAIS FONCTIONNEMENT Dâ€™UN CIRCUIT OU Dâ€™UN COMPOSANT (NE FAISANT PAS PARTIE DU GROUPE MOTOPROPULSEUR) (SCFâ€“NP)		12	CLASS 5	CLASSE 5	2025-05-28	6	DEPRESSURIZATION (vii)	DÃ‰COMPRESSION (vii)	1	ATLANTIC	ATLANTIQUE	14:40:00	3	INCIDENT
160077	A25Q0096	924	LA GRANDE RIVIÃˆRE	2	CANADA	CANADA	4	QUEBEC	QUEBEC	LA GRANDE RIVIÃˆRE	53.6253	7	N	N	77.7042	10	W	W	CYGL	8	SSE	South-southeast	168.75	146.25	157.5	2	CANADA	CANADA	170	26	Nautical miles	Miles nautique	28	SYSTEM/COMPONENT FAILURE OR MALFUNCTION (NON-POWERPLANT) (SCFâ€“NP)	PANNE OU MAUVAIS FONCTIONNEMENT Dâ€™UN CIRCUIT OU Dâ€™UN COMPOSANT (NE FAISANT PAS PARTIE DU GROUPE MOTOPROPULSEUR) (SCFâ€“NP)		12	CLASS 5	CLASSE 5	2025-07-05	11	EMERGENCY/PRIORITY (xi)	URGENCE/PRIORITÃ‰ (xi)	4	QUEBEC	QUEBEC	00:10:00	3	INCIDENT
160074	A25W0079	471	Edmonton Intl	2	CANADA	CANADA	11	ALBERTA	ALBERTA	Edmonton	53.31	7	N	N	113.579	10	W	W	CYEG	1	N	North	11.25	0	0	2	CANADA	CANADA	250	26	Nautical miles	Miles nautique	28	SYSTEM/COMPONENT FAILURE OR MALFUNCTION (NON-POWERPLANT) (SCFâ€“NP)	PANNE OU MAUVAIS FONCTIONNEMENT Dâ€™UN CIRCUIT OU Dâ€™UN COMPOSANT (NE FAISANT PAS PARTIE DU GROUPE MOTOPROPULSEUR) (SCFâ€“NP)		12	CLASS 5	CLASSE 5	2025-07-04	11	EMERGENCY/PRIORITY (xi)	URGENCE/PRIORITÃ‰ (xi)	3	WESTERN	OUEST	19:45:00	3	INCIDENT
160073	A25C0066	1739	STEINBACH (SOUTH)	2	CANADA	CANADA	9	MANITOBA	MANITOBA	STEINBACH	49.4854	7	N	N	96.6972	10	W	W	CKK7	9	S	South	191.25	168.75	180	2	CANADA	CANADA	0.25	26	Nautical miles	Miles nautique	4	AIRPROX/TCAS ALERT/LOSS OF SEPARATION/NEAR MIDAIR COLLISIONS/MIDAIR COLLISIONS (MAC)	AIRPROX/AVERTISSEMENT TCAS/PERTE Dâ€™ESPACEMENT/COLLISION / QUASICOLLISION EN VOL (MAC)		11	CLASS 4	CLASSE 4	2025-07-08				6	CENTRAL	CENTRE	09:00:00	1	ACCIDENT
160071	A25O0086	1010	Lester B. Pearson Intl	2	CANADA	CANADA	336	ONTARIO	ONTARIO	Toronto	43.6767	7	N	N	79.6306	10	W	W	CYYZ							2	CANADA	CANADA					28	SYSTEM/COMPONENT FAILURE OR MALFUNCTION (NON-POWERPLANT) (SCFâ€“NP)	PANNE OU MAUVAIS FONCTIONNEMENT Dâ€™UN CIRCUIT OU Dâ€™UN COMPOSANT (NE FAISANT PAS PARTIE DU GROUPE MOTOPROPULSEUR) (SCFâ€“NP)		12	CLASS 5	CLASSE 5	2025-06-26	11	EMERGENCY/PRIORITY (xi)	URGENCE/PRIORITÃ‰ (xi)	2	ONTARIO	ONTARIO	16:40:00	3	INCIDENT
160070	A25P0088	1743	STEWART	2	CANADA	CANADA	12	BRITISH COLUMBIA	COLOMBIE-BRITANNIQUE	STEWART	56.6845	7	N	N	131.077	10	W	W	CZST	2	NNE	North-northeast	33.75	11.25	22.5	2	CANADA	CANADA	58	26	Nautical miles	Miles nautique	11	EXTERNAL LOAD RELATED OCCURRENCES (EXTL)	Ã‰VÃ‰NEMENTS LIÃ‰S AUX CHARGES EXTERNES (EXTL)		12	CLASS 5	CLASSE 5	2025-06-18	10	SLUNG LOAD RELEASED (xii)	CHARGE SOUS Ã‰LINGUE RELÃ‚CHÃ‰ (xii)	5	PACIFIC	PACIFIQUE	08:55:00	3	INCIDENT
160069	A25W0078	230	Calgary Intl	2	CANADA	CANADA	11	ALBERTA	ALBERTA	Calgary	51.1225	7	N	N	114.013	10	W	W	CYYC							2	CANADA	CANADA					30	TURBULENCE ENCOUNTER (TURB)	PASSAGE DANS UNE ZONE DE TURBULENCE (TURB)		12	CLASS 5	CLASSE 5	2025-07-03	3	DIFFICULT TO CONTROL (iv)	DIFFICULTÃ‰S DE MAÃŽTRISE (iv)	3	WESTERN	OUEST	14:12:00	3	INCIDENT
160067	A25A0036	1718	ST. JOHN'S INTL	2	CANADA	CANADA	6	NEWFOUNDLAND AND LABRADOR	TERRE-NEUVE ET LABRADOR	ST. JOHN'S		7	N	N		10	W	W	CYYT	5	E	East	101.25	78.75	90	2	CANADA	CANADA	655	26	Nautical miles	Miles nautique	29	SYSTEM/COMPONENT FAILURE OR MALFUNCTION (POWERPLANT) (SCFâ€“PP)	PANNE OU MAUVAIS FONCTIONNEMENT Dâ€™UN CIRCUIT OU Dâ€™UN COMPOSANT (FAISANT PARTIE DU GROUPE MOTOPROPULSEUR) (SCFâ€“PP)		12	CLASS 5	CLASSE 5	2025-07-06	1	ENGINE (i)	MOTEUR (i)	1	ATLANTIC	ATLANTIQUE	11:05:00	3	INCIDENT
160066	A25O0085	1010	Lester B. Pearson Intl	2	CANADA	CANADA	336	ONTARIO	ONTARIO	Toronto	43.6767	7	N	N	79.6306	10	W	W	CYYZ							2	CANADA	CANADA					28	SYSTEM/COMPONENT FAILURE OR MALFUNCTION (NON-POWERPLANT) (SCFâ€“NP)	PANNE OU MAUVAIS FONCTIONNEMENT Dâ€™UN CIRCUIT OU Dâ€™UN COMPOSANT (NE FAISANT PAS PARTIE DU GROUPE MOTOPROPULSEUR) (SCFâ€“NP)		12	CLASS 5	CLASSE 5	2025-06-27	11	EMERGENCY/PRIORITY (xi)	URGENCE/PRIORITÃ‰ (xi)	2	ONTARIO	ONTARIO	18:10:00	3	INCIDENT
160065	A25F0272										40.6925	7	N	N	74.1686	10	W	W								3	UNITED STATES	ETATS-UNIS					12	FIRE/SMOKE (NON-IMPACT) (Fâ€“NI)	INCENDIE/FUMÃ‰E (SANS IMPACT) (Fâ€“NI)	in vicinity of KEWR - Newark Liberty Intl - Newark	12	CLASS 5	CLASSE 5	2025-07-04	2	SMOKE OR FIRE (iii)	FEU/FUMÃ‰E (iii)	8	FOREIGN	ETRANGER	21:24:00	3	INCIDENT
160064	A25P0087										51.5556	7	N	N	121.2	10	W	W								2	CANADA	CANADA					20	LOSS OF CONTROLâ€“INFLIGHT (LOCâ€“I)	PERTE DE CONTRÃ”LE â€“ EN VOL (LOCâ€“I)	Lone Butte, BC	12	CLASS 5	CLASSE 5	2025-07-06				5	PACIFIC	PACIFIQUE	11:56:00	1	ACCIDENT
160063	A25W0077	5375	Hespero/Safron Residence Heliport	2	CANADA	CANADA	11	ALBERTA	ALBERTA	Hespero, AB	52.2894	7	N	N	114.436	10	W	W	CTS6							2	CANADA	CANADA					20	LOSS OF CONTROLâ€“INFLIGHT (LOCâ€“I)	PERTE DE CONTRÃ”LE â€“ EN VOL (LOCâ€“I)		11	CLASS 4	CLASSE 4	2025-07-06				3	WESTERN	OUEST	12:19:00	1	ACCIDENT
160063	A25W0077	5375	Hespero/Safron Residence Heliport	2	CANADA	CANADA	11	ALBERTA	ALBERTA	Hespero, AB	52.2894	7	N	N	114.436	10	W	W	CTS6							2	CANADA	CANADA					1	ABNORMAL RUNWAY CONTACT (ARC)	CONTACT ANORMAL AVEC LA PISTE (ARC)		11	CLASS 4	CLASSE 4	2025-07-06				3	WESTERN	OUEST	12:19:00	1	ACCIDENT
160062	A25F0271										40.7767	7	N	N	79.9511	10	W	W								3	UNITED STATES	ETATS-UNIS					30	TURBULENCE ENCOUNTER (TURB)	PASSAGE DANS UNE ZONE DE TURBULENCE (TURB)	in vicinity of KBTP - Pittsburgh/Butler Regional Airport - Butler	12	CLASS 5	CLASSE 5	2025-06-28	3	DIFFICULT TO CONTROL (iv)	DIFFICULTÃ‰S DE MAÃŽTRISE (iv)	8	FOREIGN	ETRANGER	18:27:00	3	INCIDENT
160061	A25F0270	5161	RamÃ³n Villeda Morales International	80	HONDURAS	HONDURAS				San Pedro Sula, CortÃ©s	15.4519	7	N	N	87.9242	10	W	W	MHLM							80	HONDURAS	HONDURAS					28	SYSTEM/COMPONENT FAILURE OR MALFUNCTION (NON-POWERPLANT) (SCFâ€“NP)	PANNE OU MAUVAIS FONCTIONNEMENT Dâ€™UN CIRCUIT OU Dâ€™UN COMPOSANT (NE FAISANT PAS PARTIE DU GROUPE MOTOPROPULSEUR) (SCFâ€“NP)		12	CLASS 5	CLASSE 5	2025-07-02	11	EMERGENCY/PRIORITY (xi)	URGENCE/PRIORITÃ‰ (xi)	8	FOREIGN	ETRANGER	20:45:00	3	INCIDENT
160060	A25F0269										18.5675	7	N	N	68.3633	10	W	W								59	DOMINICAN REPUBLIC	REP. DOMINICAINE					23	MEDICAL (MED)	MEDICAL (MED)	MDPC - Punta Cana Intl - Punta Cana (vicinity)	12	CLASS 5	CLASSE 5	2025-07-01	5	UNABLE TO PERFORM (vi)	INAPTE Ã€ EXERCER FONCTIONS (vi)	8	FOREIGN	ETRANGER	16:30:00	3	INCIDENT
160059	A25P0086	421	DELTA HERITAGE AIR PARK	2	CANADA	CANADA	12	BRITISH COLUMBIA	COLOMBIE-BRITANNIQUE	DELTA	49.0786	7	N	N	122.938	10	W	W	CAK3							2	CANADA	CANADA					16	GROUND COLLISION (GCOL)	COLLISION AU SOL (GCOL)		12	CLASS 5	CLASSE 5	2025-07-03				5	PACIFIC	PACIFIQUE	14:08:00	1	ACCIDENT
160059	A25P0086	421	DELTA HERITAGE AIR PARK	2	CANADA	CANADA	12	BRITISH COLUMBIA	COLOMBIE-BRITANNIQUE	DELTA	49.0786	7	N	N	122.938	10	W	W	CAK3							2	CANADA	CANADA					25	RUNWAY EXCURSION (RE)	SORTIE DE PISTE (RE)		12	CLASS 5	CLASSE 5	2025-07-03				5	PACIFIC	PACIFIQUE	14:08:00	1	ACCIDENT
160059	A25P0086	421	DELTA HERITAGE AIR PARK	2	CANADA	CANADA	12	BRITISH COLUMBIA	COLOMBIE-BRITANNIQUE	DELTA	49.0786	7	N	N	122.938	10	W	W	CAK3							2	CANADA	CANADA					1	ABNORMAL RUNWAY CONTACT (ARC)	CONTACT ANORMAL AVEC LA PISTE (ARC)		12	CLASS 5	CLASSE 5	2025-07-03				5	PACIFIC	PACIFIQUE	14:08:00	1	ACCIDENT
160058	A25F0268										38.7575	7	N	N	109.753	10	W	W								3	UNITED STATES	ETATS-UNIS					7	CABIN SAFETY EVENTS (CABIN)	Ã‰VÃ‰NEMENTS LIÃ‰S Ã€ LA SÃ‰CURITÃ‰ DES CABINES (CABIN)	in vicinity of KCNY - Canyonlands Regional - Moab, Utah, United States	12	CLASS 5	CLASSE 5	2025-06-27	5	UNABLE TO PERFORM (vi)	INAPTE Ã€ EXERCER FONCTIONS (vi)	8	FOREIGN	ETRANGER	16:00:00	3	INCIDENT
160057	A25Q0095	1695	St-Hyacinthe	2	CANADA	CANADA	4	QUEBEC	QUEBEC	St-Hyacinthe	45.6067	7	N	N	73.015	10	W	W	CSU3	7	SE	Southeast	146.25	123.75	135	2	CANADA	CANADA	10.75	26	Nautical miles	Miles nautique	30	TURBULENCE ENCOUNTER (TURB)	PASSAGE DANS UNE ZONE DE TURBULENCE (TURB)		12	CLASS 5	CLASSE 5	2025-07-04				4	QUEBEC	QUEBEC	00:00:00	1	ACCIDENT
160056	A25O0084	1010	Lester B. Pearson Intl	2	CANADA	CANADA	336	ONTARIO	ONTARIO	Toronto	43.6767	7	N	N	79.6306	10	W	W	CYYZ							2	CANADA	CANADA					28	SYSTEM/COMPONENT FAILURE OR MALFUNCTION (NON-POWERPLANT) (SCFâ€“NP)	PANNE OU MAUVAIS FONCTIONNEMENT Dâ€™UN CIRCUIT OU Dâ€™UN COMPOSANT (NE FAISANT PAS PARTIE DU GROUPE MOTOPROPULSEUR) (SCFâ€“NP)		12	CLASS 5	CLASSE 5	2025-06-21	11	EMERGENCY/PRIORITY (xi)	URGENCE/PRIORITÃ‰ (xi)	2	ONTARIO	ONTARIO	22:15:00	3	INCIDENT
160054	A25O0082	1010	Lester B. Pearson Intl	2	CANADA	CANADA	336	ONTARIO	ONTARIO	Toronto	43.6767	7	N	N	79.6306	10	W	W	CYYZ							2	CANADA	CANADA					23	MEDICAL (MED)	MEDICAL (MED)		12	CLASS 5	CLASSE 5	2025-06-24	5	UNABLE TO PERFORM (vi)	INAPTE Ã€ EXERCER FONCTIONS (vi)	2	ONTARIO	ONTARIO	13:00:00	3	INCIDENT
160046	A25F0262																									3	UNITED STATES	ETATS-UNIS					12	FIRE/SMOKE (NON-IMPACT) (Fâ€“NI)	INCENDIE/FUMÃ‰E (SANS IMPACT) (Fâ€“NI)	in vicinity of Mount Rainier National Park	12	CLASS 5	CLASSE 5	2025-07-03	11	EMERGENCY/PRIORITY (xi)	URGENCE/PRIORITÃ‰ (xi)	8	FOREIGN	ETRANGER	03:00:00	3	INCIDENT
160045	A25F0261										26.6832	7	N	N	80.0956	10	W	W								3	UNITED STATES	ETATS-UNIS					23	MEDICAL (MED)	MEDICAL (MED)	in vicinity of KPBI - Palm Beach Intl - West Palm Beach	12	CLASS 5	CLASSE 5	2025-06-24	5	UNABLE TO PERFORM (vi)	INAPTE Ã€ EXERCER FONCTIONS (vi)	8	FOREIGN	ETRANGER	20:50:00	3	INCIDENT
160044	A25F0260										47.59	7	N	N	7.52917	9	E	E								65	FRANCE	FRANCE					23	MEDICAL (MED)	MEDICAL (MED)	in vicinity of LFSB - EuroAirport - Basel/Mulhouse/Freiburg	12	CLASS 5	CLASSE 5	2025-06-27	5	UNABLE TO PERFORM (vi)	INAPTE Ã€ EXERCER FONCTIONS (vi)	8	FOREIGN	ETRANGER	05:27:00	3	INCIDENT
160042	A25F0258										44.4667	7	N	N	73.15	10	W	W								3	UNITED STATES	ETATS-UNIS					12	FIRE/SMOKE (NON-IMPACT) (Fâ€“NI)	INCENDIE/FUMÃ‰E (SANS IMPACT) (Fâ€“NI)	in vicinity of KBTV - BURLINGTON INTL - BURLINGTON	12	CLASS 5	CLASSE 5	2025-07-02	11	EMERGENCY/PRIORITY (xi)	URGENCE/PRIORITÃ‰ (xi)	8	FOREIGN	ETRANGER	17:20:00	3	INCIDENT
160041	A25P0085	2064	COURTENAY AIRPARK	2	CANADA	CANADA	12	BRITISH COLUMBIA	COLOMBIE-BRITANNIQUE	COURTENAY	49.6733	7	N	N	124.955	10	W	W	CBG9							2	CANADA	CANADA					19	LOSS OF CONTROLâ€“GROUND (LOCâ€“G)	PERTE DE CONTRÃ”LE â€“ AU SOL (LOCâ€“G)		12	CLASS 5	CLASSE 5	2025-07-01				5	PACIFIC	PACIFIQUE	18:24:00	1	ACCIDENT
160041	A25P0085	2064	COURTENAY AIRPARK	2	CANADA	CANADA	12	BRITISH COLUMBIA	COLOMBIE-BRITANNIQUE	COURTENAY	49.6733	7	N	N	124.955	10	W	W	CBG9							2	CANADA	CANADA					8	COLLISION WITH OBSTACLE(S) DURING TAKEOFF AND LANDING (CTOL)	COLLISION AVEC DES OBSTACLES AU DÃ‰COLLAGE ET Ã€ Lâ€™ATTERRISSAGE (CTOL)		12	CLASS 5	CLASSE 5	2025-07-01				5	PACIFIC	PACIFIQUE	18:24:00	1	ACCIDENT
160040	A25C0064	1621	SIOUX LOOKOUT	2	CANADA	CANADA	336	ONTARIO	ONTARIO	SIOUX LOOKOUT	50.1142	7	N	N	91.9056	10	W	W	CYXL	2	NNE	North-northeast	33.75	11.25	22.5	2	CANADA	CANADA	48	26	Nautical miles	Miles nautique	28	SYSTEM/COMPONENT FAILURE OR MALFUNCTION (NON-POWERPLANT) (SCFâ€“NP)	PANNE OU MAUVAIS FONCTIONNEMENT Dâ€™UN CIRCUIT OU Dâ€™UN COMPOSANT (NE FAISANT PAS PARTIE DU GROUPE MOTOPROPULSEUR) (SCFâ€“NP)		12	CLASS 5	CLASSE 5	2025-07-01	6	DEPRESSURIZATION (vii)	DÃ‰COMPRESSION (vii)	6	CENTRAL	CENTRE	14:56:00	3	INCIDENT
160039	A25F0257	2456	Intl	3	UNITED STATES	ETATS-UNIS	354	WASHINGTON	WASHINGTON	Bellingham	48.7928	7	N	N	122.537	10	W	W	KBLI	14	WNW	West-northwest	303.75	281.25	292.5	3	UNITED STATES	ETATS-UNIS	5	26	Nautical miles	Miles nautique	4	AIRPROX/TCAS ALERT/LOSS OF SEPARATION/NEAR MIDAIR COLLISIONS/MIDAIR COLLISIONS (MAC)	AIRPROX/AVERTISSEMENT TCAS/PERTE Dâ€™ESPACEMENT/COLLISION / QUASICOLLISION EN VOL (MAC)		12	CLASS 5	CLASSE 5	2025-06-23	16	LOSS OF SEPARATION (x)	PERTE D'ESPACEMENT (x)	8	FOREIGN	ETRANGER	14:54:00	3	INCIDENT
160038	A25F0256	4603	Niagara Intl	3	UNITED STATES	ETATS-UNIS	347	NEW YORK	NEW YORK	Buffalo	42.9406	7	N	N	78.7306	10	W	W	KBUF	8	SSE	South-southeast	168.75	146.25	157.5	3	UNITED STATES	ETATS-UNIS	19	26	Nautical miles	Miles nautique	28	SYSTEM/COMPONENT FAILURE OR MALFUNCTION (NON-POWERPLANT) (SCFâ€“NP)	PANNE OU MAUVAIS FONCTIONNEMENT Dâ€™UN CIRCUIT OU Dâ€™UN COMPOSANT (NE FAISANT PAS PARTIE DU GROUPE MOTOPROPULSEUR) (SCFâ€“NP)		12	CLASS 5	CLASSE 5	2025-07-01	11	EMERGENCY/PRIORITY (xi)	URGENCE/PRIORITÃ‰ (xi)	8	FOREIGN	ETRANGER	15:49:00	3	INCIDENT
160036	A25C0063	2001	James Armstrong Richardson Intl	2	CANADA	CANADA	9	MANITOBA	MANITOBA	Winnipeg	49.91	7	N	N	97.24	10	W	W	CYWG	3	NE	Northeast	56.25	33.75	45	2	CANADA	CANADA	30	26	Nautical miles	Miles nautique	29	SYSTEM/COMPONENT FAILURE OR MALFUNCTION (POWERPLANT) (SCFâ€“PP)	PANNE OU MAUVAIS FONCTIONNEMENT Dâ€™UN CIRCUIT OU Dâ€™UN COMPOSANT (FAISANT PARTIE DU GROUPE MOTOPROPULSEUR) (SCFâ€“PP)		12	CLASS 5	CLASSE 5	2025-06-27	1	ENGINE (i)	MOTEUR (i)	6	CENTRAL	CENTRE	23:25:00	3	INCIDENT
160034	A25C0062	877	KENORA	2	CANADA	CANADA	336	ONTARIO	ONTARIO	KENORA	49.7883	7	N	N	94.3631	10	W	W	CYQK	13	W	West	281.25	258.75	270	2	CANADA	CANADA	19	26	Nautical miles	Miles nautique	1	ABNORMAL RUNWAY CONTACT (ARC)	CONTACT ANORMAL AVEC LA PISTE (ARC)		12	CLASS 5	CLASSE 5	2025-06-27				6	CENTRAL	CENTRE	19:06:00	1	ACCIDENT
160033	A25W0076	230	Calgary Intl	2	CANADA	CANADA	11	ALBERTA	ALBERTA	Calgary	51.1225	7	N	N	114.013	10	W	W	CYYC							2	CANADA	CANADA					28	SYSTEM/COMPONENT FAILURE OR MALFUNCTION (NON-POWERPLANT) (SCFâ€“NP)	PANNE OU MAUVAIS FONCTIONNEMENT Dâ€™UN CIRCUIT OU Dâ€™UN COMPOSANT (NE FAISANT PAS PARTIE DU GROUPE MOTOPROPULSEUR) (SCFâ€“NP)		12	CLASS 5	CLASSE 5	2025-06-29	11	EMERGENCY/PRIORITY (xi)	URGENCE/PRIORITÃ‰ (xi)	3	WESTERN	OUEST	20:45:00	3	INCIDENT
160031	A25W0074	839	JOSEPHBURG	2	CANADA	CANADA	11	ALBERTA	ALBERTA	EDMONTON	53.7281	7	N	N	113.087	10	W	W	CFB6							2	CANADA	CANADA					19	LOSS OF CONTROLâ€“GROUND (LOCâ€“G)	PERTE DE CONTRÃ”LE â€“ AU SOL (LOCâ€“G)		12	CLASS 5	CLASSE 5	2025-06-28				3	WESTERN	OUEST	14:50:00	1	ACCIDENT
160029	A25O0081	1953	KITCHENER/WATERLOO	2	CANADA	CANADA	336	ONTARIO	ONTARIO	KITCHENER	43.4608	7	N	N	80.3786	10	W	W	CYKF							2	CANADA	CANADA					1	ABNORMAL RUNWAY CONTACT (ARC)	CONTACT ANORMAL AVEC LA PISTE (ARC)		12	CLASS 5	CLASSE 5	2025-06-25				2	ONTARIO	ONTARIO	19:09:00	1	ACCIDENT
160027	A25A0035	664	GOOSE BAY	2	CANADA	CANADA	6	NEWFOUNDLAND AND LABRADOR	TERRE-NEUVE ET LABRADOR	GOOSE BAY	53.3192	7	N	N	60.4258	10	W	W	CYYR	5	E	East	101.25	78.75	90	2	CANADA	CANADA	129	26	Nautical miles	Miles nautique	28	SYSTEM/COMPONENT FAILURE OR MALFUNCTION (NON-POWERPLANT) (SCFâ€“NP)	PANNE OU MAUVAIS FONCTIONNEMENT Dâ€™UN CIRCUIT OU Dâ€™UN COMPOSANT (NE FAISANT PAS PARTIE DU GROUPE MOTOPROPULSEUR) (SCFâ€“NP)		12	CLASS 5	CLASSE 5	2025-06-27	10	SLUNG LOAD RELEASED (xii)	CHARGE SOUS Ã‰LINGUE RELÃ‚CHÃ‰ (xii)	1	ATLANTIC	ATLANTIQUE	11:36:00	3	INCIDENT
160025	A25P0084	1099	MASSET	2	CANADA	CANADA	12	BRITISH COLUMBIA	COLOMBIE-BRITANNIQUE	MASSET	54.0333	7	N	N	132.133	10	W	W	CZMT							2	CANADA	CANADA					6	BIRD (BIRD)	OISEAU (BIRD)		12	CLASS 5	CLASSE 5	2025-06-26	11	EMERGENCY/PRIORITY (xi)	URGENCE/PRIORITÃ‰ (xi)	5	PACIFIC	PACIFIQUE	10:15:00	3	INCIDENT
160023	A25Q0093	1448	Jean Lesage Intl	2	CANADA	CANADA	4	QUEBEC	QUEBEC	Quebec City	46.7911	7	N	N	71.3933	10	W	W	CYQB	2	NNE	North-northeast	33.75	11.25	22.5	2	CANADA	CANADA	4.5	26	Nautical miles	Miles nautique	28	SYSTEM/COMPONENT FAILURE OR MALFUNCTION (NON-POWERPLANT) (SCFâ€“NP)	PANNE OU MAUVAIS FONCTIONNEMENT Dâ€™UN CIRCUIT OU Dâ€™UN COMPOSANT (NE FAISANT PAS PARTIE DU GROUPE MOTOPROPULSEUR) (SCFâ€“NP)		12	CLASS 5	CLASSE 5	2025-06-26	11	EMERGENCY/PRIORITY (xi)	URGENCE/PRIORITÃ‰ (xi)	4	QUEBEC	QUEBEC	13:44:00	3	INCIDENT
160021	A25F0248	4205	Haneda	192	JAPAN	JAPON				Tokyo	35.3312	7	N	N	139.781	9	E	E	RJTT							192	JAPAN	JAPON					23	MEDICAL (MED)	MEDICAL (MED)		12	CLASS 5	CLASSE 5	2025-06-18	5	UNABLE TO PERFORM (vi)	INAPTE Ã€ EXERCER FONCTIONS (vi)	8	FOREIGN	ETRANGER	09:00:00	3	INCIDENT
160020	A25F0247																									549	INTERNATIONAL WATERS	EAUX INTERNATIONALES					23	MEDICAL (MED)	MEDICAL (MED)	North Pacific Ocean	12	CLASS 5	CLASSE 5	2025-06-18	5	UNABLE TO PERFORM (vi)	INAPTE Ã€ EXERCER FONCTIONS (vi)	8	FOREIGN	ETRANGER	10:35:00	3	INCIDENT
160019	A25F0246																									549	INTERNATIONAL WATERS	EAUX INTERNATIONALES					23	MEDICAL (MED)	MEDICAL (MED)	North Atlantic Ocean	12	CLASS 5	CLASSE 5	2025-06-16	5	UNABLE TO PERFORM (vi)	INAPTE Ã€ EXERCER FONCTIONS (vi)	8	FOREIGN	ETRANGER	12:00:00	3	INCIDENT
160018	A25F0245	3934	Orlando Intl	3	UNITED STATES	ETATS-UNIS	373	FLORIDA	FLORIDE	Orlando	28.4294	7	N	N	81.309	10	W	W	KMCO							3	UNITED STATES	ETATS-UNIS					4	AIRPROX/TCAS ALERT/LOSS OF SEPARATION/NEAR MIDAIR COLLISIONS/MIDAIR COLLISIONS (MAC)	AIRPROX/AVERTISSEMENT TCAS/PERTE Dâ€™ESPACEMENT/COLLISION / QUASICOLLISION EN VOL (MAC)		12	CLASS 5	CLASSE 5	2025-06-21	15	RISK OF COLLISION (x)	RISQUE DE COLLISION (x)	8	FOREIGN	ETRANGER	18:45:00	3	INCIDENT
160015	A25C0061	2001	James Armstrong Richardson Intl	2	CANADA	CANADA	9	MANITOBA	MANITOBA	Winnipeg	49.91	7	N	N	97.24	10	W	W	CYWG							2	CANADA	CANADA					12	FIRE/SMOKE (NON-IMPACT) (Fâ€“NI)	INCENDIE/FUMÃ‰E (SANS IMPACT) (Fâ€“NI)		12	CLASS 5	CLASSE 5	2025-06-16	2	SMOKE OR FIRE (iii)	FEU/FUMÃ‰E (iii)	6	CENTRAL	CENTRE	06:30:00	3	INCIDENT
160013	A25F0241										21.7739	7	N	N	72.2686	10	W	W								544	TURKS & CAICOS IS (BRITISH OVERSEAS TERRITORY)	TURKS & CAICOS ÃŽLES (TERRITOIRE BRITANNIQUE)					28	SYSTEM/COMPONENT FAILURE OR MALFUNCTION (NON-POWERPLANT) (SCFâ€“NP)	PANNE OU MAUVAIS FONCTIONNEMENT Dâ€™UN CIRCUIT OU Dâ€™UN COMPOSANT (NE FAISANT PAS PARTIE DU GROUPE MOTOPROPULSEUR) (SCFâ€“NP)	in vicinity of MBPV - Providenciales International Airport - Providenciales	12	CLASS 5	CLASSE 5	2025-06-23	11	EMERGENCY/PRIORITY (xi)	URGENCE/PRIORITÃ‰ (xi)	8	FOREIGN	ETRANGER	15:15:00	3	INCIDENT
160011	A25O0080	1010	Lester B. Pearson Intl	2	CANADA	CANADA	336	ONTARIO	ONTARIO	Toronto	43.6767	7	N	N	79.6306	10	W	W	CYYZ							2	CANADA	CANADA					4	AIRPROX/TCAS ALERT/LOSS OF SEPARATION/NEAR MIDAIR COLLISIONS/MIDAIR COLLISIONS (MAC)	AIRPROX/AVERTISSEMENT TCAS/PERTE Dâ€™ESPACEMENT/COLLISION / QUASICOLLISION EN VOL (MAC)		12	CLASS 5	CLASSE 5	2025-06-21	16	LOSS OF SEPARATION (x)	PERTE D'ESPACEMENT (x)	2	ONTARIO	ONTARIO	19:08:00	3	INCIDENT
160010	A25O0079	1856	Billy Bishop Toronto City	2	CANADA	CANADA	336	ONTARIO	ONTARIO	Toronto	43.6275	7	N	N	79.3961	10	W	W	CYTZ							2	CANADA	CANADA					4	AIRPROX/TCAS ALERT/LOSS OF SEPARATION/NEAR MIDAIR COLLISIONS/MIDAIR COLLISIONS (MAC)	AIRPROX/AVERTISSEMENT TCAS/PERTE Dâ€™ESPACEMENT/COLLISION / QUASICOLLISION EN VOL (MAC)		12	CLASS 5	CLASSE 5	2025-06-21	16	LOSS OF SEPARATION (x)	PERTE D'ESPACEMENT (x)	2	ONTARIO	ONTARIO	13:18:00	3	INCIDENT
160009	A25O0078	719	HAMILTON	2	CANADA	CANADA	336	ONTARIO	ONTARIO	HAMILTON	43.1736	7	N	N	79.935	10	W	W	CYHM							2	CANADA	CANADA					29	SYSTEM/COMPONENT FAILURE OR MALFUNCTION (POWERPLANT) (SCFâ€“PP)	PANNE OU MAUVAIS FONCTIONNEMENT Dâ€™UN CIRCUIT OU Dâ€™UN COMPOSANT (FAISANT PARTIE DU GROUPE MOTOPROPULSEUR) (SCFâ€“PP)		12	CLASS 5	CLASSE 5	2025-06-22	1	ENGINE (i)	MOTEUR (i)	2	ONTARIO	ONTARIO	13:55:00	3	INCIDENT
160008	A25F0240	4403	Van Nuys	3	UNITED STATES	ETATS-UNIS	353	CALIFORNIA	CALIFORNIA	Van Nuys	34.2097	7	N	N	118.49	10	W	W	KVNY							3	UNITED STATES	ETATS-UNIS					4	AIRPROX/TCAS ALERT/LOSS OF SEPARATION/NEAR MIDAIR COLLISIONS/MIDAIR COLLISIONS (MAC)	AIRPROX/AVERTISSEMENT TCAS/PERTE Dâ€™ESPACEMENT/COLLISION / QUASICOLLISION EN VOL (MAC)		12	CLASS 5	CLASSE 5	2025-04-19	15	RISK OF COLLISION (x)	RISQUE DE COLLISION (x)	8	FOREIGN	ETRANGER	17:05:00	3	INCIDENT
160007	A25C0060	1832	THUNDER BAY	2	CANADA	CANADA	336	ONTARIO	ONTARIO	THUNDER BAY	50.1442	7	N	N	88.7087	10	W	W	CYQT	2	NNE	North-northeast	33.75	11.25	22.5	2	CANADA	CANADA	108	26	Nautical miles	Miles nautique	30	TURBULENCE ENCOUNTER (TURB)	PASSAGE DANS UNE ZONE DE TURBULENCE (TURB)		12	CLASS 5	CLASSE 5	2025-06-22	3	DIFFICULT TO CONTROL (iv)	DIFFICULTÃ‰S DE MAÃŽTRISE (iv)	6	CENTRAL	CENTRE	18:05:00	3	INCIDENT
160005	A25A0034										49.85	7	N	N	50.6167	10	W	W								2	CANADA	CANADA					4	AIRPROX/TCAS ALERT/LOSS OF SEPARATION/NEAR MIDAIR COLLISIONS/MIDAIR COLLISIONS (MAC)	AIRPROX/AVERTISSEMENT TCAS/PERTE Dâ€™ESPACEMENT/COLLISION / QUASICOLLISION EN VOL (MAC)	North Atlantic	12	CLASS 5	CLASSE 5	2025-06-21	16	LOSS OF SEPARATION (x)	PERTE D'ESPACEMENT (x)	1	ATLANTIC	ATLANTIQUE	15:27:00	3	INCIDENT
160004	A25O0077	1010	Lester B. Pearson Intl	2	CANADA	CANADA	336	ONTARIO	ONTARIO	Toronto	43.6767	7	N	N	79.6306	10	W	W	CYYZ							2	CANADA	CANADA					28	SYSTEM/COMPONENT FAILURE OR MALFUNCTION (NON-POWERPLANT) (SCFâ€“NP)	PANNE OU MAUVAIS FONCTIONNEMENT Dâ€™UN CIRCUIT OU Dâ€™UN COMPOSANT (NE FAISANT PAS PARTIE DU GROUPE MOTOPROPULSEUR) (SCFâ€“NP)		12	CLASS 5	CLASSE 5	2025-06-19	11	EMERGENCY/PRIORITY (xi)	URGENCE/PRIORITÃ‰ (xi)	2	ONTARIO	ONTARIO	13:20:00	3	INCIDENT
160003	A25O0076	1856	Billy Bishop Toronto City	2	CANADA	CANADA	336	ONTARIO	ONTARIO	Toronto	43.6275	7	N	N	79.3961	10	W	W	CYTZ							2	CANADA	CANADA					28	SYSTEM/COMPONENT FAILURE OR MALFUNCTION (NON-POWERPLANT) (SCFâ€“NP)	PANNE OU MAUVAIS FONCTIONNEMENT Dâ€™UN CIRCUIT OU Dâ€™UN COMPOSANT (NE FAISANT PAS PARTIE DU GROUPE MOTOPROPULSEUR) (SCFâ€“NP)		12	CLASS 5	CLASSE 5	2025-06-19	11	EMERGENCY/PRIORITY (xi)	URGENCE/PRIORITÃ‰ (xi)	2	ONTARIO	ONTARIO	12:45:00	3	INCIDENT
160002	A25O0075	1259	North Bay	2	CANADA	CANADA	336	ONTARIO	ONTARIO	North Bay	46.3639	7	N	N	79.4242	10	W	W	CYYB							2	CANADA	CANADA					12	FIRE/SMOKE (NON-IMPACT) (Fâ€“NI)	INCENDIE/FUMÃ‰E (SANS IMPACT) (Fâ€“NI)		12	CLASS 5	CLASSE 5	2025-06-22	2	SMOKE OR FIRE (iii)	FEU/FUMÃ‰E (iii)	2	ONTARIO	ONTARIO	10:30:00	3	INCIDENT
160001	A25P0082	1057	MACKENZIE	2	CANADA	CANADA	12	BRITISH COLUMBIA	COLOMBIE-BRITANNIQUE	MACKENZIE	55.3951	7	N	N	124.247	10	W	W	CYZY	13	W	West	281.25	258.75	270	2	CANADA	CANADA	40	26	Nautical miles	Miles nautique	14	FUEL RELATED (FUEL)	PROBLÃˆMES RELIÃ‰S AU CARBURANT (FUEL)		12	CLASS 5	CLASSE 5	2025-06-22	11	EMERGENCY/PRIORITY (xi)	URGENCE/PRIORITÃ‰ (xi)	5	PACIFIC	PACIFIQUE	16:10:00	3	INCIDENT
159999	A25Q0092	25	ALMA	2	CANADA	CANADA	4	QUEBEC	QUEBEC	ALMA	48.5086	7	N	N	71.6414	10	W	W	CYTF	9	S	South	191.25	168.75	180	2	CANADA	CANADA	25	26	Nautical miles	Miles nautique	20	LOSS OF CONTROLâ€“INFLIGHT (LOCâ€“I)	PERTE DE CONTRÃ”LE â€“ EN VOL (LOCâ€“I)		12	CLASS 5	CLASSE 5	2025-06-21				4	QUEBEC	QUEBEC	13:57:00	1	ACCIDENT
159998	A25F0237										30.3967	7	N	N	84.3508	10	W	W								3	UNITED STATES	ETATS-UNIS					30	TURBULENCE ENCOUNTER (TURB)	PASSAGE DANS UNE ZONE DE TURBULENCE (TURB)	in vicinity of KTLH - Tallahassee Intl. - Tallahassee	12	CLASS 5	CLASSE 5	2025-06-15	3	DIFFICULT TO CONTROL (iv)	DIFFICULTÃ‰S DE MAÃŽTRISE (iv)	8	FOREIGN	ETRANGER	21:32:00	3	INCIDENT
159997	A25F0236										33.9425	7	N	N	118.408	10	W	W								3	UNITED STATES	ETATS-UNIS					23	MEDICAL (MED)	MEDICAL (MED)	in vicinity of KLAX - Los Angeles Intl - Los Angeles, CA	12	CLASS 5	CLASSE 5	2025-05-29	5	UNABLE TO PERFORM (vi)	INAPTE Ã€ EXERCER FONCTIONS (vi)	8	FOREIGN	ETRANGER	18:08:00	3	INCIDENT
159996	A25P0081	1912	Vancouver Intl	2	CANADA	CANADA	12	BRITISH COLUMBIA	COLOMBIE-BRITANNIQUE	Vancouver	49.1947	7	N	N	123.184	10	W	W	CYVR							2	CANADA	CANADA					12	FIRE/SMOKE (NON-IMPACT) (Fâ€“NI)	INCENDIE/FUMÃ‰E (SANS IMPACT) (Fâ€“NI)		12	CLASS 5	CLASSE 5	2025-06-22	2	SMOKE OR FIRE (iii)	FEU/FUMÃ‰E (iii)	5	PACIFIC	PACIFIQUE	14:40:00	3	INCIDENT
159996	A25P0081	1912	Vancouver Intl	2	CANADA	CANADA	12	BRITISH COLUMBIA	COLOMBIE-BRITANNIQUE	Vancouver	49.1947	7	N	N	123.184	10	W	W	CYVR							2	CANADA	CANADA					28	SYSTEM/COMPONENT FAILURE OR MALFUNCTION (NON-POWERPLANT) (SCFâ€“NP)	PANNE OU MAUVAIS FONCTIONNEMENT Dâ€™UN CIRCUIT OU Dâ€™UN COMPOSANT (NE FAISANT PAS PARTIE DU GROUPE MOTOPROPULSEUR) (SCFâ€“NP)		12	CLASS 5	CLASSE 5	2025-06-22	2	SMOKE OR FIRE (iii)	FEU/FUMÃ‰E (iii)	5	PACIFIC	PACIFIQUE	14:40:00	3	INCIDENT
159995	A25F0235										29.9844	7	N	N	95.3414	10	W	W		5	E	East	101.25	78.75	90	3	UNITED STATES	ETATS-UNIS	80	26	Nautical miles	Miles nautique	7	CABIN SAFETY EVENTS (CABIN)	Ã‰VÃ‰NEMENTS LIÃ‰S Ã€ LA SÃ‰CURITÃ‰ DES CABINES (CABIN)	KIAH - George Bush Intercontinental - Houston	12	CLASS 5	CLASSE 5	2025-06-20	6	DEPRESSURIZATION (vii)	DÃ‰COMPRESSION (vii)	8	FOREIGN	ETRANGER	17:26:00	3	INCIDENT
159992	A25C0059	1051	(Eldon Lake)	2	CANADA	CANADA	9	MANITOBA	MANITOBA	Lynn Lake	56.8158	7	N	N	101.02	10	W	W	CKD3							2	CANADA	CANADA					8	COLLISION WITH OBSTACLE(S) DURING TAKEOFF AND LANDING (CTOL)	COLLISION AVEC DES OBSTACLES AU DÃ‰COLLAGE ET Ã€ Lâ€™ATTERRISSAGE (CTOL)		12	CLASS 5	CLASSE 5	2025-06-18	14	COLLISION (x)	COLLISION (x)	6	CENTRAL	CENTRE	17:28:00	3	INCIDENT
159992	A25C0059	1051	(Eldon Lake)	2	CANADA	CANADA	9	MANITOBA	MANITOBA	Lynn Lake	56.8158	7	N	N	101.02	10	W	W	CKD3							2	CANADA	CANADA					11	EXTERNAL LOAD RELATED OCCURRENCES (EXTL)	Ã‰VÃ‰NEMENTS LIÃ‰S AUX CHARGES EXTERNES (EXTL)		12	CLASS 5	CLASSE 5	2025-06-18	14	COLLISION (x)	COLLISION (x)	6	CENTRAL	CENTRE	17:28:00	3	INCIDENT
159990	A25W0073	1919	VERMILION	2	CANADA	CANADA	11	ALBERTA	ALBERTA	VERMILION	53.35	7	N	N	110.817	10	W	W	CYVG	15	NW	Northwest	326.25	303.75	315	2	CANADA	CANADA	0.9	26	Nautical miles	Miles nautique	20	LOSS OF CONTROLâ€“INFLIGHT (LOCâ€“I)	PERTE DE CONTRÃ”LE â€“ EN VOL (LOCâ€“I)		12	CLASS 5	CLASSE 5	2025-06-21				3	WESTERN	OUEST	12:20:00	1	ACCIDENT
159989	A25Q0091	737	HAVRE ST-PIERRE	2	CANADA	CANADA	4	QUEBEC	QUEBEC	HAVRE ST-PIERRE	50.6533	7	N	N	62.5197	10	W	W	CYGV	4	ENE	East-northeast	78.75	56.25	67.5	2	CANADA	CANADA	47	26	Nautical miles	Miles nautique	9	CONTROLLED FLIGHT INTO OR TOWARD TERRAIN (CFIT)	IMPACT SANS PERTE DE CONTRÃ”LE (CFIT)		10	CLASS 3	CLASSE 3	2025-06-20				4	QUEBEC	QUEBEC	22:45:00	1	ACCIDENT
159987	A25P0079	1419	PRINCE GEORGE	2	CANADA	CANADA	12	BRITISH COLUMBIA	COLOMBIE-BRITANNIQUE	PRINCE GEORGE	54.3744	7	N	N	122.754	10	W	W	CYXS	1	N	North	11.25	0	0	2	CANADA	CANADA	30	26	Nautical miles	Miles nautique	28	SYSTEM/COMPONENT FAILURE OR MALFUNCTION (NON-POWERPLANT) (SCFâ€“NP)	PANNE OU MAUVAIS FONCTIONNEMENT Dâ€™UN CIRCUIT OU Dâ€™UN COMPOSANT (NE FAISANT PAS PARTIE DU GROUPE MOTOPROPULSEUR) (SCFâ€“NP)		12	CLASS 5	CLASSE 5	2025-06-18	17	LANDING GEAR RETRACTED/COLLAPSED(v)	TRAIN Dâ€™ATTERRISSAGE RÃ‰TRACTÃ‰/AFFAISSÃ‰(v)	5	PACIFIC	PACIFIQUE	15:00:00	3	INCIDENT
159986	A25Q0090	627	OTTAWA/GATINEAU	2	CANADA	CANADA	4	QUEBEC	QUEBEC	GATINEAU	45.6026	7	N	N	76.553	10	W	W	CYND	13	W	West	281.25	258.75	270	2	CANADA	CANADA	41	26	Nautical miles	Miles nautique	29	SYSTEM/COMPONENT FAILURE OR MALFUNCTION (POWERPLANT) (SCFâ€“PP)	PANNE OU MAUVAIS FONCTIONNEMENT Dâ€™UN CIRCUIT OU Dâ€™UN COMPOSANT (FAISANT PARTIE DU GROUPE MOTOPROPULSEUR) (SCFâ€“PP)		12	CLASS 5	CLASSE 5	2025-06-18				4	QUEBEC	QUEBEC	19:42:00	1	ACCIDENT
159985	A25F0231										28.4294	7	N	N	81.309	10	W	W								3	UNITED STATES	ETATS-UNIS					4	AIRPROX/TCAS ALERT/LOSS OF SEPARATION/NEAR MIDAIR COLLISIONS/MIDAIR COLLISIONS (MAC)	AIRPROX/AVERTISSEMENT TCAS/PERTE Dâ€™ESPACEMENT/COLLISION / QUASICOLLISION EN VOL (MAC)	in vicinity of KMCO - Orlando Intl - Orlando	12	CLASS 5	CLASSE 5	2025-06-13	16	LOSS OF SEPARATION (x)	PERTE D'ESPACEMENT (x)	8	FOREIGN	ETRANGER	20:03:00	3	INCIDENT
159984	A25C0058	2001	James Armstrong Richardson Intl	2	CANADA	CANADA	9	MANITOBA	MANITOBA	Winnipeg	49.91	7	N	N	97.24	10	W	W	CYWG							2	CANADA	CANADA					35	OTHER (OTHR)	AUTRE (OTHR)		12	CLASS 5	CLASSE 5	2025-06-16	15	RISK OF COLLISION (x)	RISQUE DE COLLISION (x)	6	CENTRAL	CENTRE	17:26:00	3	INCIDENT
159983	A25Q0089	916	KUUJJUARAPIK	2	CANADA	CANADA	4	QUEBEC	QUEBEC	KUUJJUARAPIK	54.7939	7	N	N	76.5906	10	W	W	CYGW	6	ESE	East-southeast	123.75	101.25	112.5	2	CANADA	CANADA	50	26	Nautical miles	Miles nautique	11	EXTERNAL LOAD RELATED OCCURRENCES (EXTL)	Ã‰VÃ‰NEMENTS LIÃ‰S AUX CHARGES EXTERNES (EXTL)		12	CLASS 5	CLASSE 5	2025-06-10	10	SLUNG LOAD RELEASED (xii)	CHARGE SOUS Ã‰LINGUE RELÃ‚CHÃ‰ (xii)	4	QUEBEC	QUEBEC	19:40:00	3	INCIDENT
159980	A25Q0086	1696	ST-JEAN	2	CANADA	CANADA	4	QUEBEC	QUEBEC	ST-JEAN	45.2944	7	N	N	73.2817	10	W	W	CYJN							2	CANADA	CANADA					36	UNKNOWN OR UNDETERMINED (UNK)	INCONNU OU INDÃ‰TERMINÃ‰ (UNK)		12	CLASS 5	CLASSE 5	2025-06-14				4	QUEBEC	QUEBEC	23:56:00	1	ACCIDENT
159979	A25Q0085	1892	VAL-D'OR	2	CANADA	CANADA	4	QUEBEC	QUEBEC	VAL-D'OR	48.0533	7	N	N	77.7828	10	W	W	CYVO	7	SE	Southeast	146.25	123.75	135	2	CANADA	CANADA	110	26	Nautical miles	Miles nautique	12	FIRE/SMOKE (NON-IMPACT) (Fâ€“NI)	INCENDIE/FUMÃ‰E (SANS IMPACT) (Fâ€“NI)		12	CLASS 5	CLASSE 5	2025-06-17	2	SMOKE OR FIRE (iii)	FEU/FUMÃ‰E (iii)	4	QUEBEC	QUEBEC	21:53:00	3	INCIDENT
159977	A25Q0083	1694	St-Honore	2	CANADA	CANADA	4	QUEBEC	QUEBEC	Chicoutimi	48.5208	7	N	N	71.0506	10	W	W	CYRC							2	CANADA	CANADA					14	FUEL RELATED (FUEL)	PROBLÃˆMES RELIÃ‰S AU CARBURANT (FUEL)		12	CLASS 5	CLASSE 5	2025-06-17	12	DANGEROUS GOODS RELEASED (xii)	REJET DE MARCHANDISES DANGEREUSES (xiii)	4	QUEBEC	QUEBEC	17:55:00	3	INCIDENT
159976	A25Q0082	914	KUUJJUAQ	2	CANADA	CANADA	4	QUEBEC	QUEBEC	KUUJJUAQ	58.095	7	N	N	68.4222	10	W	W	CYVP	9	S	South	191.25	168.75	180	2	CANADA	CANADA	170	26	Nautical miles	Miles nautique	29	SYSTEM/COMPONENT FAILURE OR MALFUNCTION (POWERPLANT) (SCFâ€“PP)	PANNE OU MAUVAIS FONCTIONNEMENT Dâ€™UN CIRCUIT OU Dâ€™UN COMPOSANT (FAISANT PARTIE DU GROUPE MOTOPROPULSEUR) (SCFâ€“PP)		12	CLASS 5	CLASSE 5	2025-06-17	11	EMERGENCY/PRIORITY (xi)	URGENCE/PRIORITÃ‰ (xi)	4	QUEBEC	QUEBEC	04:50:00	3	INCIDENT
159975	A25F0230	4825	Port Meadville	3	UNITED STATES	ETATS-UNIS	369	PENNSYLVANIA	PENNSYLVANIA	Meadville	41.3736	7	N	N	80.1253	10	W	W	KGKJ	6	ESE	East-southeast	123.75	101.25	112.5	3	UNITED STATES	ETATS-UNIS	34	26	Nautical miles	Miles nautique	28	SYSTEM/COMPONENT FAILURE OR MALFUNCTION (NON-POWERPLANT) (SCFâ€“NP)	PANNE OU MAUVAIS FONCTIONNEMENT Dâ€™UN CIRCUIT OU Dâ€™UN COMPOSANT (NE FAISANT PAS PARTIE DU GROUPE MOTOPROPULSEUR) (SCFâ€“NP)		12	CLASS 5	CLASSE 5	2025-06-18	11	EMERGENCY/PRIORITY (xi)	URGENCE/PRIORITÃ‰ (xi)	8	FOREIGN	ETRANGER	17:20:00	3	INCIDENT
159974	A25A0033	698	GREENWOOD	2	CANADA	CANADA	7	NOVA SCOTIA	NOUVELLE-ECOSSE	GREENWOOD	44.9833	7	N	N	64.9167	10	W	W	CYZX							2	CANADA	CANADA					2	ABRUPT MANEUVER (AMAN)	MANOEUVRE BRUSQUE (AMAN)		12	CLASS 5	CLASSE 5	2025-06-18				1	ATLANTIC	ATLANTIQUE	15:40:00	1	ACCIDENT
159972	A25A0032	716	Stanfield Intl	2	CANADA	CANADA	7	NOVA SCOTIA	NOUVELLE-ECOSSE	Halifax	44.8797	7	N	N	63.5103	10	W	W	CYHZ	8	SSE	South-southeast	168.75	146.25	157.5	2	CANADA	CANADA	155	26	Nautical miles	Miles nautique	28	SYSTEM/COMPONENT FAILURE OR MALFUNCTION (NON-POWERPLANT) (SCFâ€“NP)	PANNE OU MAUVAIS FONCTIONNEMENT Dâ€™UN CIRCUIT OU Dâ€™UN COMPOSANT (NE FAISANT PAS PARTIE DU GROUPE MOTOPROPULSEUR) (SCFâ€“NP)		12	CLASS 5	CLASSE 5	2025-06-06	11	EMERGENCY/PRIORITY (xi)	URGENCE/PRIORITÃ‰ (xi)	1	ATLANTIC	ATLANTIQUE	17:00:00	3	INCIDENT
159972	A25A0032	716	Stanfield Intl	2	CANADA	CANADA	7	NOVA SCOTIA	NOUVELLE-ECOSSE	Halifax	44.8797	7	N	N	63.5103	10	W	W	CYHZ	8	SSE	South-southeast	168.75	146.25	157.5	2	CANADA	CANADA	155	26	Nautical miles	Miles nautique	14	FUEL RELATED (FUEL)	PROBLÃˆMES RELIÃ‰S AU CARBURANT (FUEL)		12	CLASS 5	CLASSE 5	2025-06-06	11	EMERGENCY/PRIORITY (xi)	URGENCE/PRIORITÃ‰ (xi)	1	ATLANTIC	ATLANTIQUE	17:00:00	3	INCIDENT
159969	A25C0057	1551	SANDY LAKE	2	CANADA	CANADA	336	ONTARIO	ONTARIO	SANDY LAKE	52.9533	7	N	N	93.3517	10	W	W	CZSJ	9	S	South	191.25	168.75	180	2	CANADA	CANADA	7	26	Nautical miles	Miles nautique	29	SYSTEM/COMPONENT FAILURE OR MALFUNCTION (POWERPLANT) (SCFâ€“PP)	PANNE OU MAUVAIS FONCTIONNEMENT Dâ€™UN CIRCUIT OU Dâ€™UN COMPOSANT (FAISANT PARTIE DU GROUPE MOTOPROPULSEUR) (SCFâ€“PP)		12	CLASS 5	CLASSE 5	2025-06-16				6	CENTRAL	CENTRE	17:51:00	1	ACCIDENT
159968	A25F0227	4173	Pittsburgh Intl	3	UNITED STATES	ETATS-UNIS	369	PENNSYLVANIA	PENNSYLVANIA	Pittsburgh	40.4914	7	N	N	80.1358	10	W	W	KPIT	2	NNE	North-northeast	33.75	11.25	22.5	3	UNITED STATES	ETATS-UNIS	60.7	26	Nautical miles	Miles nautique	23	MEDICAL (MED)	MEDICAL (MED)		12	CLASS 5	CLASSE 5	2025-06-12	5	UNABLE TO PERFORM (vi)	INAPTE Ã€ EXERCER FONCTIONS (vi)	8	FOREIGN	ETRANGER	22:07:00	3	INCIDENT
159967	A25F0226	3932	Dallas/Fort Worth Intl	3	UNITED STATES	ETATS-UNIS	372	TEXAS	TEXAS	Dallas-Fort Worth	32.8972	7	N	N	97.3658	10	W	W	KDFW	3	NE	Northeast	56.25	33.75	45	3	UNITED STATES	ETATS-UNIS	85.7	26	Nautical miles	Miles nautique	23	MEDICAL (MED)	MEDICAL (MED)		12	CLASS 5	CLASSE 5	2025-06-11	5	UNABLE TO PERFORM (vi)	INAPTE Ã€ EXERCER FONCTIONS (vi)	8	FOREIGN	ETRANGER	02:00:00	3	INCIDENT
159966	A25O0074	1010	Lester B. Pearson Intl	2	CANADA	CANADA	336	ONTARIO	ONTARIO	Toronto	43.6767	7	N	N	79.6306	10	W	W	CYYZ							2	CANADA	CANADA					28	SYSTEM/COMPONENT FAILURE OR MALFUNCTION (NON-POWERPLANT) (SCFâ€“NP)	PANNE OU MAUVAIS FONCTIONNEMENT Dâ€™UN CIRCUIT OU Dâ€™UN COMPOSANT (NE FAISANT PAS PARTIE DU GROUPE MOTOPROPULSEUR) (SCFâ€“NP)		12	CLASS 5	CLASSE 5	2025-06-11	11	EMERGENCY/PRIORITY (xi)	URGENCE/PRIORITÃ‰ (xi)	2	ONTARIO	ONTARIO	23:30:00	3	INCIDENT
159965	A25A0031	716	Stanfield Intl	2	CANADA	CANADA	7	NOVA SCOTIA	NOUVELLE-ECOSSE	Halifax	44.8797	7	N	N	63.5103	10	W	W	CYHZ							2	CANADA	CANADA					4	AIRPROX/TCAS ALERT/LOSS OF SEPARATION/NEAR MIDAIR COLLISIONS/MIDAIR COLLISIONS (MAC)	AIRPROX/AVERTISSEMENT TCAS/PERTE Dâ€™ESPACEMENT/COLLISION / QUASICOLLISION EN VOL (MAC)		12	CLASS 5	CLASSE 5	2025-06-13	16	LOSS OF SEPARATION (x)	PERTE D'ESPACEMENT (x)	1	ATLANTIC	ATLANTIQUE	16:52:00	3	INCIDENT
159964	A25P0078	1912	Vancouver Intl	2	CANADA	CANADA	12	BRITISH COLUMBIA	COLOMBIE-BRITANNIQUE	Vancouver	49.1947	7	N	N	123.184	10	W	W	CYVR							2	CANADA	CANADA					4	AIRPROX/TCAS ALERT/LOSS OF SEPARATION/NEAR MIDAIR COLLISIONS/MIDAIR COLLISIONS (MAC)	AIRPROX/AVERTISSEMENT TCAS/PERTE Dâ€™ESPACEMENT/COLLISION / QUASICOLLISION EN VOL (MAC)		12	CLASS 5	CLASSE 5	2025-06-11	16	LOSS OF SEPARATION (x)	PERTE D'ESPACEMENT (x)	5	PACIFIC	PACIFIQUE	12:55:00	3	INCIDENT
159963	A25Q0081	1448	Jean Lesage Intl	2	CANADA	CANADA	4	QUEBEC	QUEBEC	Quebec City	46.8	7	N	N	70.8833	10	W	W	CYQB	5	E	East	101.25	78.75	90	2	CANADA	CANADA	21	26	Nautical miles	Miles nautique	23	MEDICAL (MED)	MEDICAL (MED)		12	CLASS 5	CLASSE 5	2025-06-13	5	UNABLE TO PERFORM (vi)	INAPTE Ã€ EXERCER FONCTIONS (vi)	4	QUEBEC	QUEBEC	23:08:00	3	INCIDENT
159962	A25O0073	1010	Lester B. Pearson Intl	2	CANADA	CANADA	336	ONTARIO	ONTARIO	Toronto	43.6767	7	N	N	79.6306	10	W	W	CYYZ	15	NW	Northwest	326.25	303.75	315	2	CANADA	CANADA	200	26	Nautical miles	Miles nautique	28	SYSTEM/COMPONENT FAILURE OR MALFUNCTION (NON-POWERPLANT) (SCFâ€“NP)	PANNE OU MAUVAIS FONCTIONNEMENT Dâ€™UN CIRCUIT OU Dâ€™UN COMPOSANT (NE FAISANT PAS PARTIE DU GROUPE MOTOPROPULSEUR) (SCFâ€“NP)		12	CLASS 5	CLASSE 5	2025-06-15	11	EMERGENCY/PRIORITY (xi)	URGENCE/PRIORITÃ‰ (xi)	2	ONTARIO	ONTARIO	03:35:00	3	INCIDENT
159961	A25Q0080	627	OTTAWA/GATINEAU	2	CANADA	CANADA	4	QUEBEC	QUEBEC	GATINEAU	45.5217	7	N	N	75.5636	10	W	W	CYND	4	ENE	East-northeast	78.75	56.25	67.5	2	CANADA	CANADA	1	26	Nautical miles	Miles nautique	29	SYSTEM/COMPONENT FAILURE OR MALFUNCTION (POWERPLANT) (SCFâ€“PP)	PANNE OU MAUVAIS FONCTIONNEMENT Dâ€™UN CIRCUIT OU Dâ€™UN COMPOSANT (FAISANT PARTIE DU GROUPE MOTOPROPULSEUR) (SCFâ€“PP)		12	CLASS 5	CLASSE 5	2025-06-15				4	QUEBEC	QUEBEC	12:54:00	1	ACCIDENT
159960	A25Q0079	1703	ST-LAZARE	2	CANADA	CANADA	4	QUEBEC	QUEBEC	MONTRÃ‰AL	45.4	7	N	N	74.1333	10	W	W	CST3	9	S	South	191.25	168.75	180	2	CANADA	CANADA	0.6	26	Nautical miles	Miles nautique	29	SYSTEM/COMPONENT FAILURE OR MALFUNCTION (POWERPLANT) (SCFâ€“PP)	PANNE OU MAUVAIS FONCTIONNEMENT Dâ€™UN CIRCUIT OU Dâ€™UN COMPOSANT (FAISANT PARTIE DU GROUPE MOTOPROPULSEUR) (SCFâ€“PP)		12	CLASS 5	CLASSE 5	2025-06-15				4	QUEBEC	QUEBEC	12:50:00	1	ACCIDENT
159959	A25O0072	1010	Lester B. Pearson Intl	2	CANADA	CANADA	336	ONTARIO	ONTARIO	Toronto	43.6767	7	N	N	79.6306	10	W	W	CYYZ							2	CANADA	CANADA					28	SYSTEM/COMPONENT FAILURE OR MALFUNCTION (NON-POWERPLANT) (SCFâ€“NP)	PANNE OU MAUVAIS FONCTIONNEMENT Dâ€™UN CIRCUIT OU Dâ€™UN COMPOSANT (NE FAISANT PAS PARTIE DU GROUPE MOTOPROPULSEUR) (SCFâ€“NP)		12	CLASS 5	CLASSE 5	2025-06-12	11	EMERGENCY/PRIORITY (xi)	URGENCE/PRIORITÃ‰ (xi)	2	ONTARIO	ONTARIO	19:38:00	3	INCIDENT
159958	A25Q0078	1448	Jean Lesage Intl	2	CANADA	CANADA	4	QUEBEC	QUEBEC	Quebec City	47.4167	7	N	N	70.1667	10	W	W	CYQB	3	NE	Northeast	56.25	33.75	45	2	CANADA	CANADA	62	26	Nautical miles	Miles nautique	29	SYSTEM/COMPONENT FAILURE OR MALFUNCTION (POWERPLANT) (SCFâ€“PP)	PANNE OU MAUVAIS FONCTIONNEMENT Dâ€™UN CIRCUIT OU Dâ€™UN COMPOSANT (FAISANT PARTIE DU GROUPE MOTOPROPULSEUR) (SCFâ€“PP)		12	CLASS 5	CLASSE 5	2025-06-14	11	EMERGENCY/PRIORITY (xi)	URGENCE/PRIORITÃ‰ (xi)	4	QUEBEC	QUEBEC	22:25:00	3	INCIDENT
159957	A25Q0077	1493	RIMOUSKI	2	CANADA	CANADA	4	QUEBEC	QUEBEC	RIMOUSKI	48.4778	7	N	N	68.4964	10	W	W	CYXK	10	SSW	South-southwest	213.75	191.25	202.5	2	CANADA	CANADA	11	26	Nautical miles	Miles nautique	16	GROUND COLLISION (GCOL)	COLLISION AU SOL (GCOL)		12	CLASS 5	CLASSE 5	2025-06-08				4	QUEBEC	QUEBEC	21:15:00	1	ACCIDENT
159956	A25F0225	3922	LaGuardia	3	UNITED STATES	ETATS-UNIS	347	NEW YORK	NEW YORK	NEW YORK, NY	40.7773	7	N	N	73.8726	10	W	W	KLGA							3	UNITED STATES	ETATS-UNIS					28	SYSTEM/COMPONENT FAILURE OR MALFUNCTION (NON-POWERPLANT) (SCFâ€“NP)	PANNE OU MAUVAIS FONCTIONNEMENT Dâ€™UN CIRCUIT OU Dâ€™UN COMPOSANT (NE FAISANT PAS PARTIE DU GROUPE MOTOPROPULSEUR) (SCFâ€“NP)		12	CLASS 5	CLASSE 5	2025-06-15	11	EMERGENCY/PRIORITY (xi)	URGENCE/PRIORITÃ‰ (xi)	8	FOREIGN	ETRANGER	20:46:00	3	INCIDENT
159954	A25C0056	1557	John G. Diefenbaker Intl	2	CANADA	CANADA	10	SASKATCHEWAN	SASKATCHEWAN	Saskatoon	52.1603	7	N	N	106.538	10	W	W	CYXE	5	E	East	101.25	78.75	90	2	CANADA	CANADA	6	26	Nautical miles	Miles nautique	28	SYSTEM/COMPONENT FAILURE OR MALFUNCTION (NON-POWERPLANT) (SCFâ€“NP)	PANNE OU MAUVAIS FONCTIONNEMENT Dâ€™UN CIRCUIT OU Dâ€™UN COMPOSANT (NE FAISANT PAS PARTIE DU GROUPE MOTOPROPULSEUR) (SCFâ€“NP)		12	CLASS 5	CLASSE 5	2025-06-13	11	EMERGENCY/PRIORITY (xi)	URGENCE/PRIORITÃ‰ (xi)	6	CENTRAL	CENTRE	21:30:00	3	INCIDENT
159953	A25C0055	479	ELK ISLAND	2	CANADA	CANADA	9	MANITOBA	MANITOBA	ELK ISLAND	54.6667	7	N	N	94.15	10	W	W	CKZ3							2	CANADA	CANADA					29	SYSTEM/COMPONENT FAILURE OR MALFUNCTION (POWERPLANT) (SCFâ€“PP)	PANNE OU MAUVAIS FONCTIONNEMENT Dâ€™UN CIRCUIT OU Dâ€™UN COMPOSANT (FAISANT PARTIE DU GROUPE MOTOPROPULSEUR) (SCFâ€“PP)		12	CLASS 5	CLASSE 5	2025-06-12	11	EMERGENCY/PRIORITY (xi)	URGENCE/PRIORITÃ‰ (xi)	6	CENTRAL	CENTRE	14:25:00	3	INCIDENT
159950	A25P0076	168	BOUNDARY BAY	2	CANADA	CANADA	12	BRITISH COLUMBIA	COLOMBIE-BRITANNIQUE	VANCOUVER	49.0742	7	N	N	123.007	10	W	W	CZBB							2	CANADA	CANADA					16	GROUND COLLISION (GCOL)	COLLISION AU SOL (GCOL)		12	CLASS 5	CLASSE 5	2025-06-10				5	PACIFIC	PACIFIQUE	08:28:00	1	ACCIDENT
159948	A25F0221	4384	Jacksonville Intl	3	UNITED STATES	ETATS-UNIS	373	FLORIDA	FLORIDE	Jacksonville	30.4942	7	N	N	81.6878	10	W	W	KJAX							3	UNITED STATES	ETATS-UNIS					28	SYSTEM/COMPONENT FAILURE OR MALFUNCTION (NON-POWERPLANT) (SCFâ€“NP)	PANNE OU MAUVAIS FONCTIONNEMENT Dâ€™UN CIRCUIT OU Dâ€™UN COMPOSANT (NE FAISANT PAS PARTIE DU GROUPE MOTOPROPULSEUR) (SCFâ€“NP)		12	CLASS 5	CLASSE 5	2025-06-10	11	EMERGENCY/PRIORITY (xi)	URGENCE/PRIORITÃ‰ (xi)	8	FOREIGN	ETRANGER	18:30:00	3	INCIDENT
159947	A25P0075	1911	Vancouver Harbour	2	CANADA	CANADA	12	BRITISH COLUMBIA	COLOMBIE-BRITANNIQUE	Vancouver Harbour	49.2944	7	N	N	123.111	10	W	W	CYHC							2	CANADA	CANADA					35	OTHER (OTHR)	AUTRE (OTHR)		12	CLASS 5	CLASSE 5	2025-06-02	15	RISK OF COLLISION (x)	RISQUE DE COLLISION (x)	5	PACIFIC	PACIFIQUE	14:36:00	3	INCIDENT
159946	A25P0074	1213	NANAIMO	2	CANADA	CANADA	12	BRITISH COLUMBIA	COLOMBIE-BRITANNIQUE	NANAIMO	49.0544	7	N	N	123.87	10	W	W	CYCD							2	CANADA	CANADA					28	SYSTEM/COMPONENT FAILURE OR MALFUNCTION (NON-POWERPLANT) (SCFâ€“NP)	PANNE OU MAUVAIS FONCTIONNEMENT Dâ€™UN CIRCUIT OU Dâ€™UN COMPOSANT (NE FAISANT PAS PARTIE DU GROUPE MOTOPROPULSEUR) (SCFâ€“NP)		12	CLASS 5	CLASSE 5	2025-06-11				5	PACIFIC	PACIFIQUE	09:27:00	1	ACCIDENT
159942	A25Q0076	1152	MONTRÃ‰AL INTL (MIRABEL)	2	CANADA	CANADA	4	QUEBEC	QUEBEC	MONTRÃ‰AL	45.6797	7	N	N	74.0386	10	W	W	CYMX							2	CANADA	CANADA					28	SYSTEM/COMPONENT FAILURE OR MALFUNCTION (NON-POWERPLANT) (SCFâ€“NP)	PANNE OU MAUVAIS FONCTIONNEMENT Dâ€™UN CIRCUIT OU Dâ€™UN COMPOSANT (NE FAISANT PAS PARTIE DU GROUPE MOTOPROPULSEUR) (SCFâ€“NP)		12	CLASS 5	CLASSE 5	2025-06-09	11	EMERGENCY/PRIORITY (xi)	URGENCE/PRIORITÃ‰ (xi)	4	QUEBEC	QUEBEC	16:38:00	3	INCIDENT
159941	A25Q0075	433	Pierre Elliott Trudeau Intl	2	CANADA	CANADA	4	QUEBEC	QUEBEC	Montreal	45.4706	7	N	N	73.7408	10	W	W	CYUL							2	CANADA	CANADA					28	SYSTEM/COMPONENT FAILURE OR MALFUNCTION (NON-POWERPLANT) (SCFâ€“NP)	PANNE OU MAUVAIS FONCTIONNEMENT Dâ€™UN CIRCUIT OU Dâ€™UN COMPOSANT (NE FAISANT PAS PARTIE DU GROUPE MOTOPROPULSEUR) (SCFâ€“NP)		12	CLASS 5	CLASSE 5	2025-06-10	11	EMERGENCY/PRIORITY (xi)	URGENCE/PRIORITÃ‰ (xi)	4	QUEBEC	QUEBEC	22:50:00	3	INCIDENT
159940	A25W0072	756	HIGH RIVER	2	CANADA	CANADA	11	ALBERTA	ALBERTA	HIGH RIVER	50.5333	7	N	N	113.833	10	W	W	CEN4							2	CANADA	CANADA					25	RUNWAY EXCURSION (RE)	SORTIE DE PISTE (RE)		12	CLASS 5	CLASSE 5	2025-06-11				3	WESTERN	OUEST	08:02:00	1	ACCIDENT
159939	A25Q0074	433	Pierre Elliott Trudeau Intl	2	CANADA	CANADA	4	QUEBEC	QUEBEC	Montreal	45.4706	7	N	N	73.7408	10	W	W	CYUL							2	CANADA	CANADA					23	MEDICAL (MED)	MEDICAL (MED)		12	CLASS 5	CLASSE 5	2025-06-04	5	UNABLE TO PERFORM (vi)	INAPTE Ã€ EXERCER FONCTIONS (vi)	4	QUEBEC	QUEBEC	21:54:00	3	INCIDENT
159938	A25W0071	975	LACOMBE	2	CANADA	CANADA	11	ALBERTA	ALBERTA	LACOMBE	52.4883	7	N	N	113.712	10	W	W	CEG3							2	CANADA	CANADA					25	RUNWAY EXCURSION (RE)	SORTIE DE PISTE (RE)		12	CLASS 5	CLASSE 5	2025-06-10				3	WESTERN	OUEST	20:00:00	1	ACCIDENT
159937	A25F0217										39.2977	7	N	N	80.2275	10	W	W								3	UNITED STATES	ETATS-UNIS					23	MEDICAL (MED)	MEDICAL (MED)	in vicinity of KCKB - North Central West Virginia Airport - Clarksburg	12	CLASS 5	CLASSE 5	2025-06-07	5	UNABLE TO PERFORM (vi)	INAPTE Ã€ EXERCER FONCTIONS (vi)	8	FOREIGN	ETRANGER	13:12:00	3	INCIDENT
159936	A25Q0073	433	Pierre Elliott Trudeau Intl	2	CANADA	CANADA	4	QUEBEC	QUEBEC	Montreal	45.4706	7	N	N	73.7408	10	W	W	CYUL							2	CANADA	CANADA					28	SYSTEM/COMPONENT FAILURE OR MALFUNCTION (NON-POWERPLANT) (SCFâ€“NP)	PANNE OU MAUVAIS FONCTIONNEMENT Dâ€™UN CIRCUIT OU Dâ€™UN COMPOSANT (NE FAISANT PAS PARTIE DU GROUPE MOTOPROPULSEUR) (SCFâ€“NP)		12	CLASS 5	CLASSE 5	2025-06-08	11	EMERGENCY/PRIORITY (xi)	URGENCE/PRIORITÃ‰ (xi)	4	QUEBEC	QUEBEC	19:50:00	3	INCIDENT
159935	A25F0216	3911	San Francisco Intl	3	UNITED STATES	ETATS-UNIS	353	CALIFORNIA	CALIFORNIA	San Francisco	37.6382	7	N	N	122.375	10	W	W	KSFO							3	UNITED STATES	ETATS-UNIS					4	AIRPROX/TCAS ALERT/LOSS OF SEPARATION/NEAR MIDAIR COLLISIONS/MIDAIR COLLISIONS (MAC)	AIRPROX/AVERTISSEMENT TCAS/PERTE Dâ€™ESPACEMENT/COLLISION / QUASICOLLISION EN VOL (MAC)		12	CLASS 5	CLASSE 5	2025-06-07	15	RISK OF COLLISION (x)	RISQUE DE COLLISION (x)	8	FOREIGN	ETRANGER	05:05:00	3	INCIDENT
159934	A25Q0072	5220	MET â€“ Montreal Metropolitan Airport	2	CANADA	CANADA	4	QUEBEC	QUEBEC	Longueuil, QC	45.5189	7	N	N	73.4172	10	W	W	CYHU							2	CANADA	CANADA					1	ABNORMAL RUNWAY CONTACT (ARC)	CONTACT ANORMAL AVEC LA PISTE (ARC)		12	CLASS 5	CLASSE 5	2025-06-07				4	QUEBEC	QUEBEC	16:35:00	1	ACCIDENT
159933	A25Q0071	290	CHARLEVOIX	2	CANADA	CANADA	4	QUEBEC	QUEBEC	La Malbaie	47.5975	7	N	N	70.2239	10	W	W	CYML							2	CANADA	CANADA					1	ABNORMAL RUNWAY CONTACT (ARC)	CONTACT ANORMAL AVEC LA PISTE (ARC)		12	CLASS 5	CLASSE 5	2025-06-09				4	QUEBEC	QUEBEC	21:00:00	1	ACCIDENT
159932	A25C0054	2029	YORKTON MUNI	2	CANADA	CANADA	10	SASKATCHEWAN	SASKATCHEWAN	YORKTON MUNI	51.2647	7	N	N	102.461	10	W	W	CYQV							2	CANADA	CANADA					19	LOSS OF CONTROLâ€“GROUND (LOCâ€“G)	PERTE DE CONTRÃ”LE â€“ AU SOL (LOCâ€“G)		12	CLASS 5	CLASSE 5	2025-06-09				6	CENTRAL	CENTRE	16:51:00	1	ACCIDENT
159930	A25Q0069	433	Pierre Elliott Trudeau Intl	2	CANADA	CANADA	4	QUEBEC	QUEBEC	Montreal	45.4706	7	N	N	73.7408	10	W	W	CYUL							2	CANADA	CANADA					28	SYSTEM/COMPONENT FAILURE OR MALFUNCTION (NON-POWERPLANT) (SCFâ€“NP)	PANNE OU MAUVAIS FONCTIONNEMENT Dâ€™UN CIRCUIT OU Dâ€™UN COMPOSANT (NE FAISANT PAS PARTIE DU GROUPE MOTOPROPULSEUR) (SCFâ€“NP)		12	CLASS 5	CLASSE 5	2025-05-27	11	EMERGENCY/PRIORITY (xi)	URGENCE/PRIORITÃ‰ (xi)	4	QUEBEC	QUEBEC	03:48:00	3	INCIDENT
159929	A25Q0068	64	BAGOTVILLE	2	CANADA	CANADA	4	QUEBEC	QUEBEC	BAGOTVILLE	48.3306	7	N	N	70.9964	10	W	W	CYBG	15	NW	Northwest	326.25	303.75	315	2	CANADA	CANADA	25	26	Nautical miles	Miles nautique	29	SYSTEM/COMPONENT FAILURE OR MALFUNCTION (POWERPLANT) (SCFâ€“PP)	PANNE OU MAUVAIS FONCTIONNEMENT Dâ€™UN CIRCUIT OU Dâ€™UN COMPOSANT (FAISANT PARTIE DU GROUPE MOTOPROPULSEUR) (SCFâ€“PP)		12	CLASS 5	CLASSE 5	2025-05-30	1	ENGINE (i)	MOTEUR (i)	4	QUEBEC	QUEBEC	20:10:00	3	INCIDENT
159927	A25O0071	1832	THUNDER BAY	2	CANADA	CANADA	336	ONTARIO	ONTARIO	THUNDER BAY	48.3719	7	N	N	89.3217	10	W	W	CYQT	7	SE	Southeast	146.25	123.75	135	2	CANADA	CANADA	97	26	Nautical miles	Miles nautique	30	TURBULENCE ENCOUNTER (TURB)	PASSAGE DANS UNE ZONE DE TURBULENCE (TURB)		12	CLASS 5	CLASSE 5	2025-06-08	3	DIFFICULT TO CONTROL (iv)	DIFFICULTÃ‰S DE MAÃŽTRISE (iv)	2	ONTARIO	ONTARIO	22:43:00	3	INCIDENT
159923	A25F0212	3960	CancÃºn Intl	269	MEXICO	MEXIQUE				CancÃºn	21.0367	7	N	N	86.8769	10	W	W	MMUN	14	WNW	West-northwest	303.75	281.25	292.5	269	MEXICO	MEXIQUE	373	26	Nautical miles	Miles nautique	23	MEDICAL (MED)	MEDICAL (MED)		12	CLASS 5	CLASSE 5	2025-05-27	5	UNABLE TO PERFORM (vi)	INAPTE Ã€ EXERCER FONCTIONS (vi)	8	FOREIGN	ETRANGER	23:00:00	3	INCIDENT
159922	A25P0073	313	CHILLIWACK	2	CANADA	CANADA	12	BRITISH COLUMBIA	COLOMBIE-BRITANNIQUE	CHILLIWACK	49.1528	7	N	N	121.939	10	W	W	CYCW	3	NE	Northeast	56.25	33.75	45	2	CANADA	CANADA	1	26	Nautical miles	Miles nautique	29	SYSTEM/COMPONENT FAILURE OR MALFUNCTION (POWERPLANT) (SCFâ€“PP)	PANNE OU MAUVAIS FONCTIONNEMENT Dâ€™UN CIRCUIT OU Dâ€™UN COMPOSANT (FAISANT PARTIE DU GROUPE MOTOPROPULSEUR) (SCFâ€“PP)		12	CLASS 5	CLASSE 5	2025-06-07				5	PACIFIC	PACIFIQUE	16:30:00	1	ACCIDENT
159921	A25A0030	621	GANDER INTL	2	CANADA	CANADA	6	NEWFOUNDLAND AND LABRADOR	TERRE-NEUVE ET LABRADOR	GANDER	48.9369	7	N	N	54.5681	10	W	W	CYQX							2	CANADA	CANADA					28	SYSTEM/COMPONENT FAILURE OR MALFUNCTION (NON-POWERPLANT) (SCFâ€“NP)	PANNE OU MAUVAIS FONCTIONNEMENT Dâ€™UN CIRCUIT OU Dâ€™UN COMPOSANT (NE FAISANT PAS PARTIE DU GROUPE MOTOPROPULSEUR) (SCFâ€“NP)		12	CLASS 5	CLASSE 5	2025-06-06	11	EMERGENCY/PRIORITY (xi)	URGENCE/PRIORITÃ‰ (xi)	1	ATLANTIC	ATLANTIQUE	11:49:00	3	INCIDENT
159920	A25P0072	1912	Vancouver Intl	2	CANADA	CANADA	12	BRITISH COLUMBIA	COLOMBIE-BRITANNIQUE	Vancouver	49.1947	7	N	N	123.184	10	W	W	CYVR							2	CANADA	CANADA					28	SYSTEM/COMPONENT FAILURE OR MALFUNCTION (NON-POWERPLANT) (SCFâ€“NP)	PANNE OU MAUVAIS FONCTIONNEMENT Dâ€™UN CIRCUIT OU Dâ€™UN COMPOSANT (NE FAISANT PAS PARTIE DU GROUPE MOTOPROPULSEUR) (SCFâ€“NP)		12	CLASS 5	CLASSE 5	2025-06-04	11	EMERGENCY/PRIORITY (xi)	URGENCE/PRIORITÃ‰ (xi)	5	PACIFIC	PACIFIQUE	16:08:00	3	INCIDENT
159919	A25W0070										61.9847	7	N	N	140.538	10	W	W								2	CANADA	CANADA					8	COLLISION WITH OBSTACLE(S) DURING TAKEOFF AND LANDING (CTOL)	COLLISION AVEC DES OBSTACLES AU DÃ‰COLLAGE ET Ã€ Lâ€™ATTERRISSAGE (CTOL)	Discovery Yukon Lodgings	12	CLASS 5	CLASSE 5	2025-06-03				3	WESTERN	OUEST	18:30:00	1	ACCIDENT
159918	A25W0069	471	Edmonton Intl	2	CANADA	CANADA	11	ALBERTA	ALBERTA	Edmonton	53.31	7	N	N	113.579	10	W	W	CYEG							2	CANADA	CANADA					4	AIRPROX/TCAS ALERT/LOSS OF SEPARATION/NEAR MIDAIR COLLISIONS/MIDAIR COLLISIONS (MAC)	AIRPROX/AVERTISSEMENT TCAS/PERTE Dâ€™ESPACEMENT/COLLISION / QUASICOLLISION EN VOL (MAC)		12	CLASS 5	CLASSE 5	2025-06-05	16	LOSS OF SEPARATION (x)	PERTE D'ESPACEMENT (x)	3	WESTERN	OUEST	17:45:00	3	INCIDENT
159917	A25A0029	664	GOOSE BAY	2	CANADA	CANADA	6	NEWFOUNDLAND AND LABRADOR	TERRE-NEUVE ET LABRADOR	GOOSE BAY	53.3192	7	N	N	60.4258	10	W	W	CYYR							2	CANADA	CANADA					16	GROUND COLLISION (GCOL)	COLLISION AU SOL (GCOL)		12	CLASS 5	CLASSE 5	2025-06-03				1	ATLANTIC	ATLANTIQUE	17:00:00	1	ACCIDENT
159916	A25C0052	2001	James Armstrong Richardson Intl	2	CANADA	CANADA	9	MANITOBA	MANITOBA	Winnipeg	49.91	7	N	N	97.24	10	W	W	CYWG							2	CANADA	CANADA					28	SYSTEM/COMPONENT FAILURE OR MALFUNCTION (NON-POWERPLANT) (SCFâ€“NP)	PANNE OU MAUVAIS FONCTIONNEMENT Dâ€™UN CIRCUIT OU Dâ€™UN COMPOSANT (NE FAISANT PAS PARTIE DU GROUPE MOTOPROPULSEUR) (SCFâ€“NP)		12	CLASS 5	CLASSE 5	2025-06-05	11	EMERGENCY/PRIORITY (xi)	URGENCE/PRIORITÃ‰ (xi)	6	CENTRAL	CENTRE	20:45:00	3	INCIDENT
159915	A25C0051	1621	SIOUX LOOKOUT	2	CANADA	CANADA	336	ONTARIO	ONTARIO	SIOUX LOOKOUT	50.1142	7	N	N	91.9056	10	W	W	CYXL	3	NE	Northeast	56.25	33.75	45	2	CANADA	CANADA	49.94	26	Nautical miles	Miles nautique	11	EXTERNAL LOAD RELATED OCCURRENCES (EXTL)	Ã‰VÃ‰NEMENTS LIÃ‰S AUX CHARGES EXTERNES (EXTL)		12	CLASS 5	CLASSE 5	2025-06-04	10	SLUNG LOAD RELEASED (xii)	CHARGE SOUS Ã‰LINGUE RELÃ‚CHÃ‰ (xii)	6	CENTRAL	CENTRE	16:35:00	3	INCIDENT
159914	A25Q0067	433	Pierre Elliott Trudeau Intl	2	CANADA	CANADA	4	QUEBEC	QUEBEC	Montreal	45.4706	7	N	N	73.7408	10	W	W	CYUL							2	CANADA	CANADA					28	SYSTEM/COMPONENT FAILURE OR MALFUNCTION (NON-POWERPLANT) (SCFâ€“NP)	PANNE OU MAUVAIS FONCTIONNEMENT Dâ€™UN CIRCUIT OU Dâ€™UN COMPOSANT (NE FAISANT PAS PARTIE DU GROUPE MOTOPROPULSEUR) (SCFâ€“NP)		12	CLASS 5	CLASSE 5	2025-05-31	11	EMERGENCY/PRIORITY (xi)	URGENCE/PRIORITÃ‰ (xi)	4	QUEBEC	QUEBEC	23:50:00	3	INCIDENT
159913	A25O0070	1856	Billy Bishop Toronto City	2	CANADA	CANADA	336	ONTARIO	ONTARIO	Toronto	43.6275	7	N	N	79.3961	10	W	W	CYTZ							2	CANADA	CANADA					12	FIRE/SMOKE (NON-IMPACT) (Fâ€“NI)	INCENDIE/FUMÃ‰E (SANS IMPACT) (Fâ€“NI)		12	CLASS 5	CLASSE 5	2025-01-10	2	SMOKE OR FIRE (iii)	FEU/FUMÃ‰E (iii)	2	ONTARIO	ONTARIO	10:07:00	3	INCIDENT
159912	A25O0069	1259	North Bay	2	CANADA	CANADA	336	ONTARIO	ONTARIO	North Bay	46.3639	7	N	N	79.4242	10	W	W	CYYB							2	CANADA	CANADA					26	RUNWAY INCURSION (RI)	INCURSION SUR PISTE (RI)		12	CLASS 5	CLASSE 5	2025-06-03	15	RISK OF COLLISION (x)	RISQUE DE COLLISION (x)	2	ONTARIO	ONTARIO	20:40:00	3	INCIDENT
159911	A25O0068	1856	Billy Bishop Toronto City	2	CANADA	CANADA	336	ONTARIO	ONTARIO	Toronto	43.6275	7	N	N	79.3961	10	W	W	CYTZ							2	CANADA	CANADA					1	ABNORMAL RUNWAY CONTACT (ARC)	CONTACT ANORMAL AVEC LA PISTE (ARC)		12	CLASS 5	CLASSE 5	2025-05-31	18	DRAGS ANY PART ON GROUND (v)	FROTTEMENT DE TOUTE AUTRE PARTIE AU SOL (v)	2	ONTARIO	ONTARIO	17:45:00	3	INCIDENT
159909	A25C0050	2001	James Armstrong Richardson Intl	2	CANADA	CANADA	9	MANITOBA	MANITOBA	Winnipeg	49.91	7	N	N	97.24	10	W	W	CYWG							2	CANADA	CANADA					12	FIRE/SMOKE (NON-IMPACT) (Fâ€“NI)	INCENDIE/FUMÃ‰E (SANS IMPACT) (Fâ€“NI)		12	CLASS 5	CLASSE 5	2025-05-24	2	SMOKE OR FIRE (iii)	FEU/FUMÃ‰E (iii)	6	CENTRAL	CENTRE	21:21:00	3	INCIDENT
159908	A25C0049	946	LAC DU BONNET	2	CANADA	CANADA	9	MANITOBA	MANITOBA	LAC DU BONNET	50.3	7	N	N	96.0167	10	W	W	CYAX	7	SE	Southeast	146.25	123.75	135	2	CANADA	CANADA	35.62	26	Nautical miles	Miles nautique	1	ABNORMAL RUNWAY CONTACT (ARC)	CONTACT ANORMAL AVEC LA PISTE (ARC)		12	CLASS 5	CLASSE 5	2025-05-19	14	COLLISION (x)	COLLISION (x)	6	CENTRAL	CENTRE	14:10:00	3	INCIDENT
159906	A25Q0066	1448	Jean Lesage Intl	2	CANADA	CANADA	4	QUEBEC	QUEBEC	Quebec City	46.7911	7	N	N	71.3933	10	W	W	CYQB	11	SW	Southwest	236.25	213.75	225	2	CANADA	CANADA	7.5	26	Nautical miles	Miles nautique	29	SYSTEM/COMPONENT FAILURE OR MALFUNCTION (POWERPLANT) (SCFâ€“PP)	PANNE OU MAUVAIS FONCTIONNEMENT Dâ€™UN CIRCUIT OU Dâ€™UN COMPOSANT (FAISANT PARTIE DU GROUPE MOTOPROPULSEUR) (SCFâ€“PP)		12	CLASS 5	CLASSE 5	2025-06-03				4	QUEBEC	QUEBEC	22:25:00	1	ACCIDENT
159905	A25F0211	3987	Punta Cana Intl	59	DOMINICAN REPUBLIC	REP. DOMINICAINE				Punta Cana	18.5675	7	N	N	68.3633	10	W	W	MDPC							59	DOMINICAN REPUBLIC	REP. DOMINICAINE					7	CABIN SAFETY EVENTS (CABIN)	Ã‰VÃ‰NEMENTS LIÃ‰S Ã€ LA SÃ‰CURITÃ‰ DES CABINES (CABIN)		12	CLASS 5	CLASSE 5	2025-05-26	5	UNABLE TO PERFORM (vi)	INAPTE Ã€ EXERCER FONCTIONS (vi)	8	FOREIGN	ETRANGER	16:06:00	3	INCIDENT
159904	A25P0071	1992	WILLIAMS LAKE	2	CANADA	CANADA	12	BRITISH COLUMBIA	COLOMBIE-BRITANNIQUE	WILLIAMS LAKE		7	N	N		10	W	W	CYWL	13	W	West	281.25	258.75	270	2	CANADA	CANADA	96	26	Nautical miles	Miles nautique	28	SYSTEM/COMPONENT FAILURE OR MALFUNCTION (NON-POWERPLANT) (SCFâ€“NP)	PANNE OU MAUVAIS FONCTIONNEMENT Dâ€™UN CIRCUIT OU Dâ€™UN COMPOSANT (NE FAISANT PAS PARTIE DU GROUPE MOTOPROPULSEUR) (SCFâ€“NP)		12	CLASS 5	CLASSE 5	2025-06-01	6	DEPRESSURIZATION (vii)	DÃ‰COMPRESSION (vii)	5	PACIFIC	PACIFIQUE	16:15:00	3	INCIDENT
159903	A25P0070	1912	Vancouver Intl	2	CANADA	CANADA	12	BRITISH COLUMBIA	COLOMBIE-BRITANNIQUE	Vancouver	49.1947	7	N	N	123.184	10	W	W	CYVR							2	CANADA	CANADA					28	SYSTEM/COMPONENT FAILURE OR MALFUNCTION (NON-POWERPLANT) (SCFâ€“NP)	PANNE OU MAUVAIS FONCTIONNEMENT Dâ€™UN CIRCUIT OU Dâ€™UN COMPOSANT (NE FAISANT PAS PARTIE DU GROUPE MOTOPROPULSEUR) (SCFâ€“NP)		12	CLASS 5	CLASSE 5	2025-06-02	11	EMERGENCY/PRIORITY (xi)	URGENCE/PRIORITÃ‰ (xi)	5	PACIFIC	PACIFIQUE	17:25:00	3	INCIDENT
159902	A25F0210										26.0723	7	N	N	80.1512	10	W	W								3	UNITED STATES	ETATS-UNIS					4	AIRPROX/TCAS ALERT/LOSS OF SEPARATION/NEAR MIDAIR COLLISIONS/MIDAIR COLLISIONS (MAC)	AIRPROX/AVERTISSEMENT TCAS/PERTE Dâ€™ESPACEMENT/COLLISION / QUASICOLLISION EN VOL (MAC)	in vicinity of KFLL - Fort Lauderdale/Hollywood Intl - Fort Lauderdale	12	CLASS 5	CLASSE 5	2025-05-28	15	RISK OF COLLISION (x)	RISQUE DE COLLISION (x)	8	FOREIGN	ETRANGER	15:15:00	3	INCIDENT
159901	A25F0209	4145	Dallas Love Field	3	UNITED STATES	ETATS-UNIS	372	TEXAS	TEXAS	Dallas	32.8471	7	N	N	96.8517	10	W	W	KDAL							3	UNITED STATES	ETATS-UNIS					17	GROUND HANDLING (RAMP)	MANUTENTION AU SOL (RAMP)		12	CLASS 5	CLASSE 5	2025-05-29	14	COLLISION (x)	COLLISION (x)	8	FOREIGN	ETRANGER	22:15:00	3	INCIDENT
159900	A25F0208										52.3086	7	N	N	4.76389	9	E	E								107	NETHERLANDS	PAYS-BAS					23	MEDICAL (MED)	MEDICAL (MED)	in vicinity of EHAM - Schiphol - Amsterdam	12	CLASS 5	CLASSE 5	2025-05-28	5	UNABLE TO PERFORM (vi)	INAPTE Ã€ EXERCER FONCTIONS (vi)	8	FOREIGN	ETRANGER	03:46:00	3	INCIDENT
159899	A25Q0065	914	KUUJJUAQ	2	CANADA	CANADA	4	QUEBEC	QUEBEC	KUUJJUAQ	58.095	7	N	N	68.4222	10	W	W	CYVP							2	CANADA	CANADA					1	ABNORMAL RUNWAY CONTACT (ARC)	CONTACT ANORMAL AVEC LA PISTE (ARC)		12	CLASS 5	CLASSE 5	2025-05-31				4	QUEBEC	QUEBEC	21:09:00	1	ACCIDENT
159897	A25Q0064	433	Pierre Elliott Trudeau Intl	2	CANADA	CANADA	4	QUEBEC	QUEBEC	Montreal	45.4706	7	N	N	73.7408	10	W	W	CYUL							2	CANADA	CANADA					17	GROUND HANDLING (RAMP)	MANUTENTION AU SOL (RAMP)		12	CLASS 5	CLASSE 5	2025-05-27	14	COLLISION (x)	COLLISION (x)	4	QUEBEC	QUEBEC	12:38:00	3	INCIDENT
159896	A25O0067	173	Brampton-Caledon	2	CANADA	CANADA	336	ONTARIO	ONTARIO	Brampton	43.7597	7	N	N	79.8739	10	W	W	CNC3							2	CANADA	CANADA					29	SYSTEM/COMPONENT FAILURE OR MALFUNCTION (POWERPLANT) (SCFâ€“PP)	PANNE OU MAUVAIS FONCTIONNEMENT Dâ€™UN CIRCUIT OU Dâ€™UN COMPOSANT (FAISANT PARTIE DU GROUPE MOTOPROPULSEUR) (SCFâ€“PP)		12	CLASS 5	CLASSE 5	2025-05-26	11	EMERGENCY/PRIORITY (xi)	URGENCE/PRIORITÃ‰ (xi)	2	ONTARIO	ONTARIO	20:00:00	3	INCIDENT
159894	A25O0066	1856	Billy Bishop Toronto City	2	CANADA	CANADA	336	ONTARIO	ONTARIO	Toronto	43.6275	7	N	N	79.3961	10	W	W	CYTZ							2	CANADA	CANADA					29	SYSTEM/COMPONENT FAILURE OR MALFUNCTION (POWERPLANT) (SCFâ€“PP)	PANNE OU MAUVAIS FONCTIONNEMENT Dâ€™UN CIRCUIT OU Dâ€™UN COMPOSANT (FAISANT PARTIE DU GROUPE MOTOPROPULSEUR) (SCFâ€“PP)		12	CLASS 5	CLASSE 5	2025-05-13	11	EMERGENCY/PRIORITY (xi)	URGENCE/PRIORITÃ‰ (xi)	2	ONTARIO	ONTARIO	18:37:00	3	INCIDENT
159893	A25F0206										26.6832	7	N	N	80.0956	10	W	W								3	UNITED STATES	ETATS-UNIS					23	MEDICAL (MED)	MEDICAL (MED)	in vicinity of KPBI - Palm Beach Intl - West Palm Beach	12	CLASS 5	CLASSE 5	2025-06-02	5	UNABLE TO PERFORM (vi)	INAPTE Ã€ EXERCER FONCTIONS (vi)	8	FOREIGN	ETRANGER	02:00:00	3	INCIDENT
159892	A25P0068	812	INVERMERE	2	CANADA	CANADA	12	BRITISH COLUMBIA	COLOMBIE-BRITANNIQUE	INVERMERE	50.5167	7	N	N	116	10	W	W	CAA8							2	CANADA	CANADA					12	FIRE/SMOKE (NON-IMPACT) (Fâ€“NI)	INCENDIE/FUMÃ‰E (SANS IMPACT) (Fâ€“NI)		12	CLASS 5	CLASSE 5	2025-05-23				5	PACIFIC	PACIFIQUE	13:00:00	1	ACCIDENT
159892	A25P0068	812	INVERMERE	2	CANADA	CANADA	12	BRITISH COLUMBIA	COLOMBIE-BRITANNIQUE	INVERMERE	50.5167	7	N	N	116	10	W	W	CAA8							2	CANADA	CANADA					29	SYSTEM/COMPONENT FAILURE OR MALFUNCTION (POWERPLANT) (SCFâ€“PP)	PANNE OU MAUVAIS FONCTIONNEMENT Dâ€™UN CIRCUIT OU Dâ€™UN COMPOSANT (FAISANT PARTIE DU GROUPE MOTOPROPULSEUR) (SCFâ€“PP)		12	CLASS 5	CLASSE 5	2025-05-23				5	PACIFIC	PACIFIQUE	13:00:00	1	ACCIDENT
159891	A25P0067	241	CAMPBELL RIVER	2	CANADA	CANADA	12	BRITISH COLUMBIA	COLOMBIE-BRITANNIQUE	CAMPBELL RIVER	49.959	7	N	N	126.693	10	W	W	CYBL	13	W	West	281.25	258.75	270	2	CANADA	CANADA	54	26	Nautical miles	Miles nautique	1	ABNORMAL RUNWAY CONTACT (ARC)	CONTACT ANORMAL AVEC LA PISTE (ARC)		12	CLASS 5	CLASSE 5	2025-05-28	3	DIFFICULT TO CONTROL (iv)	DIFFICULTÃ‰S DE MAÃŽTRISE (iv)	5	PACIFIC	PACIFIQUE	11:30:00	3	INCIDENT
159891	A25P0067	241	CAMPBELL RIVER	2	CANADA	CANADA	12	BRITISH COLUMBIA	COLOMBIE-BRITANNIQUE	CAMPBELL RIVER	49.959	7	N	N	126.693	10	W	W	CYBL	13	W	West	281.25	258.75	270	2	CANADA	CANADA	54	26	Nautical miles	Miles nautique	2	ABRUPT MANEUVER (AMAN)	MANOEUVRE BRUSQUE (AMAN)		12	CLASS 5	CLASSE 5	2025-05-28	3	DIFFICULT TO CONTROL (iv)	DIFFICULTÃ‰S DE MAÃŽTRISE (iv)	5	PACIFIC	PACIFIQUE	11:30:00	3	INCIDENT
159890	A25W0068	2021	YELLOWKNIFE	2	CANADA	CANADA	23	NORTHWEST TERRITORIES	TERRITOIRES DU NORD-OUEST	YELLOWKNIFE	64.9592	7	N	N	111.544	10	W	W	CYZF	3	NE	Northeast	56.25	33.75	45	2	CANADA	CANADA	169	26	Nautical miles	Miles nautique	12	FIRE/SMOKE (NON-IMPACT) (Fâ€“NI)	INCENDIE/FUMÃ‰E (SANS IMPACT) (Fâ€“NI)		12	CLASS 5	CLASSE 5	2025-05-18	2	SMOKE OR FIRE (iii)	FEU/FUMÃ‰E (iii)	3	WESTERN	OUEST	18:15:00	3	INCIDENT
159890	A25W0068	2021	YELLOWKNIFE	2	CANADA	CANADA	23	NORTHWEST TERRITORIES	TERRITOIRES DU NORD-OUEST	YELLOWKNIFE	64.9592	7	N	N	111.544	10	W	W	CYZF	3	NE	Northeast	56.25	33.75	45	2	CANADA	CANADA	169	26	Nautical miles	Miles nautique	28	SYSTEM/COMPONENT FAILURE OR MALFUNCTION (NON-POWERPLANT) (SCFâ€“NP)	PANNE OU MAUVAIS FONCTIONNEMENT Dâ€™UN CIRCUIT OU Dâ€™UN COMPOSANT (NE FAISANT PAS PARTIE DU GROUPE MOTOPROPULSEUR) (SCFâ€“NP)		12	CLASS 5	CLASSE 5	2025-05-18	2	SMOKE OR FIRE (iii)	FEU/FUMÃ‰E (iii)	3	WESTERN	OUEST	18:15:00	3	INCIDENT
159889	A25F0205	4275	Langley Air Force Base	3	UNITED STATES	ETATS-UNIS	351	VIRGINIA	VIRGINIA	Hampton	37.0828	7	N	N	76.3606	10	W	W	KLFI	11	SW	Southwest	236.25	213.75	225	3	UNITED STATES	ETATS-UNIS	11.4	26	Nautical miles	Miles nautique	28	SYSTEM/COMPONENT FAILURE OR MALFUNCTION (NON-POWERPLANT) (SCFâ€“NP)	PANNE OU MAUVAIS FONCTIONNEMENT Dâ€™UN CIRCUIT OU Dâ€™UN COMPOSANT (NE FAISANT PAS PARTIE DU GROUPE MOTOPROPULSEUR) (SCFâ€“NP)		12	CLASS 5	CLASSE 5	2025-05-23	11	EMERGENCY/PRIORITY (xi)	URGENCE/PRIORITÃ‰ (xi)	8	FOREIGN	ETRANGER	03:45:00	3	INCIDENT
159888	A25W0067	572	FORT MCMURRAY	2	CANADA	CANADA	11	ALBERTA	ALBERTA	FORT MCMURRAY	57.1019	7	N	N	114.11	10	W	W	CYMM	15	NW	Northwest	326.25	303.75	315	2	CANADA	CANADA	100	26	Nautical miles	Miles nautique	8	COLLISION WITH OBSTACLE(S) DURING TAKEOFF AND LANDING (CTOL)	COLLISION AVEC DES OBSTACLES AU DÃ‰COLLAGE ET Ã€ Lâ€™ATTERRISSAGE (CTOL)		12	CLASS 5	CLASSE 5	2025-05-27				3	WESTERN	OUEST	18:40:00	1	ACCIDENT
159886	A25F0204																									549	INTERNATIONAL WATERS	EAUX INTERNATIONALES					23	MEDICAL (MED)	MEDICAL (MED)	over North Atlantic Ocean	12	CLASS 5	CLASSE 5	2025-05-23	5	UNABLE TO PERFORM (vi)	INAPTE Ã€ EXERCER FONCTIONS (vi)	8	FOREIGN	ETRANGER	23:00:00	3	INCIDENT
159884	A25P0066	1662	SQUAMISH	2	CANADA	CANADA	12	BRITISH COLUMBIA	COLOMBIE-BRITANNIQUE	SQUAMISH	49.7817	7	N	N	123.162	10	W	W	CYSE							2	CANADA	CANADA					29	SYSTEM/COMPONENT FAILURE OR MALFUNCTION (POWERPLANT) (SCFâ€“PP)	PANNE OU MAUVAIS FONCTIONNEMENT Dâ€™UN CIRCUIT OU Dâ€™UN COMPOSANT (FAISANT PARTIE DU GROUPE MOTOPROPULSEUR) (SCFâ€“PP)		12	CLASS 5	CLASSE 5	2025-05-28	4	RUNWAY EXCURSION (v)	SORTIE DE PISTE (v)	5	PACIFIC	PACIFIQUE	11:40:00	3	INCIDENT
159883	A25A0026	1718	ST. JOHN'S INTL	2	CANADA	CANADA	6	NEWFOUNDLAND AND LABRADOR	TERRE-NEUVE ET LABRADOR	ST. JOHN'S	47.55	7	N	N	54.2833	10	W	W	CYYT	13	W	West	281.25	258.75	270	2	CANADA	CANADA	62	26	Nautical miles	Miles nautique	28	SYSTEM/COMPONENT FAILURE OR MALFUNCTION (NON-POWERPLANT) (SCFâ€“NP)	PANNE OU MAUVAIS FONCTIONNEMENT Dâ€™UN CIRCUIT OU Dâ€™UN COMPOSANT (NE FAISANT PAS PARTIE DU GROUPE MOTOPROPULSEUR) (SCFâ€“NP)		12	CLASS 5	CLASSE 5	2025-05-27	11	EMERGENCY/PRIORITY (xi)	URGENCE/PRIORITÃ‰ (xi)	1	ATLANTIC	ATLANTIQUE	15:26:00	3	INCIDENT
159882	A25Q0063	433	Pierre Elliott Trudeau Intl	2	CANADA	CANADA	4	QUEBEC	QUEBEC	Montreal	45.4706	7	N	N	73.7408	10	W	W	CYUL							2	CANADA	CANADA					28	SYSTEM/COMPONENT FAILURE OR MALFUNCTION (NON-POWERPLANT) (SCFâ€“NP)	PANNE OU MAUVAIS FONCTIONNEMENT Dâ€™UN CIRCUIT OU Dâ€™UN COMPOSANT (NE FAISANT PAS PARTIE DU GROUPE MOTOPROPULSEUR) (SCFâ€“NP)		12	CLASS 5	CLASSE 5	2025-05-27	11	EMERGENCY/PRIORITY (xi)	URGENCE/PRIORITÃ‰ (xi)	4	QUEBEC	QUEBEC	02:50:00	3	INCIDENT
159881	A25Q0062	2882	LAC-DES-Ã‰CORCES	2	CANADA	CANADA	4	QUEBEC	QUEBEC	LAC-DES-Ã‰CORCES	46.5117	7	N	N	75.4017	10	W	W	CTV2							2	CANADA	CANADA					1	ABNORMAL RUNWAY CONTACT (ARC)	CONTACT ANORMAL AVEC LA PISTE (ARC)		12	CLASS 5	CLASSE 5	2025-05-26				4	QUEBEC	QUEBEC	21:42:00	1	ACCIDENT
159880	A25A0025	1718	ST. JOHN'S INTL	2	CANADA	CANADA	6	NEWFOUNDLAND AND LABRADOR	TERRE-NEUVE ET LABRADOR	ST. JOHN'S	47.8333	7	N	N	48	10	W	W	CYYT	5	E	East	101.25	78.75	90	2	CANADA	CANADA	192	26	Nautical miles	Miles nautique	35	OTHER (OTHR)	AUTRE (OTHR)		12	CLASS 5	CLASSE 5	2025-05-26	11	EMERGENCY/PRIORITY (xi)	URGENCE/PRIORITÃ‰ (xi)	1	ATLANTIC	ATLANTIQUE	21:45:00	3	INCIDENT
159879	A25W0066	1658	Springbank	2	CANADA	CANADA	11	ALBERTA	ALBERTA	Calgary	51.1053	7	N	N	114.371	10	W	W	CYBW							2	CANADA	CANADA					9	CONTROLLED FLIGHT INTO OR TOWARD TERRAIN (CFIT)	IMPACT SANS PERTE DE CONTRÃ”LE (CFIT)		12	CLASS 5	CLASSE 5	2025-05-27				3	WESTERN	OUEST	10:24:00	1	ACCIDENT
159877	A25F0202	4217	Brisbane International Airport	32	AUSTRALIA	AUSTRALIE				Brisbane	27.2303	8	S	S	153.118	9	E	E	YBBN							32	AUSTRALIA	AUSTRALIE					7	CABIN SAFETY EVENTS (CABIN)	Ã‰VÃ‰NEMENTS LIÃ‰S Ã€ LA SÃ‰CURITÃ‰ DES CABINES (CABIN)		12	CLASS 5	CLASSE 5	2025-05-18	5	UNABLE TO PERFORM (vi)	INAPTE Ã€ EXERCER FONCTIONS (vi)	8	FOREIGN	ETRANGER	20:04:00	3	INCIDENT
159877	A25F0202	4217	Brisbane International Airport	32	AUSTRALIA	AUSTRALIE				Brisbane	27.2303	8	S	S	153.118	9	E	E	YBBN							32	AUSTRALIA	AUSTRALIE					30	TURBULENCE ENCOUNTER (TURB)	PASSAGE DANS UNE ZONE DE TURBULENCE (TURB)		12	CLASS 5	CLASSE 5	2025-05-18	5	UNABLE TO PERFORM (vi)	INAPTE Ã€ EXERCER FONCTIONS (vi)	8	FOREIGN	ETRANGER	20:04:00	3	INCIDENT
159876	A25P0065	313	CHILLIWACK	2	CANADA	CANADA	12	BRITISH COLUMBIA	COLOMBIE-BRITANNIQUE	CHILLIWACK	49.283	7	N	N	121.693	10	W	W	CYCW	3	NE	Northeast	56.25	33.75	45	2	CANADA	CANADA	12	26	Nautical miles	Miles nautique	12	FIRE/SMOKE (NON-IMPACT) (Fâ€“NI)	INCENDIE/FUMÃ‰E (SANS IMPACT) (Fâ€“NI)		12	CLASS 5	CLASSE 5	2025-05-26				5	PACIFIC	PACIFIQUE	19:35:00	1	ACCIDENT
159875	A25P0064	355	COMOX	2	CANADA	CANADA	12	BRITISH COLUMBIA	COLOMBIE-BRITANNIQUE	COMOX	49.13	7	N	N	124.307	10	W	W	CYQQ	7	SE	Southeast	146.25	123.75	135	2	CANADA	CANADA	17	26	Nautical miles	Miles nautique	28	SYSTEM/COMPONENT FAILURE OR MALFUNCTION (NON-POWERPLANT) (SCFâ€“NP)	PANNE OU MAUVAIS FONCTIONNEMENT Dâ€™UN CIRCUIT OU Dâ€™UN COMPOSANT (NE FAISANT PAS PARTIE DU GROUPE MOTOPROPULSEUR) (SCFâ€“NP)		12	CLASS 5	CLASSE 5	2025-05-22	6	DEPRESSURIZATION (vii)	DÃ‰COMPRESSION (vii)	5	PACIFIC	PACIFIQUE	09:49:00	3	INCIDENT
159874	A25W0065	362	Edmonton/Cooking Lake	2	CANADA	CANADA	11	ALBERTA	ALBERTA	Cooking Lake	53.4275	7	N	N	113.116	10	W	W	CEZ3							2	CANADA	CANADA					25	RUNWAY EXCURSION (RE)	SORTIE DE PISTE (RE)		12	CLASS 5	CLASSE 5	2025-05-26				3	WESTERN	OUEST	13:45:00	1	ACCIDENT
159873	A25A0024	664	GOOSE BAY	2	CANADA	CANADA	6	NEWFOUNDLAND AND LABRADOR	TERRE-NEUVE ET LABRADOR	GOOSE BAY	53.4667	7	N	N	63.8667	10	W	W	CYYR	13	W	West	281.25	258.75	270	2	CANADA	CANADA	125	26	Nautical miles	Miles nautique	23	MEDICAL (MED)	MEDICAL (MED)		12	CLASS 5	CLASSE 5	2025-05-24	5	UNABLE TO PERFORM (vi)	INAPTE Ã€ EXERCER FONCTIONS (vi)	1	ATLANTIC	ATLANTIQUE	03:10:00	3	INCIDENT
159872	A25F0201										32.7785	7	N	N	82.3122	10	W	W								515	GEORGIA	GEORGIE					29	SYSTEM/COMPONENT FAILURE OR MALFUNCTION (POWERPLANT) (SCFâ€“PP)	PANNE OU MAUVAIS FONCTIONNEMENT Dâ€™UN CIRCUIT OU Dâ€™UN COMPOSANT (FAISANT PARTIE DU GROUPE MOTOPROPULSEUR) (SCFâ€“PP)	in vicinity of waypoint TWINS	12	CLASS 5	CLASSE 5	2025-05-22	11	EMERGENCY/PRIORITY (xi)	URGENCE/PRIORITÃ‰ (xi)	8	FOREIGN	ETRANGER	23:32:00	3	INCIDENT
159870	A25A0023	1163	Greater Moncton Romeo Lebalnc Intl	2	CANADA	CANADA	22	NEW BRUNSWICK	NOUVEAU-BRUNSWICK	Moncton	46.1161	7	N	N	64.6786	10	W	W	CYQM							2	CANADA	CANADA					28	SYSTEM/COMPONENT FAILURE OR MALFUNCTION (NON-POWERPLANT) (SCFâ€“NP)	PANNE OU MAUVAIS FONCTIONNEMENT Dâ€™UN CIRCUIT OU Dâ€™UN COMPOSANT (NE FAISANT PAS PARTIE DU GROUPE MOTOPROPULSEUR) (SCFâ€“NP)		12	CLASS 5	CLASSE 5	2025-05-23	11	EMERGENCY/PRIORITY (xi)	URGENCE/PRIORITÃ‰ (xi)	1	ATLANTIC	ATLANTIQUE	19:27:00	3	INCIDENT
159869	A25C0047	1832	THUNDER BAY	2	CANADA	CANADA	336	ONTARIO	ONTARIO	THUNDER BAY		7	N	N		10	W	W	CYQT	3	NE	Northeast	56.25	33.75	45	2	CANADA	CANADA	2	26	Nautical miles	Miles nautique	29	SYSTEM/COMPONENT FAILURE OR MALFUNCTION (POWERPLANT) (SCFâ€“PP)	PANNE OU MAUVAIS FONCTIONNEMENT Dâ€™UN CIRCUIT OU Dâ€™UN COMPOSANT (FAISANT PARTIE DU GROUPE MOTOPROPULSEUR) (SCFâ€“PP)		12	CLASS 5	CLASSE 5	2025-05-24	1	ENGINE (i)	MOTEUR (i)	6	CENTRAL	CENTRE	00:35:00	3	INCIDENT
159868	A25W0064	164	Bonnyville	2	CANADA	CANADA	11	ALBERTA	ALBERTA	Bonnyville	54.5228	7	N	N	111.113	10	W	W	CYBF	15	NW	Northwest	326.25	303.75	315	2	CANADA	CANADA	20	26	Nautical miles	Miles nautique	2	ABRUPT MANEUVER (AMAN)	MANOEUVRE BRUSQUE (AMAN)		12	CLASS 5	CLASSE 5	2025-05-25				3	WESTERN	OUEST	08:00:00	1	ACCIDENT
159868	A25W0064	164	Bonnyville	2	CANADA	CANADA	11	ALBERTA	ALBERTA	Bonnyville	54.5228	7	N	N	111.113	10	W	W	CYBF	15	NW	Northwest	326.25	303.75	315	2	CANADA	CANADA	20	26	Nautical miles	Miles nautique	19	LOSS OF CONTROLâ€“GROUND (LOCâ€“G)	PERTE DE CONTRÃ”LE â€“ AU SOL (LOCâ€“G)		12	CLASS 5	CLASSE 5	2025-05-25				3	WESTERN	OUEST	08:00:00	1	ACCIDENT
159867	A25W0063	685	GRANDE PRAIRIE	2	CANADA	CANADA	11	ALBERTA	ALBERTA	GRANDE PRAIRIE	55.2051	7	N	N	118.508	10	W	W	CYQU	5	E	East	101.25	78.75	90	2	CANADA	CANADA	14.75	26	Nautical miles	Miles nautique	16	GROUND COLLISION (GCOL)	COLLISION AU SOL (GCOL)		12	CLASS 5	CLASSE 5	2025-05-23				3	WESTERN	OUEST	07:00:00	1	ACCIDENT
159867	A25W0063	685	GRANDE PRAIRIE	2	CANADA	CANADA	11	ALBERTA	ALBERTA	GRANDE PRAIRIE	55.2051	7	N	N	118.508	10	W	W	CYQU	5	E	East	101.25	78.75	90	2	CANADA	CANADA	14.75	26	Nautical miles	Miles nautique	20	LOSS OF CONTROLâ€“INFLIGHT (LOCâ€“I)	PERTE DE CONTRÃ”LE â€“ EN VOL (LOCâ€“I)		12	CLASS 5	CLASSE 5	2025-05-23				3	WESTERN	OUEST	07:00:00	1	ACCIDENT
159866	A25F0199																									3	UNITED STATES	ETATS-UNIS					23	MEDICAL (MED)	MEDICAL (MED)	over Vermont	12	CLASS 5	CLASSE 5	2025-04-26	5	UNABLE TO PERFORM (vi)	INAPTE Ã€ EXERCER FONCTIONS (vi)	8	FOREIGN	ETRANGER	22:55:00	3	INCIDENT
159865	A25W0062	2135	CLEARWATER RIVER	2	CANADA	CANADA	11	ALBERTA	ALBERTA	CLEARWATER RIVER	51.9833	7	N	N	115.233	10	W	W	CFS8							2	CANADA	CANADA					20	LOSS OF CONTROLâ€“INFLIGHT (LOCâ€“I)	PERTE DE CONTRÃ”LE â€“ EN VOL (LOCâ€“I)		12	CLASS 5	CLASSE 5	2025-05-23				3	WESTERN	OUEST	07:00:00	1	ACCIDENT
159864	A25Q0061	1582	SEPT-ÃŽLES	2	CANADA	CANADA	4	QUEBEC	QUEBEC	SEPT-ÃŽLES	49.8	7	N	N	65.25	10	W	W	CYZV	7	SE	Southeast	146.25	123.75	135	2	CANADA	CANADA	65	26	Nautical miles	Miles nautique	28	SYSTEM/COMPONENT FAILURE OR MALFUNCTION (NON-POWERPLANT) (SCFâ€“NP)	PANNE OU MAUVAIS FONCTIONNEMENT Dâ€™UN CIRCUIT OU Dâ€™UN COMPOSANT (NE FAISANT PAS PARTIE DU GROUPE MOTOPROPULSEUR) (SCFâ€“NP)		12	CLASS 5	CLASSE 5	2025-05-20	2	SMOKE OR FIRE (iii)	FEU/FUMÃ‰E (iii)	4	QUEBEC	QUEBEC	20:35:00	3	INCIDENT
159864	A25Q0061	1582	SEPT-ÃŽLES	2	CANADA	CANADA	4	QUEBEC	QUEBEC	SEPT-ÃŽLES	49.8	7	N	N	65.25	10	W	W	CYZV	7	SE	Southeast	146.25	123.75	135	2	CANADA	CANADA	65	26	Nautical miles	Miles nautique	12	FIRE/SMOKE (NON-IMPACT) (Fâ€“NI)	INCENDIE/FUMÃ‰E (SANS IMPACT) (Fâ€“NI)		12	CLASS 5	CLASSE 5	2025-05-20	2	SMOKE OR FIRE (iii)	FEU/FUMÃ‰E (iii)	4	QUEBEC	QUEBEC	20:35:00	3	INCIDENT
159863	A25Q0060	1448	Jean Lesage Intl	2	CANADA	CANADA	4	QUEBEC	QUEBEC	Quebec City	46.7911	7	N	N	71.3933	10	W	W	CYQB	4	ENE	East-northeast	78.75	56.25	67.5	2	CANADA	CANADA	19	26	Nautical miles	Miles nautique	29	SYSTEM/COMPONENT FAILURE OR MALFUNCTION (POWERPLANT) (SCFâ€“PP)	PANNE OU MAUVAIS FONCTIONNEMENT Dâ€™UN CIRCUIT OU Dâ€™UN COMPOSANT (FAISANT PARTIE DU GROUPE MOTOPROPULSEUR) (SCFâ€“PP)		12	CLASS 5	CLASSE 5	2025-05-22				4	QUEBEC	QUEBEC	21:17:00	1	ACCIDENT
159861	A25P0063	355	COMOX	2	CANADA	CANADA	12	BRITISH COLUMBIA	COLOMBIE-BRITANNIQUE	COMOX	49.7108	7	N	N	124.887	10	W	W	CYQQ							2	CANADA	CANADA					29	SYSTEM/COMPONENT FAILURE OR MALFUNCTION (POWERPLANT) (SCFâ€“PP)	PANNE OU MAUVAIS FONCTIONNEMENT Dâ€™UN CIRCUIT OU Dâ€™UN COMPOSANT (FAISANT PARTIE DU GROUPE MOTOPROPULSEUR) (SCFâ€“PP)		12	CLASS 5	CLASSE 5	2025-05-15	11	EMERGENCY/PRIORITY (xi)	URGENCE/PRIORITÃ‰ (xi)	5	PACIFIC	PACIFIQUE	19:40:00	3	INCIDENT
159860	A25Q0059										46.6761	7	N	N	71.7546	10	W	W								2	CANADA	CANADA					20	LOSS OF CONTROLâ€“INFLIGHT (LOCâ€“I)	PERTE DE CONTRÃ”LE â€“ EN VOL (LOCâ€“I)	Cap SantÃ©	12	CLASS 5	CLASSE 5	2025-05-15				4	QUEBEC	QUEBEC	22:15:00	1	ACCIDENT
159860	A25Q0059										46.6761	7	N	N	71.7546	10	W	W								2	CANADA	CANADA					8	COLLISION WITH OBSTACLE(S) DURING TAKEOFF AND LANDING (CTOL)	COLLISION AVEC DES OBSTACLES AU DÃ‰COLLAGE ET Ã€ Lâ€™ATTERRISSAGE (CTOL)	Cap SantÃ©	12	CLASS 5	CLASSE 5	2025-05-15				4	QUEBEC	QUEBEC	22:15:00	1	ACCIDENT
159859	A25F0198																									549	INTERNATIONAL WATERS	EAUX INTERNATIONALES					23	MEDICAL (MED)	MEDICAL (MED)	over the North Atlantic Ocean	12	CLASS 5	CLASSE 5	2025-05-17	5	UNABLE TO PERFORM (vi)	INAPTE Ã€ EXERCER FONCTIONS (vi)	8	FOREIGN	ETRANGER	07:15:00	3	INCIDENT
159858	A25F0197										30.3975	7	N	N	97.5664	10	W	W								3	UNITED STATES	ETATS-UNIS					4	AIRPROX/TCAS ALERT/LOSS OF SEPARATION/NEAR MIDAIR COLLISIONS/MIDAIR COLLISIONS (MAC)	AIRPROX/AVERTISSEMENT TCAS/PERTE Dâ€™ESPACEMENT/COLLISION / QUASICOLLISION EN VOL (MAC)	in vicinity of KEDC - Austin Executive Airport - Austin	12	CLASS 5	CLASSE 5	2025-05-12	15	RISK OF COLLISION (x)	RISQUE DE COLLISION (x)	8	FOREIGN	ETRANGER	15:07:00	3	INCIDENT
159857	A25F0196																									3	UNITED STATES	ETATS-UNIS					23	MEDICAL (MED)	MEDICAL (MED)	over Montana	12	CLASS 5	CLASSE 5	2025-05-17	5	UNABLE TO PERFORM (vi)	INAPTE Ã€ EXERCER FONCTIONS (vi)	8	FOREIGN	ETRANGER	18:30:00	3	INCIDENT
159856	A25F0195																									3	UNITED STATES	ETATS-UNIS					23	MEDICAL (MED)	MEDICAL (MED)	in vicinity of Charleston	12	CLASS 5	CLASSE 5	2025-05-03	5	UNABLE TO PERFORM (vi)	INAPTE Ã€ EXERCER FONCTIONS (vi)	8	FOREIGN	ETRANGER	19:20:00	3	INCIDENT
159855	A25P0062	1057	MACKENZIE	2	CANADA	CANADA	12	BRITISH COLUMBIA	COLOMBIE-BRITANNIQUE	MACKENZIE	55.0522	7	N	N	122.159	10	W	W	CYZY	7	SE	Southeast	146.25	123.75	135	2	CANADA	CANADA	36	26	Nautical miles	Miles nautique	18	ICING (ICE)	GIVRAGE (ICE)		12	CLASS 5	CLASSE 5	2025-05-21				5	PACIFIC	PACIFIQUE	12:45:00	1	ACCIDENT
159855	A25P0062	1057	MACKENZIE	2	CANADA	CANADA	12	BRITISH COLUMBIA	COLOMBIE-BRITANNIQUE	MACKENZIE	55.0522	7	N	N	122.159	10	W	W	CYZY	7	SE	Southeast	146.25	123.75	135	2	CANADA	CANADA	36	26	Nautical miles	Miles nautique	29	SYSTEM/COMPONENT FAILURE OR MALFUNCTION (POWERPLANT) (SCFâ€“PP)	PANNE OU MAUVAIS FONCTIONNEMENT Dâ€™UN CIRCUIT OU Dâ€™UN COMPOSANT (FAISANT PARTIE DU GROUPE MOTOPROPULSEUR) (SCFâ€“PP)		12	CLASS 5	CLASSE 5	2025-05-21				5	PACIFIC	PACIFIQUE	12:45:00	1	ACCIDENT
159855	A25P0062	1057	MACKENZIE	2	CANADA	CANADA	12	BRITISH COLUMBIA	COLOMBIE-BRITANNIQUE	MACKENZIE	55.0522	7	N	N	122.159	10	W	W	CYZY	7	SE	Southeast	146.25	123.75	135	2	CANADA	CANADA	36	26	Nautical miles	Miles nautique	10	EVACUATION (EVAC)	Ã‰VACUATION (EVAC)		12	CLASS 5	CLASSE 5	2025-05-21				5	PACIFIC	PACIFIQUE	12:45:00	1	ACCIDENT
159854	A25Q0058	1892	VAL-D'OR	2	CANADA	CANADA	4	QUEBEC	QUEBEC	VAL-D'OR	48.0533	7	N	N	77.7828	10	W	W	CYVO							2	CANADA	CANADA					12	FIRE/SMOKE (NON-IMPACT) (Fâ€“NI)	INCENDIE/FUMÃ‰E (SANS IMPACT) (Fâ€“NI)		12	CLASS 5	CLASSE 5	2025-05-14	2	SMOKE OR FIRE (iii)	FEU/FUMÃ‰E (iii)	4	QUEBEC	QUEBEC	15:40:00	3	INCIDENT
159853	A25Q0057	813	IQALUIT	2	CANADA	CANADA	501	NUNAVUT	NUNAVUT	IQALUIT	63.7567	7	N	N	68.5561	10	W	W	CYFB							2	CANADA	CANADA					12	FIRE/SMOKE (NON-IMPACT) (Fâ€“NI)	INCENDIE/FUMÃ‰E (SANS IMPACT) (Fâ€“NI)		12	CLASS 5	CLASSE 5	2025-05-14	2	SMOKE OR FIRE (iii)	FEU/FUMÃ‰E (iii)	4	QUEBEC	QUEBEC	12:55:00	3	INCIDENT
159851	A25F0193																									549	INTERNATIONAL WATERS	EAUX INTERNATIONALES					23	MEDICAL (MED)	MEDICAL (MED)	over North Atlantic Ocean	12	CLASS 5	CLASSE 5	2025-05-10	5	UNABLE TO PERFORM (vi)	INAPTE Ã€ EXERCER FONCTIONS (vi)	8	FOREIGN	ETRANGER	07:30:00	3	INCIDENT
159850	A25F0192																									549	INTERNATIONAL WATERS	EAUX INTERNATIONALES					23	MEDICAL (MED)	MEDICAL (MED)	over the North Atlantic Ocean	12	CLASS 5	CLASSE 5	2025-05-05	5	UNABLE TO PERFORM (vi)	INAPTE Ã€ EXERCER FONCTIONS (vi)	8	FOREIGN	ETRANGER	04:00:00	3	INCIDENT
159849	A25W0061	230	Calgary Intl	2	CANADA	CANADA	11	ALBERTA	ALBERTA	Calgary	51.1225	7	N	N	114.013	10	W	W	CYYC							2	CANADA	CANADA					4	AIRPROX/TCAS ALERT/LOSS OF SEPARATION/NEAR MIDAIR COLLISIONS/MIDAIR COLLISIONS (MAC)	AIRPROX/AVERTISSEMENT TCAS/PERTE Dâ€™ESPACEMENT/COLLISION / QUASICOLLISION EN VOL (MAC)		12	CLASS 5	CLASSE 5	2025-05-18	16	LOSS OF SEPARATION (x)	PERTE D'ESPACEMENT (x)	3	WESTERN	OUEST	15:11:00	3	INCIDENT
159848	A25W0060	230	Calgary Intl	2	CANADA	CANADA	11	ALBERTA	ALBERTA	Calgary	51.25	7	N	N	113.43	10	W	W	CYYC	4	ENE	East-northeast	78.75	56.25	67.5	2	CANADA	CANADA	23.4	26	Nautical miles	Miles nautique	29	SYSTEM/COMPONENT FAILURE OR MALFUNCTION (POWERPLANT) (SCFâ€“PP)	PANNE OU MAUVAIS FONCTIONNEMENT Dâ€™UN CIRCUIT OU Dâ€™UN COMPOSANT (FAISANT PARTIE DU GROUPE MOTOPROPULSEUR) (SCFâ€“PP)		12	CLASS 5	CLASSE 5	2025-05-15	11	EMERGENCY/PRIORITY (xi)	URGENCE/PRIORITÃ‰ (xi)	3	WESTERN	OUEST	07:45:00	3	INCIDENT
159847	A25O0065	861	KASHECHEWAN	2	CANADA	CANADA	336	ONTARIO	ONTARIO	KASHECHEWAN	52.2825	7	N	N	81.6778	10	W	W	CZKE							2	CANADA	CANADA					16	GROUND COLLISION (GCOL)	COLLISION AU SOL (GCOL)		12	CLASS 5	CLASSE 5	2025-05-19	14	COLLISION (x)	COLLISION (x)	2	ONTARIO	ONTARIO	20:00:00	3	INCIDENT
159845	A25O0064	1953	KITCHENER/WATERLOO	2	CANADA	CANADA	336	ONTARIO	ONTARIO	KITCHENER	43.4608	7	N	N	80.3786	10	W	W	CYKF							2	CANADA	CANADA					8	COLLISION WITH OBSTACLE(S) DURING TAKEOFF AND LANDING (CTOL)	COLLISION AVEC DES OBSTACLES AU DÃ‰COLLAGE ET Ã€ Lâ€™ATTERRISSAGE (CTOL)		12	CLASS 5	CLASSE 5	2025-05-19				2	ONTARIO	ONTARIO	20:29:00	1	ACCIDENT
159842	A25P0061										50.1193	7	N	N	124.843	10	W	W		3	NE	Northeast	56.25	33.75	45	2	CANADA	CANADA	20	26	Nautical miles	Miles nautique	1	ABNORMAL RUNWAY CONTACT (ARC)	CONTACT ANORMAL AVEC LA PISTE (ARC)	CYBL	12	CLASS 5	CLASSE 5	2025-05-19				5	PACIFIC	PACIFIQUE	19:06:00	1	ACCIDENT
159838	A25W0059	230	Calgary Intl	2	CANADA	CANADA	11	ALBERTA	ALBERTA	Calgary	58.58	7	N	N	114.59	10	W	W	CYYC	15	NW	Northwest	326.25	303.75	315	2	CANADA	CANADA	35	26	Nautical miles	Miles nautique	4	AIRPROX/TCAS ALERT/LOSS OF SEPARATION/NEAR MIDAIR COLLISIONS/MIDAIR COLLISIONS (MAC)	AIRPROX/AVERTISSEMENT TCAS/PERTE Dâ€™ESPACEMENT/COLLISION / QUASICOLLISION EN VOL (MAC)		12	CLASS 5	CLASSE 5	2025-05-14	16	LOSS OF SEPARATION (x)	PERTE D'ESPACEMENT (x)	3	WESTERN	OUEST	15:44:00	3	INCIDENT
159837	A25W0058	1658	Springbank	2	CANADA	CANADA	11	ALBERTA	ALBERTA	Calgary	51.1053	7	N	N	114.371	10	W	W	CYBW							2	CANADA	CANADA					1	ABNORMAL RUNWAY CONTACT (ARC)	CONTACT ANORMAL AVEC LA PISTE (ARC)		11	CLASS 4	CLASSE 4	2025-05-16				3	WESTERN	OUEST	07:15:00	1	ACCIDENT
159836	A25C0045	2001	James Armstrong Richardson Intl	2	CANADA	CANADA	9	MANITOBA	MANITOBA	Winnipeg		7	N	N		10	W	W	CYWG	6	ESE	East-southeast	123.75	101.25	112.5	2	CANADA	CANADA	90	26	Nautical miles	Miles nautique	29	SYSTEM/COMPONENT FAILURE OR MALFUNCTION (POWERPLANT) (SCFâ€“PP)	PANNE OU MAUVAIS FONCTIONNEMENT Dâ€™UN CIRCUIT OU Dâ€™UN COMPOSANT (FAISANT PARTIE DU GROUPE MOTOPROPULSEUR) (SCFâ€“PP)		12	CLASS 5	CLASSE 5	2025-05-15	11	EMERGENCY/PRIORITY (xi)	URGENCE/PRIORITÃ‰ (xi)	6	CENTRAL	CENTRE	01:37:00	3	INCIDENT
159835	A25P0059	1911	Vancouver Harbour	2	CANADA	CANADA	12	BRITISH COLUMBIA	COLOMBIE-BRITANNIQUE	Vancouver Harbour	49.2944	7	N	N	123.111	10	W	W	CYHC							2	CANADA	CANADA					12	FIRE/SMOKE (NON-IMPACT) (Fâ€“NI)	INCENDIE/FUMÃ‰E (SANS IMPACT) (Fâ€“NI)		12	CLASS 5	CLASSE 5	2025-05-15	2	SMOKE OR FIRE (iii)	FEU/FUMÃ‰E (iii)	5	PACIFIC	PACIFIQUE	14:05:00	3	INCIDENT
159835	A25P0059	1911	Vancouver Harbour	2	CANADA	CANADA	12	BRITISH COLUMBIA	COLOMBIE-BRITANNIQUE	Vancouver Harbour	49.2944	7	N	N	123.111	10	W	W	CYHC							2	CANADA	CANADA					28	SYSTEM/COMPONENT FAILURE OR MALFUNCTION (NON-POWERPLANT) (SCFâ€“NP)	PANNE OU MAUVAIS FONCTIONNEMENT Dâ€™UN CIRCUIT OU Dâ€™UN COMPOSANT (NE FAISANT PAS PARTIE DU GROUPE MOTOPROPULSEUR) (SCFâ€“NP)		12	CLASS 5	CLASSE 5	2025-05-15	2	SMOKE OR FIRE (iii)	FEU/FUMÃ‰E (iii)	5	PACIFIC	PACIFIQUE	14:05:00	3	INCIDENT
159835	A25P0059	1911	Vancouver Harbour	2	CANADA	CANADA	12	BRITISH COLUMBIA	COLOMBIE-BRITANNIQUE	Vancouver Harbour	49.2944	7	N	N	123.111	10	W	W	CYHC							2	CANADA	CANADA					10	EVACUATION (EVAC)	Ã‰VACUATION (EVAC)		12	CLASS 5	CLASSE 5	2025-05-15	2	SMOKE OR FIRE (iii)	FEU/FUMÃ‰E (iii)	5	PACIFIC	PACIFIQUE	14:05:00	3	INCIDENT
159834	A25W0057	471	Edmonton Intl	2	CANADA	CANADA	11	ALBERTA	ALBERTA	Edmonton	53.31	7	N	N	113.579	10	W	W	CYEG							2	CANADA	CANADA					28	SYSTEM/COMPONENT FAILURE OR MALFUNCTION (NON-POWERPLANT) (SCFâ€“NP)	PANNE OU MAUVAIS FONCTIONNEMENT Dâ€™UN CIRCUIT OU Dâ€™UN COMPOSANT (NE FAISANT PAS PARTIE DU GROUPE MOTOPROPULSEUR) (SCFâ€“NP)		12	CLASS 5	CLASSE 5	2025-05-09	11	EMERGENCY/PRIORITY (xi)	URGENCE/PRIORITÃ‰ (xi)	3	WESTERN	OUEST	20:30:00	3	INCIDENT
159833	A25C0044	1621	SIOUX LOOKOUT	2	CANADA	CANADA	336	ONTARIO	ONTARIO	SIOUX LOOKOUT		7	N	N		10	W	W	CYXL	7	SE	Southeast	146.25	123.75	135	2	CANADA	CANADA	72	26	Nautical miles	Miles nautique	28	SYSTEM/COMPONENT FAILURE OR MALFUNCTION (NON-POWERPLANT) (SCFâ€“NP)	PANNE OU MAUVAIS FONCTIONNEMENT Dâ€™UN CIRCUIT OU Dâ€™UN COMPOSANT (NE FAISANT PAS PARTIE DU GROUPE MOTOPROPULSEUR) (SCFâ€“NP)		12	CLASS 5	CLASSE 5	2025-05-15	11	EMERGENCY/PRIORITY (xi)	URGENCE/PRIORITÃ‰ (xi)	6	CENTRAL	CENTRE	03:55:00	3	INCIDENT
159832	A25W0056	1984	Erik Nielsen Intl	2	CANADA	CANADA	24	YUKON	YUKON	Whitehorse	60.7094	7	N	N	135.067	10	W	W	CYXY							2	CANADA	CANADA					28	SYSTEM/COMPONENT FAILURE OR MALFUNCTION (NON-POWERPLANT) (SCFâ€“NP)	PANNE OU MAUVAIS FONCTIONNEMENT Dâ€™UN CIRCUIT OU Dâ€™UN COMPOSANT (NE FAISANT PAS PARTIE DU GROUPE MOTOPROPULSEUR) (SCFâ€“NP)		12	CLASS 5	CLASSE 5	2025-05-06	11	EMERGENCY/PRIORITY (xi)	URGENCE/PRIORITÃ‰ (xi)	3	WESTERN	OUEST	13:30:00	3	INCIDENT
159831	A25C0043	877	KENORA	2	CANADA	CANADA	336	ONTARIO	ONTARIO	KENORA		7	N	N		10	W	W	CYQK	15	NW	Northwest	326.25	303.75	315	2	CANADA	CANADA	35	26	Nautical miles	Miles nautique	28	SYSTEM/COMPONENT FAILURE OR MALFUNCTION (NON-POWERPLANT) (SCFâ€“NP)	PANNE OU MAUVAIS FONCTIONNEMENT Dâ€™UN CIRCUIT OU Dâ€™UN COMPOSANT (NE FAISANT PAS PARTIE DU GROUPE MOTOPROPULSEUR) (SCFâ€“NP)		12	CLASS 5	CLASSE 5	2025-05-12	3	DIFFICULT TO CONTROL (iv)	DIFFICULTÃ‰S DE MAÃŽTRISE (iv)	6	CENTRAL	CENTRE	18:00:00	3	INCIDENT
159830	A25Q0056	813	IQALUIT	2	CANADA	CANADA	501	NUNAVUT	NUNAVUT	IQALUIT	63.7567	7	N	N	68.5561	10	W	W	CYFB							2	CANADA	CANADA					14	FUEL RELATED (FUEL)	PROBLÃˆMES RELIÃ‰S AU CARBURANT (FUEL)		12	CLASS 5	CLASSE 5	2025-05-10	8	INCORRECT / CONTAMINATED FUEL(ix)	CARBURANT INCORRECT / CONTAMINÃ‰ (ix)	4	QUEBEC	QUEBEC	01:40:00	3	INCIDENT
159828	A25P0058	1912	Vancouver Intl	2	CANADA	CANADA	12	BRITISH COLUMBIA	COLOMBIE-BRITANNIQUE	Vancouver	49.1947	7	N	N	123.184	10	W	W	CYVR							2	CANADA	CANADA					4	AIRPROX/TCAS ALERT/LOSS OF SEPARATION/NEAR MIDAIR COLLISIONS/MIDAIR COLLISIONS (MAC)	AIRPROX/AVERTISSEMENT TCAS/PERTE Dâ€™ESPACEMENT/COLLISION / QUASICOLLISION EN VOL (MAC)		12	CLASS 5	CLASSE 5	2025-05-13	16	LOSS OF SEPARATION (x)	PERTE D'ESPACEMENT (x)	5	PACIFIC	PACIFIQUE	16:57:00	3	INCIDENT
159827	A25W0055	827	JANVIER	2	CANADA	CANADA	11	ALBERTA	ALBERTA	JANVIER	55.9	7	N	N	110.733	10	W	W	CEP5	5	E	East	101.25	78.75	90	2	CANADA	CANADA	2	26	Nautical miles	Miles nautique	1	ABNORMAL RUNWAY CONTACT (ARC)	CONTACT ANORMAL AVEC LA PISTE (ARC)		12	CLASS 5	CLASSE 5	2025-05-13	14	COLLISION (x)	COLLISION (x)	3	WESTERN	OUEST	14:50:00	3	INCIDENT
159826	A25W0054	230	Calgary Intl	2	CANADA	CANADA	11	ALBERTA	ALBERTA	Calgary	51.1225	7	N	N	114.013	10	W	W	CYYC							2	CANADA	CANADA					4	AIRPROX/TCAS ALERT/LOSS OF SEPARATION/NEAR MIDAIR COLLISIONS/MIDAIR COLLISIONS (MAC)	AIRPROX/AVERTISSEMENT TCAS/PERTE Dâ€™ESPACEMENT/COLLISION / QUASICOLLISION EN VOL (MAC)		12	CLASS 5	CLASSE 5	2025-05-13	16	LOSS OF SEPARATION (x)	PERTE D'ESPACEMENT (x)	3	WESTERN	OUEST	18:16:00	3	INCIDENT
159825	A25W0053	5357	Lamont (Health Care Centre) Heli	2	CANADA	CANADA	11	ALBERTA	ALBERTA	Lamont	53.7636	7	N	N	112.754	10	W	W	CLM4	3	NE	Northeast	56.25	33.75	45	2	CANADA	CANADA	39	26	Nautical miles	Miles nautique	12	FIRE/SMOKE (NON-IMPACT) (Fâ€“NI)	INCENDIE/FUMÃ‰E (SANS IMPACT) (Fâ€“NI)		12	CLASS 5	CLASSE 5	2025-05-13	11	EMERGENCY/PRIORITY (xi)	URGENCE/PRIORITÃ‰ (xi)	3	WESTERN	OUEST	17:20:00	3	INCIDENT
159822	A25F0187	3960	CancÃºn Intl	269	MEXICO	MEXIQUE				CancÃºn	21.0367	7	N	N	86.8769	10	W	W	MMUN							269	MEXICO	MEXIQUE					23	MEDICAL (MED)	MEDICAL (MED)		12	CLASS 5	CLASSE 5	2025-05-06	5	UNABLE TO PERFORM (vi)	INAPTE Ã€ EXERCER FONCTIONS (vi)	8	FOREIGN	ETRANGER	03:15:00	3	INCIDENT
159821	A25C0042	1715	WINNIPEG/ST. ANDREWS	2	CANADA	CANADA	9	MANITOBA	MANITOBA	WINNIPEG	50.0561	7	N	N	97.0325	10	W	W	CYAV							2	CANADA	CANADA					29	SYSTEM/COMPONENT FAILURE OR MALFUNCTION (POWERPLANT) (SCFâ€“PP)	PANNE OU MAUVAIS FONCTIONNEMENT Dâ€™UN CIRCUIT OU Dâ€™UN COMPOSANT (FAISANT PARTIE DU GROUPE MOTOPROPULSEUR) (SCFâ€“PP)		12	CLASS 5	CLASSE 5	2025-04-17	1	ENGINE (i)	MOTEUR (i)	6	CENTRAL	CENTRE	19:12:00	3	INCIDENT
159820	A25F0186	4252	Professor Urbano Ernesto Stumpf	40	BRAZIL	BRESIL				SÃ£o JosÃ© dos Campos, SÃ£o Paulo	23.2281	8	S	S	45.8628	10	W	W	SBSJ							40	BRAZIL	BRESIL					4	AIRPROX/TCAS ALERT/LOSS OF SEPARATION/NEAR MIDAIR COLLISIONS/MIDAIR COLLISIONS (MAC)	AIRPROX/AVERTISSEMENT TCAS/PERTE Dâ€™ESPACEMENT/COLLISION / QUASICOLLISION EN VOL (MAC)		12	CLASS 5	CLASSE 5	2025-05-06	16	LOSS OF SEPARATION (x)	PERTE D'ESPACEMENT (x)	8	FOREIGN	ETRANGER	15:50:00	3	INCIDENT
159819	A25Q0055	186	Roland DÃ©sourdy	2	CANADA	CANADA	4	QUEBEC	QUEBEC	BROMONT	45.2908	7	N	N	72.7419	10	W	W	CZBM							2	CANADA	CANADA					28	SYSTEM/COMPONENT FAILURE OR MALFUNCTION (NON-POWERPLANT) (SCFâ€“NP)	PANNE OU MAUVAIS FONCTIONNEMENT Dâ€™UN CIRCUIT OU Dâ€™UN COMPOSANT (NE FAISANT PAS PARTIE DU GROUPE MOTOPROPULSEUR) (SCFâ€“NP)		12	CLASS 5	CLASSE 5	2025-05-13				4	QUEBEC	QUEBEC	01:35:00	1	ACCIDENT
159818	A25F0185	4278	Juan SantamarÃ­a Intl	54	COSTA RICA	COSTA RICA				San JosÃ©, Alajuela	9.99389	7	N	N	84.2089	10	W	W	MROC							54	COSTA RICA	COSTA RICA					2	ABRUPT MANEUVER (AMAN)	MANOEUVRE BRUSQUE (AMAN)		12	CLASS 5	CLASSE 5	2025-05-08	5	UNABLE TO PERFORM (vi)	INAPTE Ã€ EXERCER FONCTIONS (vi)	8	FOREIGN	ETRANGER	02:00:00	3	INCIDENT
159818	A25F0185	4278	Juan SantamarÃ­a Intl	54	COSTA RICA	COSTA RICA				San JosÃ©, Alajuela	9.99389	7	N	N	84.2089	10	W	W	MROC							54	COSTA RICA	COSTA RICA					7	CABIN SAFETY EVENTS (CABIN)	Ã‰VÃ‰NEMENTS LIÃ‰S Ã€ LA SÃ‰CURITÃ‰ DES CABINES (CABIN)		12	CLASS 5	CLASSE 5	2025-05-08	5	UNABLE TO PERFORM (vi)	INAPTE Ã€ EXERCER FONCTIONS (vi)	8	FOREIGN	ETRANGER	02:00:00	3	INCIDENT
159817	A25W0051	471	Edmonton Intl	2	CANADA	CANADA	11	ALBERTA	ALBERTA	Edmonton	53.31	7	N	N	113.579	10	W	W	CYEG							2	CANADA	CANADA					28	SYSTEM/COMPONENT FAILURE OR MALFUNCTION (NON-POWERPLANT) (SCFâ€“NP)	PANNE OU MAUVAIS FONCTIONNEMENT Dâ€™UN CIRCUIT OU Dâ€™UN COMPOSANT (NE FAISANT PAS PARTIE DU GROUPE MOTOPROPULSEUR) (SCFâ€“NP)		12	CLASS 5	CLASSE 5	2025-05-12	11	EMERGENCY/PRIORITY (xi)	URGENCE/PRIORITÃ‰ (xi)	3	WESTERN	OUEST	13:40:00	3	INCIDENT
159815	A25C0041	1822	THOMPSON	2	CANADA	CANADA	9	MANITOBA	MANITOBA	THOMPSON	55.8047	7	N	N	97.8625	10	W	W	CYTH	4	ENE	East-northeast	78.75	56.25	67.5	2	CANADA	CANADA	108	26	Nautical miles	Miles nautique	28	SYSTEM/COMPONENT FAILURE OR MALFUNCTION (NON-POWERPLANT) (SCFâ€“NP)	PANNE OU MAUVAIS FONCTIONNEMENT Dâ€™UN CIRCUIT OU Dâ€™UN COMPOSANT (NE FAISANT PAS PARTIE DU GROUPE MOTOPROPULSEUR) (SCFâ€“NP)		12	CLASS 5	CLASSE 5	2025-05-12	11	EMERGENCY/PRIORITY (xi)	URGENCE/PRIORITÃ‰ (xi)	6	CENTRAL	CENTRE	14:52:00	3	INCIDENT
159814	A25C0040	4661	Hope Bay	2	CANADA	CANADA	501	NUNAVUT	NUNAVUT	Hope Bay	68.1639	7	N	N	106.614	10	W	W	CHB3							2	CANADA	CANADA					8	COLLISION WITH OBSTACLE(S) DURING TAKEOFF AND LANDING (CTOL)	COLLISION AVEC DES OBSTACLES AU DÃ‰COLLAGE ET Ã€ Lâ€™ATTERRISSAGE (CTOL)		12	CLASS 5	CLASSE 5	2025-03-27	4	RUNWAY EXCURSION (v)	SORTIE DE PISTE (v)	6	CENTRAL	CENTRE	17:41:00	3	INCIDENT
159814	A25C0040	4661	Hope Bay	2	CANADA	CANADA	501	NUNAVUT	NUNAVUT	Hope Bay	68.1639	7	N	N	106.614	10	W	W	CHB3							2	CANADA	CANADA					25	RUNWAY EXCURSION (RE)	SORTIE DE PISTE (RE)		12	CLASS 5	CLASSE 5	2025-03-27	4	RUNWAY EXCURSION (v)	SORTIE DE PISTE (v)	6	CENTRAL	CENTRE	17:41:00	3	INCIDENT
159813	A25Q0054	1448	Jean Lesage Intl	2	CANADA	CANADA	4	QUEBEC	QUEBEC	Quebec City	46.7911	7	N	N	71.3933	10	W	W	CYQB	10	SSW	South-southwest	213.75	191.25	202.5	2	CANADA	CANADA	13.5	26	Nautical miles	Miles nautique	28	SYSTEM/COMPONENT FAILURE OR MALFUNCTION (NON-POWERPLANT) (SCFâ€“NP)	PANNE OU MAUVAIS FONCTIONNEMENT Dâ€™UN CIRCUIT OU Dâ€™UN COMPOSANT (NE FAISANT PAS PARTIE DU GROUPE MOTOPROPULSEUR) (SCFâ€“NP)		12	CLASS 5	CLASSE 5	2025-05-08	11	EMERGENCY/PRIORITY (xi)	URGENCE/PRIORITÃ‰ (xi)	4	QUEBEC	QUEBEC	22:55:00	3	INCIDENT
159812	A25C0039	1715	WINNIPEG/ST. ANDREWS	2	CANADA	CANADA	9	MANITOBA	MANITOBA	WINNIPEG	50.0561	7	N	N	97.0325	10	W	W	CYAV							2	CANADA	CANADA					10	EVACUATION (EVAC)	Ã‰VACUATION (EVAC)		12	CLASS 5	CLASSE 5	2025-05-11	1	ENGINE (i)	MOTEUR (i)	6	CENTRAL	CENTRE	19:30:00	3	INCIDENT
159812	A25C0039	1715	WINNIPEG/ST. ANDREWS	2	CANADA	CANADA	9	MANITOBA	MANITOBA	WINNIPEG	50.0561	7	N	N	97.0325	10	W	W	CYAV							2	CANADA	CANADA					29	SYSTEM/COMPONENT FAILURE OR MALFUNCTION (POWERPLANT) (SCFâ€“PP)	PANNE OU MAUVAIS FONCTIONNEMENT Dâ€™UN CIRCUIT OU Dâ€™UN COMPOSANT (FAISANT PARTIE DU GROUPE MOTOPROPULSEUR) (SCFâ€“PP)		12	CLASS 5	CLASSE 5	2025-05-11	1	ENGINE (i)	MOTEUR (i)	6	CENTRAL	CENTRE	19:30:00	3	INCIDENT
159810	A25C0038	3585	VIRDEN	2	CANADA	CANADA	9	MANITOBA	MANITOBA	VIRDEN	49.8833	7	N	N	100.917	10	W	W	CYVD							2	CANADA	CANADA					19	LOSS OF CONTROLâ€“GROUND (LOCâ€“G)	PERTE DE CONTRÃ”LE â€“ AU SOL (LOCâ€“G)		12	CLASS 5	CLASSE 5	2025-05-08				6	CENTRAL	CENTRE	11:20:00	1	ACCIDENT
159809	A25F0183																									549	INTERNATIONAL WATERS	EAUX INTERNATIONALES					23	MEDICAL (MED)	MEDICAL (MED)	over North Sea	12	CLASS 5	CLASSE 5	2025-05-04	5	UNABLE TO PERFORM (vi)	INAPTE Ã€ EXERCER FONCTIONS (vi)	8	FOREIGN	ETRANGER	11:15:00	3	INCIDENT
159808	A25W0049	471	Edmonton Intl	2	CANADA	CANADA	11	ALBERTA	ALBERTA	Edmonton	53.31	7	N	N	113.579	10	W	W	CYEG							2	CANADA	CANADA					29	SYSTEM/COMPONENT FAILURE OR MALFUNCTION (POWERPLANT) (SCFâ€“PP)	PANNE OU MAUVAIS FONCTIONNEMENT Dâ€™UN CIRCUIT OU Dâ€™UN COMPOSANT (FAISANT PARTIE DU GROUPE MOTOPROPULSEUR) (SCFâ€“PP)		12	CLASS 5	CLASSE 5	2025-05-08	1	ENGINE (i)	MOTEUR (i)	3	WESTERN	OUEST	13:42:00	3	INCIDENT
159806	A25P0057	1912	Vancouver Intl	2	CANADA	CANADA	12	BRITISH COLUMBIA	COLOMBIE-BRITANNIQUE	Vancouver	48.9406	7	N	N	122.655	10	W	W	CYVR	7	SE	Southeast	146.25	123.75	135	2	CANADA	CANADA	26	26	Nautical miles	Miles nautique	28	SYSTEM/COMPONENT FAILURE OR MALFUNCTION (NON-POWERPLANT) (SCFâ€“NP)	PANNE OU MAUVAIS FONCTIONNEMENT Dâ€™UN CIRCUIT OU Dâ€™UN COMPOSANT (NE FAISANT PAS PARTIE DU GROUPE MOTOPROPULSEUR) (SCFâ€“NP)		12	CLASS 5	CLASSE 5	2025-05-08	11	EMERGENCY/PRIORITY (xi)	URGENCE/PRIORITÃ‰ (xi)	5	PACIFIC	PACIFIQUE	00:06:00	3	INCIDENT
159804	A25Q0053	1448	Jean Lesage Intl	2	CANADA	CANADA	4	QUEBEC	QUEBEC	Quebec City	48.1	7	N	N	73.18	10	W	W	CYQB	15	NW	Northwest	326.25	303.75	315	2	CANADA	CANADA	107	26	Nautical miles	Miles nautique	28	SYSTEM/COMPONENT FAILURE OR MALFUNCTION (NON-POWERPLANT) (SCFâ€“NP)	PANNE OU MAUVAIS FONCTIONNEMENT Dâ€™UN CIRCUIT OU Dâ€™UN COMPOSANT (NE FAISANT PAS PARTIE DU GROUPE MOTOPROPULSEUR) (SCFâ€“NP)		12	CLASS 5	CLASSE 5	2025-05-06	11	EMERGENCY/PRIORITY (xi)	URGENCE/PRIORITÃ‰ (xi)	4	QUEBEC	QUEBEC	14:49:00	3	INCIDENT
159802	A25Q0052	433	Pierre Elliott Trudeau Intl	2	CANADA	CANADA	4	QUEBEC	QUEBEC	Montreal	45.4706	7	N	N	73.7408	10	W	W	CYUL							2	CANADA	CANADA					16	GROUND COLLISION (GCOL)	COLLISION AU SOL (GCOL)		12	CLASS 5	CLASSE 5	2025-04-21	14	COLLISION (x)	COLLISION (x)	4	QUEBEC	QUEBEC	17:30:00	3	INCIDENT
159801	A25P0056	869	KELOWNA	2	CANADA	CANADA	12	BRITISH COLUMBIA	COLOMBIE-BRITANNIQUE	KELOWNA	49.9694	7	N	N	118.924	10	W	W	CYLW	5	E	East	101.25	78.75	90	2	CANADA	CANADA	19	26	Nautical miles	Miles nautique	28	SYSTEM/COMPONENT FAILURE OR MALFUNCTION (NON-POWERPLANT) (SCFâ€“NP)	PANNE OU MAUVAIS FONCTIONNEMENT Dâ€™UN CIRCUIT OU Dâ€™UN COMPOSANT (NE FAISANT PAS PARTIE DU GROUPE MOTOPROPULSEUR) (SCFâ€“NP)		12	CLASS 5	CLASSE 5	2025-05-05	11	EMERGENCY/PRIORITY (xi)	URGENCE/PRIORITÃ‰ (xi)	5	PACIFIC	PACIFIQUE	17:42:00	3	INCIDENT
159800	A25W0047	230	Calgary Intl	2	CANADA	CANADA	11	ALBERTA	ALBERTA	Calgary	51.1225	7	N	N	114.013	10	W	W	CYYC							2	CANADA	CANADA					28	SYSTEM/COMPONENT FAILURE OR MALFUNCTION (NON-POWERPLANT) (SCFâ€“NP)	PANNE OU MAUVAIS FONCTIONNEMENT Dâ€™UN CIRCUIT OU Dâ€™UN COMPOSANT (NE FAISANT PAS PARTIE DU GROUPE MOTOPROPULSEUR) (SCFâ€“NP)		12	CLASS 5	CLASSE 5	2025-05-06	11	EMERGENCY/PRIORITY (xi)	URGENCE/PRIORITÃ‰ (xi)	3	WESTERN	OUEST	13:53:00	3	INCIDENT
159798	A25P0055	1912	Vancouver Intl	2	CANADA	CANADA	12	BRITISH COLUMBIA	COLOMBIE-BRITANNIQUE	Vancouver	49.1181	7	N	N	122.935	10	W	W	CYVR	5	E	East	101.25	78.75	90	2	CANADA	CANADA	10	26	Nautical miles	Miles nautique	24	NAVIGATION ERRORS (NAV)	ERREURS DE NAVIGATION (NAV)		12	CLASS 5	CLASSE 5	2025-05-02	16	LOSS OF SEPARATION (x)	PERTE D'ESPACEMENT (x)	5	PACIFIC	PACIFIQUE	16:22:00	3	INCIDENT
159798	A25P0055	1912	Vancouver Intl	2	CANADA	CANADA	12	BRITISH COLUMBIA	COLOMBIE-BRITANNIQUE	Vancouver	49.1181	7	N	N	122.935	10	W	W	CYVR	5	E	East	101.25	78.75	90	2	CANADA	CANADA	10	26	Nautical miles	Miles nautique	4	AIRPROX/TCAS ALERT/LOSS OF SEPARATION/NEAR MIDAIR COLLISIONS/MIDAIR COLLISIONS (MAC)	AIRPROX/AVERTISSEMENT TCAS/PERTE Dâ€™ESPACEMENT/COLLISION / QUASICOLLISION EN VOL (MAC)		12	CLASS 5	CLASSE 5	2025-05-02	16	LOSS OF SEPARATION (x)	PERTE D'ESPACEMENT (x)	5	PACIFIC	PACIFIQUE	16:22:00	3	INCIDENT
159797	A25P0054	869	KELOWNA	2	CANADA	CANADA	12	BRITISH COLUMBIA	COLOMBIE-BRITANNIQUE	KELOWNA	49.9572	7	N	N	119.378	10	W	W	CYLW							2	CANADA	CANADA					23	MEDICAL (MED)	MEDICAL (MED)		12	CLASS 5	CLASSE 5	2025-04-30	5	UNABLE TO PERFORM (vi)	INAPTE Ã€ EXERCER FONCTIONS (vi)	5	PACIFIC	PACIFIQUE	22:06:00	3	INCIDENT
159796	A25F0179	4004	Sangster Intl	86	JAMAICA	JAMAIQUE				Montego Bay	18.5036	7	N	N	77.9133	10	W	W	MKJS							86	JAMAICA	JAMAIQUE					10	EVACUATION (EVAC)	Ã‰VACUATION (EVAC)		12	CLASS 5	CLASSE 5	2025-05-03	11	EMERGENCY/PRIORITY (xi)	URGENCE/PRIORITÃ‰ (xi)	8	FOREIGN	ETRANGER	17:00:00	3	INCIDENT
159796	A25F0179	4004	Sangster Intl	86	JAMAICA	JAMAIQUE				Montego Bay	18.5036	7	N	N	77.9133	10	W	W	MKJS							86	JAMAICA	JAMAIQUE					28	SYSTEM/COMPONENT FAILURE OR MALFUNCTION (NON-POWERPLANT) (SCFâ€“NP)	PANNE OU MAUVAIS FONCTIONNEMENT Dâ€™UN CIRCUIT OU Dâ€™UN COMPOSANT (NE FAISANT PAS PARTIE DU GROUPE MOTOPROPULSEUR) (SCFâ€“NP)		12	CLASS 5	CLASSE 5	2025-05-03	11	EMERGENCY/PRIORITY (xi)	URGENCE/PRIORITÃ‰ (xi)	8	FOREIGN	ETRANGER	17:00:00	3	INCIDENT
159795	A25F0178	4070	Weston Executive Airport	84	IRELAND	IRLANDE				Dublin, County Kildare, Leinster		7	N	N		10	W	W	EIWT	13	W	West	281.25	258.75	270	84	IRELAND	IRLANDE	322	26	Nautical miles	Miles nautique	23	MEDICAL (MED)	MEDICAL (MED)		12	CLASS 5	CLASSE 5	2025-05-04	5	UNABLE TO PERFORM (vi)	INAPTE Ã€ EXERCER FONCTIONS (vi)	8	FOREIGN	ETRANGER	05:50:00	3	INCIDENT
159793	A25F0177	4145	Dallas Love Field	3	UNITED STATES	ETATS-UNIS	372	TEXAS	TEXAS	Dallas	32.8471	7	N	N	96.8517	10	W	W	KDAL							3	UNITED STATES	ETATS-UNIS					4	AIRPROX/TCAS ALERT/LOSS OF SEPARATION/NEAR MIDAIR COLLISIONS/MIDAIR COLLISIONS (MAC)	AIRPROX/AVERTISSEMENT TCAS/PERTE Dâ€™ESPACEMENT/COLLISION / QUASICOLLISION EN VOL (MAC)		12	CLASS 5	CLASSE 5	2025-04-27	15	RISK OF COLLISION (x)	RISQUE DE COLLISION (x)	8	FOREIGN	ETRANGER	20:30:00	3	INCIDENT
159791	A25O0063	1010	Lester B. Pearson Intl	2	CANADA	CANADA	336	ONTARIO	ONTARIO	Toronto	43.6767	7	N	N	79.6306	10	W	W	CYYZ							2	CANADA	CANADA					26	RUNWAY INCURSION (RI)	INCURSION SUR PISTE (RI)		12	CLASS 5	CLASSE 5	2025-04-25	16	LOSS OF SEPARATION (x)	PERTE D'ESPACEMENT (x)	2	ONTARIO	ONTARIO	00:25:00	3	INCIDENT
159790	A25W0046	230	Calgary Intl	2	CANADA	CANADA	11	ALBERTA	ALBERTA	Calgary	51.1225	7	N	N	114.013	10	W	W	CYYC							2	CANADA	CANADA					28	SYSTEM/COMPONENT FAILURE OR MALFUNCTION (NON-POWERPLANT) (SCFâ€“NP)	PANNE OU MAUVAIS FONCTIONNEMENT Dâ€™UN CIRCUIT OU Dâ€™UN COMPOSANT (NE FAISANT PAS PARTIE DU GROUPE MOTOPROPULSEUR) (SCFâ€“NP)		12	CLASS 5	CLASSE 5	2025-05-05	11	EMERGENCY/PRIORITY (xi)	URGENCE/PRIORITÃ‰ (xi)	3	WESTERN	OUEST	11:08:00	3	INCIDENT
159789	A25O0062	1010	Lester B. Pearson Intl	2	CANADA	CANADA	336	ONTARIO	ONTARIO	Toronto	43.3712	7	N	N	80.7387	10	W	W	CYYZ	12	WSW	West-southwest	258.75	236.25	247.5	2	CANADA	CANADA	52	26	Nautical miles	Miles nautique	4	AIRPROX/TCAS ALERT/LOSS OF SEPARATION/NEAR MIDAIR COLLISIONS/MIDAIR COLLISIONS (MAC)	AIRPROX/AVERTISSEMENT TCAS/PERTE Dâ€™ESPACEMENT/COLLISION / QUASICOLLISION EN VOL (MAC)		12	CLASS 5	CLASSE 5	2025-05-02	16	LOSS OF SEPARATION (x)	PERTE D'ESPACEMENT (x)	2	ONTARIO	ONTARIO	13:08:00	3	INCIDENT
159788	A25O0061	1010	Lester B. Pearson Intl	2	CANADA	CANADA	336	ONTARIO	ONTARIO	Toronto	43.6767	7	N	N	79.6306	10	W	W	CYYZ							2	CANADA	CANADA					28	SYSTEM/COMPONENT FAILURE OR MALFUNCTION (NON-POWERPLANT) (SCFâ€“NP)	PANNE OU MAUVAIS FONCTIONNEMENT Dâ€™UN CIRCUIT OU Dâ€™UN COMPOSANT (NE FAISANT PAS PARTIE DU GROUPE MOTOPROPULSEUR) (SCFâ€“NP)		12	CLASS 5	CLASSE 5	2025-04-22	11	EMERGENCY/PRIORITY (xi)	URGENCE/PRIORITÃ‰ (xi)	2	ONTARIO	ONTARIO	19:15:00	3	INCIDENT
159787	A25O0060	1010	Lester B. Pearson Intl	2	CANADA	CANADA	336	ONTARIO	ONTARIO	Toronto	43.6767	7	N	N	79.6306	10	W	W	CYYZ							2	CANADA	CANADA					28	SYSTEM/COMPONENT FAILURE OR MALFUNCTION (NON-POWERPLANT) (SCFâ€“NP)	PANNE OU MAUVAIS FONCTIONNEMENT Dâ€™UN CIRCUIT OU Dâ€™UN COMPOSANT (NE FAISANT PAS PARTIE DU GROUPE MOTOPROPULSEUR) (SCFâ€“NP)		12	CLASS 5	CLASSE 5	2025-05-03	11	EMERGENCY/PRIORITY (xi)	URGENCE/PRIORITÃ‰ (xi)	2	ONTARIO	ONTARIO	21:40:00	3	INCIDENT
159786	A25F0175	1718	ST. JOHN'S INTL	2	CANADA	CANADA	6	NEWFOUNDLAND AND LABRADOR	TERRE-NEUVE ET LABRADOR	ST. JOHN'S		7	N	N		10	W	W	CYYT	1	N	North	11.25	0	0	549	INTERNATIONAL WATERS	EAUX INTERNATIONALES	76	26	Nautical miles	Miles nautique	23	MEDICAL (MED)	MEDICAL (MED)		12	CLASS 5	CLASSE 5	2025-04-26	5	UNABLE TO PERFORM (vi)	INAPTE Ã€ EXERCER FONCTIONS (vi)	8	FOREIGN	ETRANGER	00:28:00	3	INCIDENT
159785	A25F0174	5276	Tulum International	269	MEXICO	MEXIQUE				Quintana Roo, MX	20.1667	7	N	N	87.6667	10	W	W	MMTL							269	MEXICO	MEXIQUE					23	MEDICAL (MED)	MEDICAL (MED)		12	CLASS 5	CLASSE 5	2025-04-27	5	UNABLE TO PERFORM (vi)	INAPTE Ã€ EXERCER FONCTIONS (vi)	8	FOREIGN	ETRANGER	20:40:00	3	INCIDENT
159784	A25Q0051	1707	ST-MATHIAS	2	CANADA	CANADA	4	QUEBEC	QUEBEC	ST-MATHIAS	45.5118	7	N	N	73.2459	10	W	W	CSV9	17	N	North	360	348.75	360	2	CANADA	CANADA	0.5	26	Nautical miles	Miles nautique	2	ABRUPT MANEUVER (AMAN)	MANOEUVRE BRUSQUE (AMAN)		11	CLASS 4	CLASSE 4	2025-05-02				4	QUEBEC	QUEBEC	15:00:00	1	ACCIDENT
159784	A25Q0051	1707	ST-MATHIAS	2	CANADA	CANADA	4	QUEBEC	QUEBEC	ST-MATHIAS	45.5118	7	N	N	73.2459	10	W	W	CSV9	17	N	North	360	348.75	360	2	CANADA	CANADA	0.5	26	Nautical miles	Miles nautique	36	UNKNOWN OR UNDETERMINED (UNK)	INCONNU OU INDÃ‰TERMINÃ‰ (UNK)		11	CLASS 4	CLASSE 4	2025-05-02				4	QUEBEC	QUEBEC	15:00:00	1	ACCIDENT
159783	A25W0045	1984	Erik Nielsen Intl	2	CANADA	CANADA	24	YUKON	YUKON	Whitehorse	60.6918	7	N	N	134.881	10	W	W	CYXY	5	E	East	101.25	78.75	90	2	CANADA	CANADA	5.5	26	Nautical miles	Miles nautique	34	WIND SHEAR OR THUNDERSTORM (WSTRW)	CISAILLEMENT DU VENT OU ORAGE (WSTRW)		11	CLASS 4	CLASSE 4	2025-05-02				3	WESTERN	OUEST	15:10:00	1	ACCIDENT
159782	A25O0059	1856	Billy Bishop Toronto City	2	CANADA	CANADA	336	ONTARIO	ONTARIO	Toronto	43.6534	7	N	N	79.3024	10	W	W	CYTZ	4	ENE	East-northeast	78.75	56.25	67.5	2	CANADA	CANADA	4	26	Nautical miles	Miles nautique	29	SYSTEM/COMPONENT FAILURE OR MALFUNCTION (POWERPLANT) (SCFâ€“PP)	PANNE OU MAUVAIS FONCTIONNEMENT Dâ€™UN CIRCUIT OU Dâ€™UN COMPOSANT (FAISANT PARTIE DU GROUPE MOTOPROPULSEUR) (SCFâ€“PP)		12	CLASS 5	CLASSE 5	2025-05-02				2	ONTARIO	ONTARIO	16:30:00	1	ACCIDENT
159781	A25C0037	1832	THUNDER BAY	2	CANADA	CANADA	336	ONTARIO	ONTARIO	THUNDER BAY	48.3719	7	N	N	89.3217	10	W	W	CYQT							2	CANADA	CANADA					29	SYSTEM/COMPONENT FAILURE OR MALFUNCTION (POWERPLANT) (SCFâ€“PP)	PANNE OU MAUVAIS FONCTIONNEMENT Dâ€™UN CIRCUIT OU Dâ€™UN COMPOSANT (FAISANT PARTIE DU GROUPE MOTOPROPULSEUR) (SCFâ€“PP)		12	CLASS 5	CLASSE 5	2025-04-30	1	ENGINE (i)	MOTEUR (i)	6	CENTRAL	CENTRE	13:00:00	3	INCIDENT
159780	A25W0044	471	Edmonton Intl	2	CANADA	CANADA	11	ALBERTA	ALBERTA	Edmonton	53.31	7	N	N	113.579	10	W	W	CYEG							2	CANADA	CANADA					35	OTHER (OTHR)	AUTRE (OTHR)		12	CLASS 5	CLASSE 5	2025-04-28	11	EMERGENCY/PRIORITY (xi)	URGENCE/PRIORITÃ‰ (xi)	3	WESTERN	OUEST	18:38:00	3	INCIDENT
159775	A25P0052	1912	Vancouver Intl	2	CANADA	CANADA	12	BRITISH COLUMBIA	COLOMBIE-BRITANNIQUE	Vancouver	49.2486	7	N	N	122.97	10	W	W	CYVR	3	NE	Northeast	56.25	33.75	45	2	CANADA	CANADA	8	26	Nautical miles	Miles nautique	24	NAVIGATION ERRORS (NAV)	ERREURS DE NAVIGATION (NAV)		12	CLASS 5	CLASSE 5	2025-04-26	15	RISK OF COLLISION (x)	RISQUE DE COLLISION (x)	5	PACIFIC	PACIFIQUE	16:50:00	3	INCIDENT
159775	A25P0052	1912	Vancouver Intl	2	CANADA	CANADA	12	BRITISH COLUMBIA	COLOMBIE-BRITANNIQUE	Vancouver	49.2486	7	N	N	122.97	10	W	W	CYVR	3	NE	Northeast	56.25	33.75	45	2	CANADA	CANADA	8	26	Nautical miles	Miles nautique	4	AIRPROX/TCAS ALERT/LOSS OF SEPARATION/NEAR MIDAIR COLLISIONS/MIDAIR COLLISIONS (MAC)	AIRPROX/AVERTISSEMENT TCAS/PERTE Dâ€™ESPACEMENT/COLLISION / QUASICOLLISION EN VOL (MAC)		12	CLASS 5	CLASSE 5	2025-04-26	15	RISK OF COLLISION (x)	RISQUE DE COLLISION (x)	5	PACIFIC	PACIFIQUE	16:50:00	3	INCIDENT
159774	A25F0169										48.1703	7	N	N	17.2128	9	E	E								522	SLOVAKIA	SLOVAQUIE					28	SYSTEM/COMPONENT FAILURE OR MALFUNCTION (NON-POWERPLANT) (SCFâ€“NP)	PANNE OU MAUVAIS FONCTIONNEMENT Dâ€™UN CIRCUIT OU Dâ€™UN COMPOSANT (NE FAISANT PAS PARTIE DU GROUPE MOTOPROPULSEUR) (SCFâ€“NP)	LZIB - Milan Rastislav StefÃ¡nik - Bratislava	12	CLASS 5	CLASSE 5	2025-03-05	1	ENGINE (i)	MOTEUR (i)	8	FOREIGN	ETRANGER	10:05:00	3	INCIDENT
159772	A25F0168																									3	UNITED STATES	ETATS-UNIS					20	LOSS OF CONTROLâ€“INFLIGHT (LOCâ€“I)	PERTE DE CONTRÃ”LE â€“ EN VOL (LOCâ€“I)	in vicinity of Jamestown	12	CLASS 5	CLASSE 5	2025-04-06	11	EMERGENCY/PRIORITY (xi)	URGENCE/PRIORITÃ‰ (xi)	8	FOREIGN	ETRANGER	14:03:00	3	INCIDENT
159772	A25F0168																									3	UNITED STATES	ETATS-UNIS					28	SYSTEM/COMPONENT FAILURE OR MALFUNCTION (NON-POWERPLANT) (SCFâ€“NP)	PANNE OU MAUVAIS FONCTIONNEMENT Dâ€™UN CIRCUIT OU Dâ€™UN COMPOSANT (NE FAISANT PAS PARTIE DU GROUPE MOTOPROPULSEUR) (SCFâ€“NP)	in vicinity of Jamestown	12	CLASS 5	CLASSE 5	2025-04-06	11	EMERGENCY/PRIORITY (xi)	URGENCE/PRIORITÃ‰ (xi)	8	FOREIGN	ETRANGER	14:03:00	3	INCIDENT
159770	A25C0036	1551	SANDY LAKE	2	CANADA	CANADA	336	ONTARIO	ONTARIO	SANDY LAKE	52.9437	7	N	N	93.1534	10	W	W	CZSJ	7	SE	Southeast	146.25	123.75	135	2	CANADA	CANADA	10	26	Nautical miles	Miles nautique	28	SYSTEM/COMPONENT FAILURE OR MALFUNCTION (NON-POWERPLANT) (SCFâ€“NP)	PANNE OU MAUVAIS FONCTIONNEMENT Dâ€™UN CIRCUIT OU Dâ€™UN COMPOSANT (NE FAISANT PAS PARTIE DU GROUPE MOTOPROPULSEUR) (SCFâ€“NP)		12	CLASS 5	CLASSE 5	2025-04-28	11	EMERGENCY/PRIORITY (xi)	URGENCE/PRIORITÃ‰ (xi)	6	CENTRAL	CENTRE	09:00:00	3	INCIDENT
159769	A25P0050	1925	Victoria Intl	2	CANADA	CANADA	12	BRITISH COLUMBIA	COLOMBIE-BRITANNIQUE	Victoria	48.6472	7	N	N	123.426	10	W	W	CYYJ							2	CANADA	CANADA					16	GROUND COLLISION (GCOL)	COLLISION AU SOL (GCOL)		12	CLASS 5	CLASSE 5	2025-04-26				5	PACIFIC	PACIFIQUE	22:17:00	1	ACCIDENT
159767	A25O0057	1010	Lester B. Pearson Intl	2	CANADA	CANADA	336	ONTARIO	ONTARIO	Toronto	43.6767	7	N	N	79.6306	10	W	W	CYYZ							2	CANADA	CANADA					28	SYSTEM/COMPONENT FAILURE OR MALFUNCTION (NON-POWERPLANT) (SCFâ€“NP)	PANNE OU MAUVAIS FONCTIONNEMENT Dâ€™UN CIRCUIT OU Dâ€™UN COMPOSANT (NE FAISANT PAS PARTIE DU GROUPE MOTOPROPULSEUR) (SCFâ€“NP)		12	CLASS 5	CLASSE 5	2025-04-26	11	EMERGENCY/PRIORITY (xi)	URGENCE/PRIORITÃ‰ (xi)	2	ONTARIO	ONTARIO	13:30:00	3	INCIDENT
159764	A25O0056	1289	MacDonald-Cartier Intl	2	CANADA	CANADA	336	ONTARIO	ONTARIO	Ottawa	45.3225	7	N	N	75.6672	10	W	W	CYOW							2	CANADA	CANADA					28	SYSTEM/COMPONENT FAILURE OR MALFUNCTION (NON-POWERPLANT) (SCFâ€“NP)	PANNE OU MAUVAIS FONCTIONNEMENT Dâ€™UN CIRCUIT OU Dâ€™UN COMPOSANT (NE FAISANT PAS PARTIE DU GROUPE MOTOPROPULSEUR) (SCFâ€“NP)		12	CLASS 5	CLASSE 5	2025-04-24	11	EMERGENCY/PRIORITY (xi)	URGENCE/PRIORITÃ‰ (xi)	2	ONTARIO	ONTARIO	16:45:00	3	INCIDENT
159763	A25Q0050	433	Pierre Elliott Trudeau Intl	2	CANADA	CANADA	4	QUEBEC	QUEBEC	Montreal	45.4706	7	N	N	73.7408	10	W	W	CYUL							2	CANADA	CANADA					4	AIRPROX/TCAS ALERT/LOSS OF SEPARATION/NEAR MIDAIR COLLISIONS/MIDAIR COLLISIONS (MAC)	AIRPROX/AVERTISSEMENT TCAS/PERTE Dâ€™ESPACEMENT/COLLISION / QUASICOLLISION EN VOL (MAC)		12	CLASS 5	CLASSE 5	2025-04-16	16	LOSS OF SEPARATION (x)	PERTE D'ESPACEMENT (x)	4	QUEBEC	QUEBEC	19:17:00	3	INCIDENT
159762	A25C0035	1822	THOMPSON	2	CANADA	CANADA	9	MANITOBA	MANITOBA	THOMPSON	55.8047	7	N	N	97.8625	10	W	W	CYTH							2	CANADA	CANADA					35	OTHER (OTHR)	AUTRE (OTHR)		12	CLASS 5	CLASSE 5	2025-04-25	1	ENGINE (i)	MOTEUR (i)	6	CENTRAL	CENTRE	21:10:00	3	INCIDENT
159761	A25A0021	613	Fredericton Intl	2	CANADA	CANADA	22	NEW BRUNSWICK	NOUVEAU-BRUNSWICK	Fredericton	45.8689	7	N	N	66.5372	10	W	W	CYFC							2	CANADA	CANADA					4	AIRPROX/TCAS ALERT/LOSS OF SEPARATION/NEAR MIDAIR COLLISIONS/MIDAIR COLLISIONS (MAC)	AIRPROX/AVERTISSEMENT TCAS/PERTE Dâ€™ESPACEMENT/COLLISION / QUASICOLLISION EN VOL (MAC)		12	CLASS 5	CLASSE 5	2025-04-22	16	LOSS OF SEPARATION (x)	PERTE D'ESPACEMENT (x)	1	ATLANTIC	ATLANTIQUE	19:53:00	3	INCIDENT
159759	A25F0165	3871	Fort Lauderdale/Hollywood Intl	3	UNITED STATES	ETATS-UNIS	373	FLORIDA	FLORIDE	Fort Lauderdale	26.0723	7	N	N	80.1512	10	W	W	KFLL							3	UNITED STATES	ETATS-UNIS					7	CABIN SAFETY EVENTS (CABIN)	Ã‰VÃ‰NEMENTS LIÃ‰S Ã€ LA SÃ‰CURITÃ‰ DES CABINES (CABIN)		12	CLASS 5	CLASSE 5	2025-04-20	5	UNABLE TO PERFORM (vi)	INAPTE Ã€ EXERCER FONCTIONS (vi)	8	FOREIGN	ETRANGER	15:30:00	3	INCIDENT
159757	A25O0055	203	BURLINGTON EXECUTIVE	2	CANADA	CANADA	336	ONTARIO	ONTARIO	BURLINGTON	43.4414	7	N	N	79.8503	10	W	W	CZBA							2	CANADA	CANADA					1	ABNORMAL RUNWAY CONTACT (ARC)	CONTACT ANORMAL AVEC LA PISTE (ARC)		12	CLASS 5	CLASSE 5	2025-04-01				2	ONTARIO	ONTARIO	22:59:00	1	ACCIDENT
159756	A25P0049	1992	WILLIAMS LAKE	2	CANADA	CANADA	12	BRITISH COLUMBIA	COLOMBIE-BRITANNIQUE	WILLIAMS LAKE	51.6847	7	N	N	122.082	10	W	W	CYWL	9	S	South	191.25	168.75	180	2	CANADA	CANADA	31	26	Nautical miles	Miles nautique	29	SYSTEM/COMPONENT FAILURE OR MALFUNCTION (POWERPLANT) (SCFâ€“PP)	PANNE OU MAUVAIS FONCTIONNEMENT Dâ€™UN CIRCUIT OU Dâ€™UN COMPOSANT (FAISANT PARTIE DU GROUPE MOTOPROPULSEUR) (SCFâ€“PP)		12	CLASS 5	CLASSE 5	2025-04-20	11	EMERGENCY/PRIORITY (xi)	URGENCE/PRIORITÃ‰ (xi)	5	PACIFIC	PACIFIQUE	15:58:00	3	INCIDENT
159755	A25P0048	1922	VERNON	2	CANADA	CANADA	12	BRITISH COLUMBIA	COLOMBIE-BRITANNIQUE	VERNON	50.25	7	N	N	119.333	10	W	W	CYVK							2	CANADA	CANADA					25	RUNWAY EXCURSION (RE)	SORTIE DE PISTE (RE)		12	CLASS 5	CLASSE 5	2025-04-17				5	PACIFIC	PACIFIQUE	11:10:00	1	ACCIDENT
159752	A25Q0047										53.7562	7	N	N	77.5755	10	W	W								2	CANADA	CANADA					12	FIRE/SMOKE (NON-IMPACT) (Fâ€“NI)	INCENDIE/FUMÃ‰E (SANS IMPACT) (Fâ€“NI)	Radisson, base Heli-Inter	12	CLASS 5	CLASSE 5	2025-04-21	2	SMOKE OR FIRE (iii)	FEU/FUMÃ‰E (iii)	4	QUEBEC	QUEBEC	17:55:00	3	INCIDENT
159747	A25F0161	3934	Orlando Intl	3	UNITED STATES	ETATS-UNIS	373	FLORIDA	FLORIDE	Orlando	28.4294	7	N	N	81.309	10	W	W	KMCO							3	UNITED STATES	ETATS-UNIS					28	SYSTEM/COMPONENT FAILURE OR MALFUNCTION (NON-POWERPLANT) (SCFâ€“NP)	PANNE OU MAUVAIS FONCTIONNEMENT Dâ€™UN CIRCUIT OU Dâ€™UN COMPOSANT (NE FAISANT PAS PARTIE DU GROUPE MOTOPROPULSEUR) (SCFâ€“NP)		12	CLASS 5	CLASSE 5	2025-04-19	11	EMERGENCY/PRIORITY (xi)	URGENCE/PRIORITÃ‰ (xi)	8	FOREIGN	ETRANGER	16:20:00	3	INCIDENT
159746	A25F0160																									3	UNITED STATES	ETATS-UNIS					23	MEDICAL (MED)	MEDICAL (MED)	over Arizona	12	CLASS 5	CLASSE 5	2025-04-18	5	UNABLE TO PERFORM (vi)	INAPTE Ã€ EXERCER FONCTIONS (vi)	8	FOREIGN	ETRANGER	19:35:00	3	INCIDENT
159745	A25F0159																									549	INTERNATIONAL WATERS	EAUX INTERNATIONALES					7	CABIN SAFETY EVENTS (CABIN)	Ã‰VÃ‰NEMENTS LIÃ‰S Ã€ LA SÃ‰CURITÃ‰ DES CABINES (CABIN)	over Baffin Bay	12	CLASS 5	CLASSE 5	2025-04-13	2	SMOKE OR FIRE (iii)	FEU/FUMÃ‰E (iii)	8	FOREIGN	ETRANGER	18:15:00	3	INCIDENT
159745	A25F0159																									549	INTERNATIONAL WATERS	EAUX INTERNATIONALES					12	FIRE/SMOKE (NON-IMPACT) (Fâ€“NI)	INCENDIE/FUMÃ‰E (SANS IMPACT) (Fâ€“NI)	over Baffin Bay	12	CLASS 5	CLASSE 5	2025-04-13	2	SMOKE OR FIRE (iii)	FEU/FUMÃ‰E (iii)	8	FOREIGN	ETRANGER	18:15:00	3	INCIDENT
159744	A25W0043	2021	YELLOWKNIFE	2	CANADA	CANADA	23	NORTHWEST TERRITORIES	TERRITOIRES DU NORD-OUEST	YELLOWKNIFE	62.4631	7	N	N	114.44	10	W	W	CYZF							2	CANADA	CANADA					28	SYSTEM/COMPONENT FAILURE OR MALFUNCTION (NON-POWERPLANT) (SCFâ€“NP)	PANNE OU MAUVAIS FONCTIONNEMENT Dâ€™UN CIRCUIT OU Dâ€™UN COMPOSANT (NE FAISANT PAS PARTIE DU GROUPE MOTOPROPULSEUR) (SCFâ€“NP)		12	CLASS 5	CLASSE 5	2025-04-22	11	EMERGENCY/PRIORITY (xi)	URGENCE/PRIORITÃ‰ (xi)	3	WESTERN	OUEST	13:30:00	3	INCIDENT
159743	A25W0042	471	Edmonton Intl	2	CANADA	CANADA	11	ALBERTA	ALBERTA	Edmonton	53.31	7	N	N	113.579	10	W	W	CYEG							2	CANADA	CANADA					4	AIRPROX/TCAS ALERT/LOSS OF SEPARATION/NEAR MIDAIR COLLISIONS/MIDAIR COLLISIONS (MAC)	AIRPROX/AVERTISSEMENT TCAS/PERTE Dâ€™ESPACEMENT/COLLISION / QUASICOLLISION EN VOL (MAC)		12	CLASS 5	CLASSE 5	2025-04-22	16	LOSS OF SEPARATION (x)	PERTE D'ESPACEMENT (x)	3	WESTERN	OUEST	14:27:00	3	INCIDENT
159742	A25W0041	230	Calgary Intl	2	CANADA	CANADA	11	ALBERTA	ALBERTA	Calgary	51.1225	7	N	N	114.013	10	W	W	CYYC							2	CANADA	CANADA					28	SYSTEM/COMPONENT FAILURE OR MALFUNCTION (NON-POWERPLANT) (SCFâ€“NP)	PANNE OU MAUVAIS FONCTIONNEMENT Dâ€™UN CIRCUIT OU Dâ€™UN COMPOSANT (NE FAISANT PAS PARTIE DU GROUPE MOTOPROPULSEUR) (SCFâ€“NP)		12	CLASS 5	CLASSE 5	2025-04-17	11	EMERGENCY/PRIORITY (xi)	URGENCE/PRIORITÃ‰ (xi)	3	WESTERN	OUEST	13:46:00	3	INCIDENT
159741	A25Q0046	433	Pierre Elliott Trudeau Intl	2	CANADA	CANADA	4	QUEBEC	QUEBEC	Montreal	45.4706	7	N	N	73.7408	10	W	W	CYUL							2	CANADA	CANADA					4	AIRPROX/TCAS ALERT/LOSS OF SEPARATION/NEAR MIDAIR COLLISIONS/MIDAIR COLLISIONS (MAC)	AIRPROX/AVERTISSEMENT TCAS/PERTE Dâ€™ESPACEMENT/COLLISION / QUASICOLLISION EN VOL (MAC)		12	CLASS 5	CLASSE 5	2025-04-18	16	LOSS OF SEPARATION (x)	PERTE D'ESPACEMENT (x)	4	QUEBEC	QUEBEC	13:35:00	3	INCIDENT
159740	A25F0158	3919	Los Angeles Intl	3	UNITED STATES	ETATS-UNIS	353	CALIFORNIA	CALIFORNIA	Los Angeles, CA	33.9425	7	N	N	118.408	10	W	W	KLAX							3	UNITED STATES	ETATS-UNIS					28	SYSTEM/COMPONENT FAILURE OR MALFUNCTION (NON-POWERPLANT) (SCFâ€“NP)	PANNE OU MAUVAIS FONCTIONNEMENT Dâ€™UN CIRCUIT OU Dâ€™UN COMPOSANT (NE FAISANT PAS PARTIE DU GROUPE MOTOPROPULSEUR) (SCFâ€“NP)		12	CLASS 5	CLASSE 5	2025-04-11	11	EMERGENCY/PRIORITY (xi)	URGENCE/PRIORITÃ‰ (xi)	8	FOREIGN	ETRANGER	03:40:00	3	INCIDENT
159739	A25Q0045	433	Pierre Elliott Trudeau Intl	2	CANADA	CANADA	4	QUEBEC	QUEBEC	Montreal	45.4706	7	N	N	73.7408	10	W	W	CYUL	8	SSE	South-southeast	168.75	146.25	157.5	2	CANADA	CANADA	17	26	Nautical miles	Miles nautique	6	BIRD (BIRD)	OISEAU (BIRD)		12	CLASS 5	CLASSE 5	2025-04-19	14	COLLISION (x)	COLLISION (x)	4	QUEBEC	QUEBEC	19:00:00	3	INCIDENT
159738	A25O0054	1997	WINDSOR	2	CANADA	CANADA	336	ONTARIO	ONTARIO	WINDSOR	42.2761	7	N	N	82.9553	10	W	W	CYQG							2	CANADA	CANADA					28	SYSTEM/COMPONENT FAILURE OR MALFUNCTION (NON-POWERPLANT) (SCFâ€“NP)	PANNE OU MAUVAIS FONCTIONNEMENT Dâ€™UN CIRCUIT OU Dâ€™UN COMPOSANT (NE FAISANT PAS PARTIE DU GROUPE MOTOPROPULSEUR) (SCFâ€“NP)		12	CLASS 5	CLASSE 5	2025-04-19	11	EMERGENCY/PRIORITY (xi)	URGENCE/PRIORITÃ‰ (xi)	2	ONTARIO	ONTARIO	23:10:00	3	INCIDENT
159737	A25Q0044	433	Pierre Elliott Trudeau Intl	2	CANADA	CANADA	4	QUEBEC	QUEBEC	Montreal	45.4706	7	N	N	73.7408	10	W	W	CYUL	5	E	East	101.25	78.75	90	2	CANADA	CANADA	33	26	Nautical miles	Miles nautique	12	FIRE/SMOKE (NON-IMPACT) (Fâ€“NI)	INCENDIE/FUMÃ‰E (SANS IMPACT) (Fâ€“NI)		12	CLASS 5	CLASSE 5	2025-04-18	2	SMOKE OR FIRE (iii)	FEU/FUMÃ‰E (iii)	4	QUEBEC	QUEBEC	19:00:00	3	INCIDENT
159734	A25O0053	1856	Billy Bishop Toronto City	2	CANADA	CANADA	336	ONTARIO	ONTARIO	Toronto	43.6275	7	N	N	79.3961	10	W	W	CYTZ							2	CANADA	CANADA					28	SYSTEM/COMPONENT FAILURE OR MALFUNCTION (NON-POWERPLANT) (SCFâ€“NP)	PANNE OU MAUVAIS FONCTIONNEMENT Dâ€™UN CIRCUIT OU Dâ€™UN COMPOSANT (NE FAISANT PAS PARTIE DU GROUPE MOTOPROPULSEUR) (SCFâ€“NP)		12	CLASS 5	CLASSE 5	2025-04-20	11	EMERGENCY/PRIORITY (xi)	URGENCE/PRIORITÃ‰ (xi)	2	ONTARIO	ONTARIO	11:54:00	3	INCIDENT
159733	A25O0052	1856	Billy Bishop Toronto City	2	CANADA	CANADA	336	ONTARIO	ONTARIO	Toronto	43.6275	7	N	N	79.3961	10	W	W	CYTZ							2	CANADA	CANADA					28	SYSTEM/COMPONENT FAILURE OR MALFUNCTION (NON-POWERPLANT) (SCFâ€“NP)	PANNE OU MAUVAIS FONCTIONNEMENT Dâ€™UN CIRCUIT OU Dâ€™UN COMPOSANT (NE FAISANT PAS PARTIE DU GROUPE MOTOPROPULSEUR) (SCFâ€“NP)		12	CLASS 5	CLASSE 5	2025-04-20	11	EMERGENCY/PRIORITY (xi)	URGENCE/PRIORITÃ‰ (xi)	2	ONTARIO	ONTARIO	17:41:00	3	INCIDENT
159730	A25P0046	168	BOUNDARY BAY	2	CANADA	CANADA	12	BRITISH COLUMBIA	COLOMBIE-BRITANNIQUE	VANCOUVER	49.0744	7	N	N	122.808	10	W	W	CZBB	5	E	East	101.25	78.75	90	2	CANADA	CANADA	7	26	Nautical miles	Miles nautique	28	SYSTEM/COMPONENT FAILURE OR MALFUNCTION (NON-POWERPLANT) (SCFâ€“NP)	PANNE OU MAUVAIS FONCTIONNEMENT Dâ€™UN CIRCUIT OU Dâ€™UN COMPOSANT (NE FAISANT PAS PARTIE DU GROUPE MOTOPROPULSEUR) (SCFâ€“NP)		12	CLASS 5	CLASSE 5	2025-04-16	11	EMERGENCY/PRIORITY (xi)	URGENCE/PRIORITÃ‰ (xi)	5	PACIFIC	PACIFIQUE	14:05:00	3	INCIDENT
159729	A25W0039	471	Edmonton Intl	2	CANADA	CANADA	11	ALBERTA	ALBERTA	Edmonton	53.31	7	N	N	113.579	10	W	W	CYEG							2	CANADA	CANADA					28	SYSTEM/COMPONENT FAILURE OR MALFUNCTION (NON-POWERPLANT) (SCFâ€“NP)	PANNE OU MAUVAIS FONCTIONNEMENT Dâ€™UN CIRCUIT OU Dâ€™UN COMPOSANT (NE FAISANT PAS PARTIE DU GROUPE MOTOPROPULSEUR) (SCFâ€“NP)		12	CLASS 5	CLASSE 5	2025-04-16	11	EMERGENCY/PRIORITY (xi)	URGENCE/PRIORITÃ‰ (xi)	3	WESTERN	OUEST	17:55:00	3	INCIDENT
159728	A25F0154	5342	Des Moines International Airport	3	UNITED STATES	ETATS-UNIS	379	IOWA	IOWA	Des Moines	41.5339	7	N	N	93.6631	10	W	W	KDSM	1	N	North	11.25	0	0	3	UNITED STATES	ETATS-UNIS	28	26	Nautical miles	Miles nautique	12	FIRE/SMOKE (NON-IMPACT) (Fâ€“NI)	INCENDIE/FUMÃ‰E (SANS IMPACT) (Fâ€“NI)		12	CLASS 5	CLASSE 5	2025-04-16	11	EMERGENCY/PRIORITY (xi)	URGENCE/PRIORITÃ‰ (xi)	8	FOREIGN	ETRANGER	20:42:00	3	INCIDENT
159727	A25O0051	349	Collingwood	2	CANADA	CANADA	336	ONTARIO	ONTARIO	Collingwood	44.4494	7	N	N	80.1592	10	W	W	CNY3	7	SE	Southeast	146.25	123.75	135	2	CANADA	CANADA	2	26	Nautical miles	Miles nautique	29	SYSTEM/COMPONENT FAILURE OR MALFUNCTION (POWERPLANT) (SCFâ€“PP)	PANNE OU MAUVAIS FONCTIONNEMENT Dâ€™UN CIRCUIT OU Dâ€™UN COMPOSANT (FAISANT PARTIE DU GROUPE MOTOPROPULSEUR) (SCFâ€“PP)		12	CLASS 5	CLASSE 5	2025-04-13				2	ONTARIO	ONTARIO	11:15:00	1	ACCIDENT
159726	A25Q0043	433	Pierre Elliott Trudeau Intl	2	CANADA	CANADA	4	QUEBEC	QUEBEC	Montreal	45.4706	7	N	N	73.7408	10	W	W	CYUL	6	ESE	East-southeast	123.75	101.25	112.5	2	CANADA	CANADA	60	26	Nautical miles	Miles nautique	28	SYSTEM/COMPONENT FAILURE OR MALFUNCTION (NON-POWERPLANT) (SCFâ€“NP)	PANNE OU MAUVAIS FONCTIONNEMENT Dâ€™UN CIRCUIT OU Dâ€™UN COMPOSANT (NE FAISANT PAS PARTIE DU GROUPE MOTOPROPULSEUR) (SCFâ€“NP)		12	CLASS 5	CLASSE 5	2025-04-16	11	EMERGENCY/PRIORITY (xi)	URGENCE/PRIORITÃ‰ (xi)	4	QUEBEC	QUEBEC	22:42:00	3	INCIDENT
159724	A25O0050	629	PARRY SOUND AREA MUNI	2	CANADA	CANADA	336	ONTARIO	ONTARIO	PARRY SOUND	45.2575	7	N	N	79.8297	10	W	W	CNK4	5	E	East	101.25	78.75	90	2	CANADA	CANADA	16	26	Nautical miles	Miles nautique	29	SYSTEM/COMPONENT FAILURE OR MALFUNCTION (POWERPLANT) (SCFâ€“PP)	PANNE OU MAUVAIS FONCTIONNEMENT Dâ€™UN CIRCUIT OU Dâ€™UN COMPOSANT (FAISANT PARTIE DU GROUPE MOTOPROPULSEUR) (SCFâ€“PP)		12	CLASS 5	CLASSE 5	2025-04-10	1	ENGINE (i)	MOTEUR (i)	2	ONTARIO	ONTARIO	18:40:00	3	INCIDENT
159724	A25O0050	629	PARRY SOUND AREA MUNI	2	CANADA	CANADA	336	ONTARIO	ONTARIO	PARRY SOUND	45.2575	7	N	N	79.8297	10	W	W	CNK4	5	E	East	101.25	78.75	90	2	CANADA	CANADA	16	26	Nautical miles	Miles nautique	12	FIRE/SMOKE (NON-IMPACT) (Fâ€“NI)	INCENDIE/FUMÃ‰E (SANS IMPACT) (Fâ€“NI)		12	CLASS 5	CLASSE 5	2025-04-10	1	ENGINE (i)	MOTEUR (i)	2	ONTARIO	ONTARIO	18:40:00	3	INCIDENT
159723	A25O0049	1010	Lester B. Pearson Intl	2	CANADA	CANADA	336	ONTARIO	ONTARIO	Toronto	43.6767	7	N	N	79.6306	10	W	W	CYYZ							2	CANADA	CANADA					28	SYSTEM/COMPONENT FAILURE OR MALFUNCTION (NON-POWERPLANT) (SCFâ€“NP)	PANNE OU MAUVAIS FONCTIONNEMENT Dâ€™UN CIRCUIT OU Dâ€™UN COMPOSANT (NE FAISANT PAS PARTIE DU GROUPE MOTOPROPULSEUR) (SCFâ€“NP)		12	CLASS 5	CLASSE 5	2025-04-12	11	EMERGENCY/PRIORITY (xi)	URGENCE/PRIORITÃ‰ (xi)	2	ONTARIO	ONTARIO	13:00:00	3	INCIDENT
159722	A25P0045	168	BOUNDARY BAY	2	CANADA	CANADA	12	BRITISH COLUMBIA	COLOMBIE-BRITANNIQUE	VANCOUVER	49.0742	7	N	N	123.007	10	W	W	CZBB							2	CANADA	CANADA					25	RUNWAY EXCURSION (RE)	SORTIE DE PISTE (RE)		12	CLASS 5	CLASSE 5	2025-04-13				5	PACIFIC	PACIFIQUE	12:15:00	1	ACCIDENT
159721	A25O0048	1010	Lester B. Pearson Intl	2	CANADA	CANADA	336	ONTARIO	ONTARIO	Toronto	43.6767	7	N	N	79.6306	10	W	W	CYYZ							2	CANADA	CANADA					1	ABNORMAL RUNWAY CONTACT (ARC)	CONTACT ANORMAL AVEC LA PISTE (ARC)		12	CLASS 5	CLASSE 5	2025-02-18	18	DRAGS ANY PART ON GROUND (v)	FROTTEMENT DE TOUTE AUTRE PARTIE AU SOL (v)	2	ONTARIO	ONTARIO	16:00:00	3	INCIDENT
159718	A25P0044	2009	WOODCOCK	2	CANADA	CANADA	12	BRITISH COLUMBIA	COLOMBIE-BRITANNIQUE	WOODCOCK	55.0667	7	N	N	128.233	10	W	W	CBQ8							2	CANADA	CANADA					12	FIRE/SMOKE (NON-IMPACT) (Fâ€“NI)	INCENDIE/FUMÃ‰E (SANS IMPACT) (Fâ€“NI)		12	CLASS 5	CLASSE 5	2025-04-12				5	PACIFIC	PACIFIQUE	12:20:00	1	ACCIDENT
159717	A25P0043	1912	Vancouver Intl	2	CANADA	CANADA	12	BRITISH COLUMBIA	COLOMBIE-BRITANNIQUE	Vancouver	49.1947	7	N	N	123.184	10	W	W	CYVR							2	CANADA	CANADA					23	MEDICAL (MED)	MEDICAL (MED)		12	CLASS 5	CLASSE 5	2025-04-01	5	UNABLE TO PERFORM (vi)	INAPTE Ã€ EXERCER FONCTIONS (vi)	5	PACIFIC	PACIFIQUE	17:37:00	3	INCIDENT
159715	A25O0047	1010	Lester B. Pearson Intl	2	CANADA	CANADA	336	ONTARIO	ONTARIO	Toronto	43.6767	7	N	N	79.6306	10	W	W	CYYZ							2	CANADA	CANADA					4	AIRPROX/TCAS ALERT/LOSS OF SEPARATION/NEAR MIDAIR COLLISIONS/MIDAIR COLLISIONS (MAC)	AIRPROX/AVERTISSEMENT TCAS/PERTE Dâ€™ESPACEMENT/COLLISION / QUASICOLLISION EN VOL (MAC)		12	CLASS 5	CLASSE 5	2025-03-30	16	LOSS OF SEPARATION (x)	PERTE D'ESPACEMENT (x)	2	ONTARIO	ONTARIO	15:31:00	3	INCIDENT
159714	A25O0046	1010	Lester B. Pearson Intl	2	CANADA	CANADA	336	ONTARIO	ONTARIO	Toronto	43.6767	7	N	N	79.6306	10	W	W	CYYZ							2	CANADA	CANADA					4	AIRPROX/TCAS ALERT/LOSS OF SEPARATION/NEAR MIDAIR COLLISIONS/MIDAIR COLLISIONS (MAC)	AIRPROX/AVERTISSEMENT TCAS/PERTE Dâ€™ESPACEMENT/COLLISION / QUASICOLLISION EN VOL (MAC)		12	CLASS 5	CLASSE 5	2025-03-28	16	LOSS OF SEPARATION (x)	PERTE D'ESPACEMENT (x)	2	ONTARIO	ONTARIO	21:21:00	3	INCIDENT
159712	A25W0038	955	LAC LA BICHE	2	CANADA	CANADA	11	ALBERTA	ALBERTA	LAC LA BICHE	54.7703	7	N	N	112.032	10	W	W	CYLB							2	CANADA	CANADA					28	SYSTEM/COMPONENT FAILURE OR MALFUNCTION (NON-POWERPLANT) (SCFâ€“NP)	PANNE OU MAUVAIS FONCTIONNEMENT Dâ€™UN CIRCUIT OU Dâ€™UN COMPOSANT (NE FAISANT PAS PARTIE DU GROUPE MOTOPROPULSEUR) (SCFâ€“NP)		12	CLASS 5	CLASSE 5	2025-04-14				3	WESTERN	OUEST	17:00:00	1	ACCIDENT
159711	A25Q0042	433	Pierre Elliott Trudeau Intl	2	CANADA	CANADA	4	QUEBEC	QUEBEC	Montreal	45.4706	7	N	N	73.7408	10	W	W	CYUL							2	CANADA	CANADA					4	AIRPROX/TCAS ALERT/LOSS OF SEPARATION/NEAR MIDAIR COLLISIONS/MIDAIR COLLISIONS (MAC)	AIRPROX/AVERTISSEMENT TCAS/PERTE Dâ€™ESPACEMENT/COLLISION / QUASICOLLISION EN VOL (MAC)		12	CLASS 5	CLASSE 5	2025-04-06	16	LOSS OF SEPARATION (x)	PERTE D'ESPACEMENT (x)	4	QUEBEC	QUEBEC	16:09:00	3	INCIDENT
159710	A25O0045	896	KINGSTON	2	CANADA	CANADA	336	ONTARIO	ONTARIO	KINGSTON	44.2258	7	N	N	76.5967	10	W	W	CYGK	3	NE	Northeast	56.25	33.75	45	2	CANADA	CANADA	30	26	Nautical miles	Miles nautique	4	AIRPROX/TCAS ALERT/LOSS OF SEPARATION/NEAR MIDAIR COLLISIONS/MIDAIR COLLISIONS (MAC)	AIRPROX/AVERTISSEMENT TCAS/PERTE Dâ€™ESPACEMENT/COLLISION / QUASICOLLISION EN VOL (MAC)		12	CLASS 5	CLASSE 5	2025-04-07	16	LOSS OF SEPARATION (x)	PERTE D'ESPACEMENT (x)	2	ONTARIO	ONTARIO	20:27:00	3	INCIDENT
159708	A25P0042	1912	Vancouver Intl	2	CANADA	CANADA	12	BRITISH COLUMBIA	COLOMBIE-BRITANNIQUE	Vancouver	49.2036	7	N	N	123.327	10	W	W	CYVR	13	W	West	281.25	258.75	270	2	CANADA	CANADA	6	26	Nautical miles	Miles nautique	28	SYSTEM/COMPONENT FAILURE OR MALFUNCTION (NON-POWERPLANT) (SCFâ€“NP)	PANNE OU MAUVAIS FONCTIONNEMENT Dâ€™UN CIRCUIT OU Dâ€™UN COMPOSANT (NE FAISANT PAS PARTIE DU GROUPE MOTOPROPULSEUR) (SCFâ€“NP)		12	CLASS 5	CLASSE 5	2025-04-10	11	EMERGENCY/PRIORITY (xi)	URGENCE/PRIORITÃ‰ (xi)	5	PACIFIC	PACIFIQUE	00:40:00	3	INCIDENT
159705	A25F0146	2925	HEATHROW	222	UNITED KINGDOM	ROYAUME-UNI				LONDON	51.4775	7	N	N	0.461389	10	W	W	EGLL							222	UNITED KINGDOM	ROYAUME-UNI					23	MEDICAL (MED)	MEDICAL (MED)		12	CLASS 5	CLASSE 5	2025-04-05	5	UNABLE TO PERFORM (vi)	INAPTE Ã€ EXERCER FONCTIONS (vi)	8	FOREIGN	ETRANGER	14:45:00	3	INCIDENT
159704	A25W0037	230	Calgary Intl	2	CANADA	CANADA	11	ALBERTA	ALBERTA	Calgary	51.1225	7	N	N	114.013	10	W	W	CYYC							2	CANADA	CANADA					4	AIRPROX/TCAS ALERT/LOSS OF SEPARATION/NEAR MIDAIR COLLISIONS/MIDAIR COLLISIONS (MAC)	AIRPROX/AVERTISSEMENT TCAS/PERTE Dâ€™ESPACEMENT/COLLISION / QUASICOLLISION EN VOL (MAC)		12	CLASS 5	CLASSE 5	2025-04-09	16	LOSS OF SEPARATION (x)	PERTE D'ESPACEMENT (x)	3	WESTERN	OUEST	17:10:00	3	INCIDENT
159703	A25C0033	2001	James Armstrong Richardson Intl	2	CANADA	CANADA	9	MANITOBA	MANITOBA	Winnipeg	49.91	7	N	N	97.24	10	W	W	CYWG							2	CANADA	CANADA					29	SYSTEM/COMPONENT FAILURE OR MALFUNCTION (POWERPLANT) (SCFâ€“PP)	PANNE OU MAUVAIS FONCTIONNEMENT Dâ€™UN CIRCUIT OU Dâ€™UN COMPOSANT (FAISANT PARTIE DU GROUPE MOTOPROPULSEUR) (SCFâ€“PP)		12	CLASS 5	CLASSE 5	2025-03-27	1	ENGINE (i)	MOTEUR (i)	6	CENTRAL	CENTRE	22:00:00	3	INCIDENT
159702	A25W0036	347	Group Captain R.W. McNair	2	CANADA	CANADA	11	ALBERTA	ALBERTA	Cold Lake	55.9003	7	N	N	110.339	10	W	W	CYOD	1	N	North	11.25	0	0	2	CANADA	CANADA	90	26	Nautical miles	Miles nautique	28	SYSTEM/COMPONENT FAILURE OR MALFUNCTION (NON-POWERPLANT) (SCFâ€“NP)	PANNE OU MAUVAIS FONCTIONNEMENT Dâ€™UN CIRCUIT OU Dâ€™UN COMPOSANT (NE FAISANT PAS PARTIE DU GROUPE MOTOPROPULSEUR) (SCFâ€“NP)		12	CLASS 5	CLASSE 5	2025-04-08	11	EMERGENCY/PRIORITY (xi)	URGENCE/PRIORITÃ‰ (xi)	3	WESTERN	OUEST	15:35:00	3	INCIDENT
159701	A25W0035	2021	YELLOWKNIFE	2	CANADA	CANADA	23	NORTHWEST TERRITORIES	TERRITOIRES DU NORD-OUEST	YELLOWKNIFE	62.4631	7	N	N	114.44	10	W	W	CYZF							2	CANADA	CANADA					29	SYSTEM/COMPONENT FAILURE OR MALFUNCTION (POWERPLANT) (SCFâ€“PP)	PANNE OU MAUVAIS FONCTIONNEMENT Dâ€™UN CIRCUIT OU Dâ€™UN COMPOSANT (FAISANT PARTIE DU GROUPE MOTOPROPULSEUR) (SCFâ€“PP)		12	CLASS 5	CLASSE 5	2025-04-08	1	ENGINE (i)	MOTEUR (i)	3	WESTERN	OUEST	08:08:00	3	INCIDENT
159700	A25W0034	230	Calgary Intl	2	CANADA	CANADA	11	ALBERTA	ALBERTA	Calgary	51.1225	7	N	N	114.013	10	W	W	CYYC							2	CANADA	CANADA					28	SYSTEM/COMPONENT FAILURE OR MALFUNCTION (NON-POWERPLANT) (SCFâ€“NP)	PANNE OU MAUVAIS FONCTIONNEMENT Dâ€™UN CIRCUIT OU Dâ€™UN COMPOSANT (NE FAISANT PAS PARTIE DU GROUPE MOTOPROPULSEUR) (SCFâ€“NP)		12	CLASS 5	CLASSE 5	2025-04-06	11	EMERGENCY/PRIORITY (xi)	URGENCE/PRIORITÃ‰ (xi)	3	WESTERN	OUEST	22:35:00	3	INCIDENT
159699	A25W0033	2021	YELLOWKNIFE	2	CANADA	CANADA	23	NORTHWEST TERRITORIES	TERRITOIRES DU NORD-OUEST	YELLOWKNIFE	62.4631	7	N	N	114.44	10	W	W	CYZF							2	CANADA	CANADA					28	SYSTEM/COMPONENT FAILURE OR MALFUNCTION (NON-POWERPLANT) (SCFâ€“NP)	PANNE OU MAUVAIS FONCTIONNEMENT Dâ€™UN CIRCUIT OU Dâ€™UN COMPOSANT (NE FAISANT PAS PARTIE DU GROUPE MOTOPROPULSEUR) (SCFâ€“NP)		12	CLASS 5	CLASSE 5	2025-04-07	11	EMERGENCY/PRIORITY (xi)	URGENCE/PRIORITÃ‰ (xi)	3	WESTERN	OUEST	18:50:00	3	INCIDENT
159698	A25O0044	551	FORT ALBANY	2	CANADA	CANADA	336	ONTARIO	ONTARIO	FORT ALBANY	52.2036	7	N	N	81.6875	10	W	W	CYFA							2	CANADA	CANADA					20	LOSS OF CONTROLâ€“INFLIGHT (LOCâ€“I)	PERTE DE CONTRÃ”LE â€“ EN VOL (LOCâ€“I)		12	CLASS 5	CLASSE 5	2025-04-07	3	DIFFICULT TO CONTROL (iv)	DIFFICULTÃ‰S DE MAÃŽTRISE (iv)	2	ONTARIO	ONTARIO	10:28:00	3	INCIDENT
159697	A25O0043	719	HAMILTON	2	CANADA	CANADA	336	ONTARIO	ONTARIO	HAMILTON	43.1736	7	N	N	79.935	10	W	W	CYHM							2	CANADA	CANADA					28	SYSTEM/COMPONENT FAILURE OR MALFUNCTION (NON-POWERPLANT) (SCFâ€“NP)	PANNE OU MAUVAIS FONCTIONNEMENT Dâ€™UN CIRCUIT OU Dâ€™UN COMPOSANT (NE FAISANT PAS PARTIE DU GROUPE MOTOPROPULSEUR) (SCFâ€“NP)		12	CLASS 5	CLASSE 5	2025-03-27	11	EMERGENCY/PRIORITY (xi)	URGENCE/PRIORITÃ‰ (xi)	2	ONTARIO	ONTARIO	16:10:00	3	INCIDENT
159695	A25O0042	1010	Lester B. Pearson Intl	2	CANADA	CANADA	336	ONTARIO	ONTARIO	Toronto	43.6767	7	N	N	79.6306	10	W	W	CYYZ							2	CANADA	CANADA					28	SYSTEM/COMPONENT FAILURE OR MALFUNCTION (NON-POWERPLANT) (SCFâ€“NP)	PANNE OU MAUVAIS FONCTIONNEMENT Dâ€™UN CIRCUIT OU Dâ€™UN COMPOSANT (NE FAISANT PAS PARTIE DU GROUPE MOTOPROPULSEUR) (SCFâ€“NP)		12	CLASS 5	CLASSE 5	2025-03-25	11	EMERGENCY/PRIORITY (xi)	URGENCE/PRIORITÃ‰ (xi)	2	ONTARIO	ONTARIO	21:38:00	3	INCIDENT
159693	A25Q0041	1410	PUVIRNITUQ	2	CANADA	CANADA	4	QUEBEC	QUEBEC	PUVIRNITUQ	60.0522	7	N	N	77.2881	10	W	W	CYPX							2	CANADA	CANADA					16	GROUND COLLISION (GCOL)	COLLISION AU SOL (GCOL)		12	CLASS 5	CLASSE 5	2025-04-03	14	COLLISION (x)	COLLISION (x)	4	QUEBEC	QUEBEC	20:30:00	3	INCIDENT
159690	A25W0032	471	Edmonton Intl	2	CANADA	CANADA	11	ALBERTA	ALBERTA	Edmonton	53.31	7	N	N	113.579	10	W	W	CYEG							2	CANADA	CANADA					28	SYSTEM/COMPONENT FAILURE OR MALFUNCTION (NON-POWERPLANT) (SCFâ€“NP)	PANNE OU MAUVAIS FONCTIONNEMENT Dâ€™UN CIRCUIT OU Dâ€™UN COMPOSANT (NE FAISANT PAS PARTIE DU GROUPE MOTOPROPULSEUR) (SCFâ€“NP)		12	CLASS 5	CLASSE 5	2025-04-06	11	EMERGENCY/PRIORITY (xi)	URGENCE/PRIORITÃ‰ (xi)	3	WESTERN	OUEST	18:11:00	3	INCIDENT
159688	A25F0142																									3	UNITED STATES	ETATS-UNIS					23	MEDICAL (MED)	MEDICAL (MED)	over Oregon	12	CLASS 5	CLASSE 5	2025-03-31	5	UNABLE TO PERFORM (vi)	INAPTE Ã€ EXERCER FONCTIONS (vi)	8	FOREIGN	ETRANGER	17:20:00	3	INCIDENT
159687	A25Q0040	433	Pierre Elliott Trudeau Intl	2	CANADA	CANADA	4	QUEBEC	QUEBEC	Montreal	45.4706	7	N	N	73.7408	10	W	W	CYUL							2	CANADA	CANADA					16	GROUND COLLISION (GCOL)	COLLISION AU SOL (GCOL)		12	CLASS 5	CLASSE 5	2025-03-18	14	COLLISION (x)	COLLISION (x)	4	QUEBEC	QUEBEC	01:46:00	3	INCIDENT
159686	A25O0040	1010	Lester B. Pearson Intl	2	CANADA	CANADA	336	ONTARIO	ONTARIO	Toronto	43.6767	7	N	N	79.6306	10	W	W	CYYZ							2	CANADA	CANADA					4	AIRPROX/TCAS ALERT/LOSS OF SEPARATION/NEAR MIDAIR COLLISIONS/MIDAIR COLLISIONS (MAC)	AIRPROX/AVERTISSEMENT TCAS/PERTE Dâ€™ESPACEMENT/COLLISION / QUASICOLLISION EN VOL (MAC)		12	CLASS 5	CLASSE 5	2025-04-01	16	LOSS OF SEPARATION (x)	PERTE D'ESPACEMENT (x)	2	ONTARIO	ONTARIO	13:56:00	3	INCIDENT
159684	A25P0041	313	CHILLIWACK	2	CANADA	CANADA	12	BRITISH COLUMBIA	COLOMBIE-BRITANNIQUE	CHILLIWACK	49.0063	7	N	N	121.28	10	W	W	CYCW	6	ESE	East-southeast	123.75	101.25	112.5	2	CANADA	CANADA	28	26	Nautical miles	Miles nautique	2	ABRUPT MANEUVER (AMAN)	MANOEUVRE BRUSQUE (AMAN)		11	CLASS 4	CLASSE 4	2025-04-05				5	PACIFIC	PACIFIQUE	13:00:00	1	ACCIDENT
159684	A25P0041	313	CHILLIWACK	2	CANADA	CANADA	12	BRITISH COLUMBIA	COLOMBIE-BRITANNIQUE	CHILLIWACK	49.0063	7	N	N	121.28	10	W	W	CYCW	6	ESE	East-southeast	123.75	101.25	112.5	2	CANADA	CANADA	28	26	Nautical miles	Miles nautique	20	LOSS OF CONTROLâ€“INFLIGHT (LOCâ€“I)	PERTE DE CONTRÃ”LE â€“ EN VOL (LOCâ€“I)		11	CLASS 4	CLASSE 4	2025-04-05				5	PACIFIC	PACIFIQUE	13:00:00	1	ACCIDENT
159683	A25W0031	471	Edmonton Intl	2	CANADA	CANADA	11	ALBERTA	ALBERTA	Edmonton	53.31	7	N	N	113.579	10	W	W	CYEG							2	CANADA	CANADA					28	SYSTEM/COMPONENT FAILURE OR MALFUNCTION (NON-POWERPLANT) (SCFâ€“NP)	PANNE OU MAUVAIS FONCTIONNEMENT Dâ€™UN CIRCUIT OU Dâ€™UN COMPOSANT (NE FAISANT PAS PARTIE DU GROUPE MOTOPROPULSEUR) (SCFâ€“NP)		12	CLASS 5	CLASSE 5	2025-04-01	11	EMERGENCY/PRIORITY (xi)	URGENCE/PRIORITÃ‰ (xi)	3	WESTERN	OUEST	05:00:00	3	INCIDENT
159682	A25F0141																									549	INTERNATIONAL WATERS	EAUX INTERNATIONALES					23	MEDICAL (MED)	MEDICAL (MED)	over Gulf of Mexico	12	CLASS 5	CLASSE 5	2025-03-25	5	UNABLE TO PERFORM (vi)	INAPTE Ã€ EXERCER FONCTIONS (vi)	8	FOREIGN	ETRANGER	10:00:00	3	INCIDENT
159681	A25C0032	1557	John G. Diefenbaker Intl	2	CANADA	CANADA	10	SASKATCHEWAN	SASKATCHEWAN	Saskatoon	52.1708	7	N	N	106.7	10	W	W	CYXE	7	SE	Southeast	146.25	123.75	135	2	CANADA	CANADA	40	26	Nautical miles	Miles nautique	29	SYSTEM/COMPONENT FAILURE OR MALFUNCTION (POWERPLANT) (SCFâ€“PP)	PANNE OU MAUVAIS FONCTIONNEMENT Dâ€™UN CIRCUIT OU Dâ€™UN COMPOSANT (FAISANT PARTIE DU GROUPE MOTOPROPULSEUR) (SCFâ€“PP)		12	CLASS 5	CLASSE 5	2025-04-04	1	ENGINE (i)	MOTEUR (i)	6	CENTRAL	CENTRE	15:55:00	3	INCIDENT
159680	A25W0030	471	Edmonton Intl	2	CANADA	CANADA	11	ALBERTA	ALBERTA	Edmonton	53.31	7	N	N	113.579	10	W	W	CYEG							2	CANADA	CANADA					23	MEDICAL (MED)	MEDICAL (MED)		12	CLASS 5	CLASSE 5	2025-03-22	5	UNABLE TO PERFORM (vi)	INAPTE Ã€ EXERCER FONCTIONS (vi)	3	WESTERN	OUEST	11:00:00	3	INCIDENT
159679	A25F0140	3871	Fort Lauderdale/Hollywood Intl	3	UNITED STATES	ETATS-UNIS	373	FLORIDA	FLORIDE	Fort Lauderdale	26.0723	7	N	N	80.1512	10	W	W	KFLL							3	UNITED STATES	ETATS-UNIS					14	FUEL RELATED (FUEL)	PROBLÃˆMES RELIÃ‰S AU CARBURANT (FUEL)		12	CLASS 5	CLASSE 5	2025-03-30	11	EMERGENCY/PRIORITY (xi)	URGENCE/PRIORITÃ‰ (xi)	8	FOREIGN	ETRANGER	19:35:00	3	INCIDENT
159678	A25F0139	3911	San Francisco Intl	3	UNITED STATES	ETATS-UNIS	353	CALIFORNIA	CALIFORNIA	San Francisco	37.6382	7	N	N	122.375	10	W	W	KSFO							3	UNITED STATES	ETATS-UNIS					4	AIRPROX/TCAS ALERT/LOSS OF SEPARATION/NEAR MIDAIR COLLISIONS/MIDAIR COLLISIONS (MAC)	AIRPROX/AVERTISSEMENT TCAS/PERTE Dâ€™ESPACEMENT/COLLISION / QUASICOLLISION EN VOL (MAC)		12	CLASS 5	CLASSE 5	2025-03-18	15	RISK OF COLLISION (x)	RISQUE DE COLLISION (x)	8	FOREIGN	ETRANGER	16:30:00	3	INCIDENT
159677	A25F0138	3911	San Francisco Intl	3	UNITED STATES	ETATS-UNIS	353	CALIFORNIA	CALIFORNIA	San Francisco	37.6382	7	N	N	122.375	10	W	W	KSFO							3	UNITED STATES	ETATS-UNIS					4	AIRPROX/TCAS ALERT/LOSS OF SEPARATION/NEAR MIDAIR COLLISIONS/MIDAIR COLLISIONS (MAC)	AIRPROX/AVERTISSEMENT TCAS/PERTE Dâ€™ESPACEMENT/COLLISION / QUASICOLLISION EN VOL (MAC)		12	CLASS 5	CLASSE 5	2025-03-29	16	LOSS OF SEPARATION (x)	PERTE D'ESPACEMENT (x)	8	FOREIGN	ETRANGER	01:30:00	3	INCIDENT
159676	A25Q0038	1694	St-Honore	2	CANADA	CANADA	4	QUEBEC	QUEBEC	Chicoutimi	48.5208	7	N	N	71.0506	10	W	W	CYRC							2	CANADA	CANADA					19	LOSS OF CONTROLâ€“GROUND (LOCâ€“G)	PERTE DE CONTRÃ”LE â€“ AU SOL (LOCâ€“G)		12	CLASS 5	CLASSE 5	2025-04-02				4	QUEBEC	QUEBEC	20:10:00	1	ACCIDENT
159675	A25F0137	5345	Grand Marais/Cook County Airport	3	UNITED STATES	ETATS-UNIS	343	MINNESOTA	MINNESOTA	Grand Marais	47.8383	7	N	N	90.3844	10	W	W	KCKC	10	SSW	South-southwest	213.75	191.25	202.5	3	UNITED STATES	ETATS-UNIS	4.7	26	Nautical miles	Miles nautique	28	SYSTEM/COMPONENT FAILURE OR MALFUNCTION (NON-POWERPLANT) (SCFâ€“NP)	PANNE OU MAUVAIS FONCTIONNEMENT Dâ€™UN CIRCUIT OU Dâ€™UN COMPOSANT (NE FAISANT PAS PARTIE DU GROUPE MOTOPROPULSEUR) (SCFâ€“NP)		12	CLASS 5	CLASSE 5	2025-04-04	6	DEPRESSURIZATION (vii)	DÃ‰COMPRESSION (vii)	8	FOREIGN	ETRANGER	06:36:00	3	INCIDENT
159674	A25P0040	1912	Vancouver Intl	2	CANADA	CANADA	12	BRITISH COLUMBIA	COLOMBIE-BRITANNIQUE	Vancouver	49.1947	7	N	N	123.184	10	W	W	CYVR							2	CANADA	CANADA					28	SYSTEM/COMPONENT FAILURE OR MALFUNCTION (NON-POWERPLANT) (SCFâ€“NP)	PANNE OU MAUVAIS FONCTIONNEMENT Dâ€™UN CIRCUIT OU Dâ€™UN COMPOSANT (NE FAISANT PAS PARTIE DU GROUPE MOTOPROPULSEUR) (SCFâ€“NP)		12	CLASS 5	CLASSE 5	2025-03-31	11	EMERGENCY/PRIORITY (xi)	URGENCE/PRIORITÃ‰ (xi)	5	PACIFIC	PACIFIQUE	16:06:00	3	INCIDENT
159673	A25P0039	1912	Vancouver Intl	2	CANADA	CANADA	12	BRITISH COLUMBIA	COLOMBIE-BRITANNIQUE	Vancouver	49.1947	7	N	N	123.184	10	W	W	CYVR							2	CANADA	CANADA					23	MEDICAL (MED)	MEDICAL (MED)		12	CLASS 5	CLASSE 5	2025-03-29	5	UNABLE TO PERFORM (vi)	INAPTE Ã€ EXERCER FONCTIONS (vi)	5	PACIFIC	PACIFIQUE	08:30:00	3	INCIDENT
159672	A25P0038	1912	Vancouver Intl	2	CANADA	CANADA	12	BRITISH COLUMBIA	COLOMBIE-BRITANNIQUE	Vancouver	49.1947	7	N	N	123.184	10	W	W	CYVR							2	CANADA	CANADA					23	MEDICAL (MED)	MEDICAL (MED)		12	CLASS 5	CLASSE 5	2025-03-25	5	UNABLE TO PERFORM (vi)	INAPTE Ã€ EXERCER FONCTIONS (vi)	5	PACIFIC	PACIFIQUE	00:00:00	3	INCIDENT
159671	A25O0039	1010	Lester B. Pearson Intl	2	CANADA	CANADA	336	ONTARIO	ONTARIO	Toronto	43.6767	7	N	N	79.6306	10	W	W	CYYZ							2	CANADA	CANADA					29	SYSTEM/COMPONENT FAILURE OR MALFUNCTION (POWERPLANT) (SCFâ€“PP)	PANNE OU MAUVAIS FONCTIONNEMENT Dâ€™UN CIRCUIT OU Dâ€™UN COMPOSANT (FAISANT PARTIE DU GROUPE MOTOPROPULSEUR) (SCFâ€“PP)		12	CLASS 5	CLASSE 5	2025-03-23	11	EMERGENCY/PRIORITY (xi)	URGENCE/PRIORITÃ‰ (xi)	2	ONTARIO	ONTARIO	00:00:00	3	INCIDENT
159670	A25C0031	1832	THUNDER BAY	2	CANADA	CANADA	336	ONTARIO	ONTARIO	THUNDER BAY	48.2	7	N	N	88.7667	10	W	W	CYQT	7	SE	Southeast	146.25	123.75	135	2	CANADA	CANADA	25	26	Nautical miles	Miles nautique	29	SYSTEM/COMPONENT FAILURE OR MALFUNCTION (POWERPLANT) (SCFâ€“PP)	PANNE OU MAUVAIS FONCTIONNEMENT Dâ€™UN CIRCUIT OU Dâ€™UN COMPOSANT (FAISANT PARTIE DU GROUPE MOTOPROPULSEUR) (SCFâ€“PP)		12	CLASS 5	CLASSE 5	2025-04-01	1	ENGINE (i)	MOTEUR (i)	6	CENTRAL	CENTRE	21:44:00	3	INCIDENT
159669	A25F0136																									85	ITALY	ITALIE					28	SYSTEM/COMPONENT FAILURE OR MALFUNCTION (NON-POWERPLANT) (SCFâ€“NP)	PANNE OU MAUVAIS FONCTIONNEMENT Dâ€™UN CIRCUIT OU Dâ€™UN COMPOSANT (NE FAISANT PAS PARTIE DU GROUPE MOTOPROPULSEUR) (SCFâ€“NP)	Florence, Italy (vicinity)	12	CLASS 5	CLASSE 5	2025-03-26	11	EMERGENCY/PRIORITY (xi)	URGENCE/PRIORITÃ‰ (xi)	8	FOREIGN	ETRANGER	03:50:00	3	INCIDENT
159668	A25P0037	869	KELOWNA	2	CANADA	CANADA	12	BRITISH COLUMBIA	COLOMBIE-BRITANNIQUE	KELOWNA	49.9572	7	N	N	119.378	10	W	W	CYLW							2	CANADA	CANADA					28	SYSTEM/COMPONENT FAILURE OR MALFUNCTION (NON-POWERPLANT) (SCFâ€“NP)	PANNE OU MAUVAIS FONCTIONNEMENT Dâ€™UN CIRCUIT OU Dâ€™UN COMPOSANT (NE FAISANT PAS PARTIE DU GROUPE MOTOPROPULSEUR) (SCFâ€“NP)		12	CLASS 5	CLASSE 5	2025-03-27	11	EMERGENCY/PRIORITY (xi)	URGENCE/PRIORITÃ‰ (xi)	5	PACIFIC	PACIFIQUE	09:16:00	3	INCIDENT
159667	A25Q0037	433	Pierre Elliott Trudeau Intl	2	CANADA	CANADA	4	QUEBEC	QUEBEC	Montreal	45.4706	7	N	N	73.7408	10	W	W	CYUL							2	CANADA	CANADA					12	FIRE/SMOKE (NON-IMPACT) (Fâ€“NI)	INCENDIE/FUMÃ‰E (SANS IMPACT) (Fâ€“NI)		12	CLASS 5	CLASSE 5	2025-04-02	2	SMOKE OR FIRE (iii)	FEU/FUMÃ‰E (iii)	4	QUEBEC	QUEBEC	04:39:00	3	INCIDENT
159665	A25Q0036	433	Pierre Elliott Trudeau Intl	2	CANADA	CANADA	4	QUEBEC	QUEBEC	Montreal	45.4706	7	N	N	73.7408	10	W	W	CYUL							2	CANADA	CANADA					23	MEDICAL (MED)	MEDICAL (MED)		12	CLASS 5	CLASSE 5	2025-03-30	5	UNABLE TO PERFORM (vi)	INAPTE Ã€ EXERCER FONCTIONS (vi)	4	QUEBEC	QUEBEC	12:38:00	3	INCIDENT
159664	A25W0029	471	Edmonton Intl	2	CANADA	CANADA	11	ALBERTA	ALBERTA	Edmonton	53.31	7	N	N	113.579	10	W	W	CYEG							2	CANADA	CANADA					28	SYSTEM/COMPONENT FAILURE OR MALFUNCTION (NON-POWERPLANT) (SCFâ€“NP)	PANNE OU MAUVAIS FONCTIONNEMENT Dâ€™UN CIRCUIT OU Dâ€™UN COMPOSANT (NE FAISANT PAS PARTIE DU GROUPE MOTOPROPULSEUR) (SCFâ€“NP)		12	CLASS 5	CLASSE 5	2025-03-30	11	EMERGENCY/PRIORITY (xi)	URGENCE/PRIORITÃ‰ (xi)	3	WESTERN	OUEST	08:55:00	3	INCIDENT
159663	A25F0134	4596	Auckland International Airport	166	NEW ZEALAND	NOUVELLE-ZELANDE				Auckland	37.0081	8	S	S	174.792	9	E	E	NZAA							166	NEW ZEALAND	NOUVELLE-ZELANDE					23	MEDICAL (MED)	MEDICAL (MED)		12	CLASS 5	CLASSE 5	2025-03-24	5	UNABLE TO PERFORM (vi)	INAPTE Ã€ EXERCER FONCTIONS (vi)	8	FOREIGN	ETRANGER	19:30:00	3	INCIDENT
159661	A25C0030	1832	THUNDER BAY	2	CANADA	CANADA	336	ONTARIO	ONTARIO	THUNDER BAY	49.4959	7	N	N	90.0083	10	W	W	CYQT	15	NW	Northwest	326.25	303.75	315	2	CANADA	CANADA	74	26	Nautical miles	Miles nautique	29	SYSTEM/COMPONENT FAILURE OR MALFUNCTION (POWERPLANT) (SCFâ€“PP)	PANNE OU MAUVAIS FONCTIONNEMENT Dâ€™UN CIRCUIT OU Dâ€™UN COMPOSANT (FAISANT PARTIE DU GROUPE MOTOPROPULSEUR) (SCFâ€“PP)		12	CLASS 5	CLASSE 5	2025-03-26	1	ENGINE (i)	MOTEUR (i)	6	CENTRAL	CENTRE	21:03:00	3	INCIDENT
159658	A25A0018	716	Stanfield Intl	2	CANADA	CANADA	7	NOVA SCOTIA	NOUVELLE-ECOSSE	Halifax	44.0978	7	N	N	63.9885	10	W	W	CYHZ	11	SW	Southwest	236.25	213.75	225	2	CANADA	CANADA	60	26	Nautical miles	Miles nautique	35	OTHER (OTHR)	AUTRE (OTHR)		12	CLASS 5	CLASSE 5	2025-03-29	11	EMERGENCY/PRIORITY (xi)	URGENCE/PRIORITÃ‰ (xi)	1	ATLANTIC	ATLANTIQUE	19:10:00	3	INCIDENT
159657	A25Q0035	1152	MONTRÃ‰AL INTL (MIRABEL)	2	CANADA	CANADA	4	QUEBEC	QUEBEC	MONTRÃ‰AL	45.6797	7	N	N	74.0386	10	W	W	CYMX	14	WNW	West-northwest	303.75	281.25	292.5	2	CANADA	CANADA	40	26	Nautical miles	Miles nautique	29	SYSTEM/COMPONENT FAILURE OR MALFUNCTION (POWERPLANT) (SCFâ€“PP)	PANNE OU MAUVAIS FONCTIONNEMENT Dâ€™UN CIRCUIT OU Dâ€™UN COMPOSANT (FAISANT PARTIE DU GROUPE MOTOPROPULSEUR) (SCFâ€“PP)		12	CLASS 5	CLASSE 5	2025-03-29	11	EMERGENCY/PRIORITY (xi)	URGENCE/PRIORITÃ‰ (xi)	4	QUEBEC	QUEBEC	07:41:00	3	INCIDENT
159655	A25A0017	716	Stanfield Intl	2	CANADA	CANADA	7	NOVA SCOTIA	NOUVELLE-ECOSSE	Halifax	44.7696	7	N	N	63.1922	10	W	W	CYHZ	15	NW	Northwest	326.25	303.75	315	2	CANADA	CANADA	18	26	Nautical miles	Miles nautique	29	SYSTEM/COMPONENT FAILURE OR MALFUNCTION (POWERPLANT) (SCFâ€“PP)	PANNE OU MAUVAIS FONCTIONNEMENT Dâ€™UN CIRCUIT OU Dâ€™UN COMPOSANT (FAISANT PARTIE DU GROUPE MOTOPROPULSEUR) (SCFâ€“PP)		12	CLASS 5	CLASSE 5	2025-03-30				1	ATLANTIC	ATLANTIQUE	14:35:00	1	ACCIDENT
159654	A25A0016	613	Fredericton Intl	2	CANADA	CANADA	22	NEW BRUNSWICK	NOUVEAU-BRUNSWICK	Fredericton	45.8689	7	N	N	66.5372	10	W	W	CYFC	15	NW	Northwest	326.25	303.75	315	2	CANADA	CANADA	44	26	Nautical miles	Miles nautique	35	OTHER (OTHR)	AUTRE (OTHR)		12	CLASS 5	CLASSE 5	2025-03-28	11	EMERGENCY/PRIORITY (xi)	URGENCE/PRIORITÃ‰ (xi)	1	ATLANTIC	ATLANTIQUE	09:45:00	3	INCIDENT
159653	A25P0036	1912	Vancouver Intl	2	CANADA	CANADA	12	BRITISH COLUMBIA	COLOMBIE-BRITANNIQUE	Vancouver	49.1947	7	N	N	123.184	10	W	W	CYVR	13	W	West	281.25	258.75	270	2	CANADA	CANADA	8	26	Nautical miles	Miles nautique	28	SYSTEM/COMPONENT FAILURE OR MALFUNCTION (NON-POWERPLANT) (SCFâ€“NP)	PANNE OU MAUVAIS FONCTIONNEMENT Dâ€™UN CIRCUIT OU Dâ€™UN COMPOSANT (NE FAISANT PAS PARTIE DU GROUPE MOTOPROPULSEUR) (SCFâ€“NP)		12	CLASS 5	CLASSE 5	2025-03-22	11	EMERGENCY/PRIORITY (xi)	URGENCE/PRIORITÃ‰ (xi)	5	PACIFIC	PACIFIQUE	15:15:00	3	INCIDENT
159652	A25P0035	869	KELOWNA	2	CANADA	CANADA	12	BRITISH COLUMBIA	COLOMBIE-BRITANNIQUE	KELOWNA	50.2706	7	N	N	118.48	10	W	W	CYLW	2	NNE	North-northeast	33.75	11.25	22.5	2	CANADA	CANADA	40	26	Nautical miles	Miles nautique	23	MEDICAL (MED)	MEDICAL (MED)		12	CLASS 5	CLASSE 5	2025-03-15	5	UNABLE TO PERFORM (vi)	INAPTE Ã€ EXERCER FONCTIONS (vi)	5	PACIFIC	PACIFIQUE	10:10:00	3	INCIDENT
159651	A25O0038	1010	Lester B. Pearson Intl	2	CANADA	CANADA	336	ONTARIO	ONTARIO	Toronto	43.6767	7	N	N	79.6306	10	W	W	CYYZ							2	CANADA	CANADA					28	SYSTEM/COMPONENT FAILURE OR MALFUNCTION (NON-POWERPLANT) (SCFâ€“NP)	PANNE OU MAUVAIS FONCTIONNEMENT Dâ€™UN CIRCUIT OU Dâ€™UN COMPOSANT (NE FAISANT PAS PARTIE DU GROUPE MOTOPROPULSEUR) (SCFâ€“NP)		12	CLASS 5	CLASSE 5	2025-03-22	11	EMERGENCY/PRIORITY (xi)	URGENCE/PRIORITÃ‰ (xi)	2	ONTARIO	ONTARIO	14:55:00	3	INCIDENT
159649	A25F0128																									549	INTERNATIONAL WATERS	EAUX INTERNATIONALES					7	CABIN SAFETY EVENTS (CABIN)	Ã‰VÃ‰NEMENTS LIÃ‰S Ã€ LA SÃ‰CURITÃ‰ DES CABINES (CABIN)	Over Gulf of Mexico	12	CLASS 5	CLASSE 5	2025-03-05	5	UNABLE TO PERFORM (vi)	INAPTE Ã€ EXERCER FONCTIONS (vi)	8	FOREIGN	ETRANGER	15:00:00	3	INCIDENT
159647	A25W0028	230	Calgary Intl	2	CANADA	CANADA	11	ALBERTA	ALBERTA	Calgary	51.1225	7	N	N	114.013	10	W	W	CYYC	15	NW	Northwest	326.25	303.75	315	2	CANADA	CANADA	37	26	Nautical miles	Miles nautique	28	SYSTEM/COMPONENT FAILURE OR MALFUNCTION (NON-POWERPLANT) (SCFâ€“NP)	PANNE OU MAUVAIS FONCTIONNEMENT Dâ€™UN CIRCUIT OU Dâ€™UN COMPOSANT (NE FAISANT PAS PARTIE DU GROUPE MOTOPROPULSEUR) (SCFâ€“NP)		12	CLASS 5	CLASSE 5	2025-03-26	11	EMERGENCY/PRIORITY (xi)	URGENCE/PRIORITÃ‰ (xi)	3	WESTERN	OUEST	11:07:00	3	INCIDENT
159645	A25F0125	3963	Owen Roberts International	210	CAYMAN ISLANDS	ILES CAIMANS				Grand Cayman	19.2928	7	N	N	81.3578	10	W	W	MWCR							210	CAYMAN ISLANDS	ILES CAIMANS					23	MEDICAL (MED)	MEDICAL (MED)		12	CLASS 5	CLASSE 5	2025-03-23	5	UNABLE TO PERFORM (vi)	INAPTE Ã€ EXERCER FONCTIONS (vi)	8	FOREIGN	ETRANGER	20:40:00	3	INCIDENT
159644	A25O0037	1010	Lester B. Pearson Intl	2	CANADA	CANADA	336	ONTARIO	ONTARIO	Toronto	43.6767	7	N	N	79.6306	10	W	W	CYYZ							2	CANADA	CANADA					12	FIRE/SMOKE (NON-IMPACT) (Fâ€“NI)	INCENDIE/FUMÃ‰E (SANS IMPACT) (Fâ€“NI)		12	CLASS 5	CLASSE 5	2025-03-15	2	SMOKE OR FIRE (iii)	FEU/FUMÃ‰E (iii)	2	ONTARIO	ONTARIO	15:15:00	3	INCIDENT
159643	A25F0124	3873	Miami Intl	3	UNITED STATES	ETATS-UNIS	373	FLORIDA	FLORIDE	Miami	25.7953	7	N	N	80.29	10	W	W	KMIA							3	UNITED STATES	ETATS-UNIS					7	CABIN SAFETY EVENTS (CABIN)	Ã‰VÃ‰NEMENTS LIÃ‰S Ã€ LA SÃ‰CURITÃ‰ DES CABINES (CABIN)		12	CLASS 5	CLASSE 5	2025-03-17	5	UNABLE TO PERFORM (vi)	INAPTE Ã€ EXERCER FONCTIONS (vi)	8	FOREIGN	ETRANGER	02:24:00	3	INCIDENT
159642	A25F0123	4531	Kingsford Smith	32	AUSTRALIA	AUSTRALIE				Sydney	33.9461	8	S	S	151.177	9	E	E	YSSY							32	AUSTRALIA	AUSTRALIE					23	MEDICAL (MED)	MEDICAL (MED)		12	CLASS 5	CLASSE 5	2025-03-18	5	UNABLE TO PERFORM (vi)	INAPTE Ã€ EXERCER FONCTIONS (vi)	8	FOREIGN	ETRANGER	21:00:00	3	INCIDENT
159641	A25Q0034	1673	St-Hubert	2	CANADA	CANADA	4	QUEBEC	QUEBEC	Montreal	45.5181	7	N	N	73.4169	10	W	W	CYHU							2	CANADA	CANADA					28	SYSTEM/COMPONENT FAILURE OR MALFUNCTION (NON-POWERPLANT) (SCFâ€“NP)	PANNE OU MAUVAIS FONCTIONNEMENT Dâ€™UN CIRCUIT OU Dâ€™UN COMPOSANT (NE FAISANT PAS PARTIE DU GROUPE MOTOPROPULSEUR) (SCFâ€“NP)		12	CLASS 5	CLASSE 5	2025-03-20	3	DIFFICULT TO CONTROL (iv)	DIFFICULTÃ‰S DE MAÃŽTRISE (iv)	4	QUEBEC	QUEBEC	22:35:00	3	INCIDENT
159640	A25Q0033	433	Pierre Elliott Trudeau Intl	2	CANADA	CANADA	4	QUEBEC	QUEBEC	Montreal	45.4706	7	N	N	73.7408	10	W	W	CYUL	16	NNW	North-northwest	348.75	326.25	337.5	2	CANADA	CANADA	50	26	Nautical miles	Miles nautique	28	SYSTEM/COMPONENT FAILURE OR MALFUNCTION (NON-POWERPLANT) (SCFâ€“NP)	PANNE OU MAUVAIS FONCTIONNEMENT Dâ€™UN CIRCUIT OU Dâ€™UN COMPOSANT (NE FAISANT PAS PARTIE DU GROUPE MOTOPROPULSEUR) (SCFâ€“NP)		12	CLASS 5	CLASSE 5	2025-03-24	11	EMERGENCY/PRIORITY (xi)	URGENCE/PRIORITÃ‰ (xi)	4	QUEBEC	QUEBEC	23:29:00	3	INCIDENT
159639	A25F0122	3934	Orlando Intl	3	UNITED STATES	ETATS-UNIS	373	FLORIDA	FLORIDE	Orlando	28.4294	7	N	N	81.309	10	W	W	KMCO							3	UNITED STATES	ETATS-UNIS					23	MEDICAL (MED)	MEDICAL (MED)		12	CLASS 5	CLASSE 5	2025-03-17	5	UNABLE TO PERFORM (vi)	INAPTE Ã€ EXERCER FONCTIONS (vi)	8	FOREIGN	ETRANGER	00:00:00	3	INCIDENT
159638	A25F0121																									549	INTERNATIONAL WATERS	EAUX INTERNATIONALES					23	MEDICAL (MED)	MEDICAL (MED)	over the North Sea	12	CLASS 5	CLASSE 5	2025-03-22	5	UNABLE TO PERFORM (vi)	INAPTE Ã€ EXERCER FONCTIONS (vi)	8	FOREIGN	ETRANGER	06:00:00	3	INCIDENT
159636	A25F0119																									3	UNITED STATES	ETATS-UNIS					23	MEDICAL (MED)	MEDICAL (MED)	Over Oregon	12	CLASS 5	CLASSE 5	2025-03-04	5	UNABLE TO PERFORM (vi)	INAPTE Ã€ EXERCER FONCTIONS (vi)	8	FOREIGN	ETRANGER	22:30:00	3	INCIDENT
159635	A25O0036	1010	Lester B. Pearson Intl	2	CANADA	CANADA	336	ONTARIO	ONTARIO	Toronto	43.6767	7	N	N	79.6306	10	W	W	CYYZ							2	CANADA	CANADA					4	AIRPROX/TCAS ALERT/LOSS OF SEPARATION/NEAR MIDAIR COLLISIONS/MIDAIR COLLISIONS (MAC)	AIRPROX/AVERTISSEMENT TCAS/PERTE Dâ€™ESPACEMENT/COLLISION / QUASICOLLISION EN VOL (MAC)		12	CLASS 5	CLASSE 5	2025-03-22	16	LOSS OF SEPARATION (x)	PERTE D'ESPACEMENT (x)	2	ONTARIO	ONTARIO	15:35:00	3	INCIDENT
159634	A25C0029	1832	THUNDER BAY	2	CANADA	CANADA	336	ONTARIO	ONTARIO	THUNDER BAY	48.3719	7	N	N	89.3217	10	W	W	CYQT							2	CANADA	CANADA					19	LOSS OF CONTROLâ€“GROUND (LOCâ€“G)	PERTE DE CONTRÃ”LE â€“ AU SOL (LOCâ€“G)		12	CLASS 5	CLASSE 5	2025-02-28				6	CENTRAL	CENTRE	11:33:00	1	ACCIDENT
159633	A25W0027	230	Calgary Intl	2	CANADA	CANADA	11	ALBERTA	ALBERTA	Calgary	51.1225	7	N	N	114.013	10	W	W	CYYC							2	CANADA	CANADA					28	SYSTEM/COMPONENT FAILURE OR MALFUNCTION (NON-POWERPLANT) (SCFâ€“NP)	PANNE OU MAUVAIS FONCTIONNEMENT Dâ€™UN CIRCUIT OU Dâ€™UN COMPOSANT (NE FAISANT PAS PARTIE DU GROUPE MOTOPROPULSEUR) (SCFâ€“NP)		12	CLASS 5	CLASSE 5	2025-03-20	6	DEPRESSURIZATION (vii)	DÃ‰COMPRESSION (vii)	3	WESTERN	OUEST	04:18:00	3	INCIDENT
159632	A25W0026	1984	Erik Nielsen Intl	2	CANADA	CANADA	24	YUKON	YUKON	Whitehorse	60.7094	7	N	N	135.067	10	W	W	CYXY							2	CANADA	CANADA					28	SYSTEM/COMPONENT FAILURE OR MALFUNCTION (NON-POWERPLANT) (SCFâ€“NP)	PANNE OU MAUVAIS FONCTIONNEMENT Dâ€™UN CIRCUIT OU Dâ€™UN COMPOSANT (NE FAISANT PAS PARTIE DU GROUPE MOTOPROPULSEUR) (SCFâ€“NP)		12	CLASS 5	CLASSE 5	2025-03-20	11	EMERGENCY/PRIORITY (xi)	URGENCE/PRIORITÃ‰ (xi)	3	WESTERN	OUEST	08:44:00	3	INCIDENT
159631	A25C0028	1680	ST. THERESA POINT	2	CANADA	CANADA	9	MANITOBA	MANITOBA	ST. THERESA POINT	53.8456	7	N	N	94.8522	10	W	W	CYST							2	CANADA	CANADA					1	ABNORMAL RUNWAY CONTACT (ARC)	CONTACT ANORMAL AVEC LA PISTE (ARC)		12	CLASS 5	CLASSE 5	2025-03-21				6	CENTRAL	CENTRE	21:15:00	1	ACCIDENT
159630	A25Q0032	433	Pierre Elliott Trudeau Intl	2	CANADA	CANADA	4	QUEBEC	QUEBEC	Montreal	45.4706	7	N	N	73.7408	10	W	W	CYUL	2	NNE	North-northeast	33.75	11.25	22.5	2	CANADA	CANADA	21	26	Nautical miles	Miles nautique	28	SYSTEM/COMPONENT FAILURE OR MALFUNCTION (NON-POWERPLANT) (SCFâ€“NP)	PANNE OU MAUVAIS FONCTIONNEMENT Dâ€™UN CIRCUIT OU Dâ€™UN COMPOSANT (NE FAISANT PAS PARTIE DU GROUPE MOTOPROPULSEUR) (SCFâ€“NP)		12	CLASS 5	CLASSE 5	2025-03-21	11	EMERGENCY/PRIORITY (xi)	URGENCE/PRIORITÃ‰ (xi)	4	QUEBEC	QUEBEC	21:00:00	3	INCIDENT
159627	A25C0027	446	DRYDEN REGIONAL	2	CANADA	CANADA	336	ONTARIO	ONTARIO	DRYDEN	49.8333	7	N	N	92.75	10	W	W	CYHD							2	CANADA	CANADA					29	SYSTEM/COMPONENT FAILURE OR MALFUNCTION (POWERPLANT) (SCFâ€“PP)	PANNE OU MAUVAIS FONCTIONNEMENT Dâ€™UN CIRCUIT OU Dâ€™UN COMPOSANT (FAISANT PARTIE DU GROUPE MOTOPROPULSEUR) (SCFâ€“PP)		12	CLASS 5	CLASSE 5	2025-03-02	1	ENGINE (i)	MOTEUR (i)	6	CENTRAL	CENTRE	15:16:00	3	INCIDENT
159626	A25Q0031	1582	SEPT-ÃŽLES	2	CANADA	CANADA	4	QUEBEC	QUEBEC	SEPT-ÃŽLES	50.2233	7	N	N	66.2656	10	W	W	CYZV							2	CANADA	CANADA					12	FIRE/SMOKE (NON-IMPACT) (Fâ€“NI)	INCENDIE/FUMÃ‰E (SANS IMPACT) (Fâ€“NI)		12	CLASS 5	CLASSE 5	2025-02-03	2	SMOKE OR FIRE (iii)	FEU/FUMÃ‰E (iii)	4	QUEBEC	QUEBEC	17:00:00	3	INCIDENT
159626	A25Q0031	1582	SEPT-ÃŽLES	2	CANADA	CANADA	4	QUEBEC	QUEBEC	SEPT-ÃŽLES	50.2233	7	N	N	66.2656	10	W	W	CYZV							2	CANADA	CANADA					17	GROUND HANDLING (RAMP)	MANUTENTION AU SOL (RAMP)		12	CLASS 5	CLASSE 5	2025-02-03	2	SMOKE OR FIRE (iii)	FEU/FUMÃ‰E (iii)	4	QUEBEC	QUEBEC	17:00:00	3	INCIDENT
159626	A25Q0031	1582	SEPT-ÃŽLES	2	CANADA	CANADA	4	QUEBEC	QUEBEC	SEPT-ÃŽLES	50.2233	7	N	N	66.2656	10	W	W	CYZV							2	CANADA	CANADA					10	EVACUATION (EVAC)	Ã‰VACUATION (EVAC)		12	CLASS 5	CLASSE 5	2025-02-03	2	SMOKE OR FIRE (iii)	FEU/FUMÃ‰E (iii)	4	QUEBEC	QUEBEC	17:00:00	3	INCIDENT
159625	A25C0026	1832	THUNDER BAY	2	CANADA	CANADA	336	ONTARIO	ONTARIO	THUNDER BAY	49.1976	7	N	N	89.7391	10	W	W	CYQT	16	NNW	North-northwest	348.75	326.25	337.5	2	CANADA	CANADA	56	26	Nautical miles	Miles nautique	30	TURBULENCE ENCOUNTER (TURB)	PASSAGE DANS UNE ZONE DE TURBULENCE (TURB)		12	CLASS 5	CLASSE 5	2025-03-18	3	DIFFICULT TO CONTROL (iv)	DIFFICULTÃ‰S DE MAÃŽTRISE (iv)	6	CENTRAL	CENTRE	14:26:00	3	INCIDENT
159624	A25C0025	1557	John G. Diefenbaker Intl	2	CANADA	CANADA	10	SASKATCHEWAN	SASKATCHEWAN	Saskatoon	52.1708	7	N	N	106.7	10	W	W	CYXE							2	CANADA	CANADA					29	SYSTEM/COMPONENT FAILURE OR MALFUNCTION (POWERPLANT) (SCFâ€“PP)	PANNE OU MAUVAIS FONCTIONNEMENT Dâ€™UN CIRCUIT OU Dâ€™UN COMPOSANT (FAISANT PARTIE DU GROUPE MOTOPROPULSEUR) (SCFâ€“PP)		12	CLASS 5	CLASSE 5	2025-03-16	1	ENGINE (i)	MOTEUR (i)	6	CENTRAL	CENTRE	18:02:00	3	INCIDENT
159620	A25F0115																									3	UNITED STATES	ETATS-UNIS					23	MEDICAL (MED)	MEDICAL (MED)	Over West Virginia	12	CLASS 5	CLASSE 5	2025-03-08	5	UNABLE TO PERFORM (vi)	INAPTE Ã€ EXERCER FONCTIONS (vi)	8	FOREIGN	ETRANGER	13:00:00	3	INCIDENT
159618	A25F0114	3901	Newark Liberty Intl	3	UNITED STATES	ETATS-UNIS	375	NEW JERSEY	NEW JERSEY	Newark	40.6925	7	N	N	74.1686	10	W	W	KEWR							3	UNITED STATES	ETATS-UNIS					30	TURBULENCE ENCOUNTER (TURB)	PASSAGE DANS UNE ZONE DE TURBULENCE (TURB)		12	CLASS 5	CLASSE 5	2025-03-17	3	DIFFICULT TO CONTROL (iv)	DIFFICULTÃ‰S DE MAÃŽTRISE (iv)	8	FOREIGN	ETRANGER	20:10:00	3	INCIDENT
159617	A25F0113	3975	Charles de Gaulle	65	FRANCE	FRANCE				Paris	49.0097	7	N	N	2.54778	9	E	E	LFPG							65	FRANCE	FRANCE					28	SYSTEM/COMPONENT FAILURE OR MALFUNCTION (NON-POWERPLANT) (SCFâ€“NP)	PANNE OU MAUVAIS FONCTIONNEMENT Dâ€™UN CIRCUIT OU Dâ€™UN COMPOSANT (NE FAISANT PAS PARTIE DU GROUPE MOTOPROPULSEUR) (SCFâ€“NP)		12	CLASS 5	CLASSE 5	2025-03-10	11	EMERGENCY/PRIORITY (xi)	URGENCE/PRIORITÃ‰ (xi)	8	FOREIGN	ETRANGER	08:30:00	3	INCIDENT
159616	A25C0024	1832	THUNDER BAY	2	CANADA	CANADA	336	ONTARIO	ONTARIO	THUNDER BAY	49.4983	7	N	N	89.1358	10	W	W	CYQT	1	N	North	11.25	0	0	2	CANADA	CANADA	60	26	Nautical miles	Miles nautique	30	TURBULENCE ENCOUNTER (TURB)	PASSAGE DANS UNE ZONE DE TURBULENCE (TURB)		12	CLASS 5	CLASSE 5	2025-03-18	3	DIFFICULT TO CONTROL (iv)	DIFFICULTÃ‰S DE MAÃŽTRISE (iv)	6	CENTRAL	CENTRE	12:35:00	3	INCIDENT
159614	A25F0111	1718	ST. JOHN'S INTL	2	CANADA	CANADA	6	NEWFOUNDLAND AND LABRADOR	TERRE-NEUVE ET LABRADOR	ST. JOHN'S		7	N	N		10	W	W	CYYT	5	E	East	101.25	78.75	90	549	INTERNATIONAL WATERS	EAUX INTERNATIONALES	250	26	Nautical miles	Miles nautique	23	MEDICAL (MED)	MEDICAL (MED)		12	CLASS 5	CLASSE 5	2025-03-01	5	UNABLE TO PERFORM (vi)	INAPTE Ã€ EXERCER FONCTIONS (vi)	8	FOREIGN	ETRANGER	03:30:00	3	INCIDENT
159613	A25W0025	2021	YELLOWKNIFE	2	CANADA	CANADA	23	NORTHWEST TERRITORIES	TERRITOIRES DU NORD-OUEST	YELLOWKNIFE	61.8755	7	N	N	112.753	10	W	W	CYZF	7	SE	Southeast	146.25	123.75	135	2	CANADA	CANADA	58	26	Nautical miles	Miles nautique	23	MEDICAL (MED)	MEDICAL (MED)		12	CLASS 5	CLASSE 5	2025-03-13	5	UNABLE TO PERFORM (vi)	INAPTE Ã€ EXERCER FONCTIONS (vi)	3	WESTERN	OUEST	23:50:00	3	INCIDENT
159612	A25F0110										33.4569	7	N	N	80.8594	10	W	W								3	UNITED STATES	ETATS-UNIS					23	MEDICAL (MED)	MEDICAL (MED)	in vicinty of KOGB - Orangeburg Municipal Airport - Orangeburg	12	CLASS 5	CLASSE 5	2025-03-01	5	UNABLE TO PERFORM (vi)	INAPTE Ã€ EXERCER FONCTIONS (vi)	8	FOREIGN	ETRANGER	02:30:00	3	INCIDENT
159610	A25P0034	1912	Vancouver Intl	2	CANADA	CANADA	12	BRITISH COLUMBIA	COLOMBIE-BRITANNIQUE	Vancouver	49.2212	7	N	N	123.419	10	W	W	CYVR	13	W	West	281.25	258.75	270	2	CANADA	CANADA	10	26	Nautical miles	Miles nautique	29	SYSTEM/COMPONENT FAILURE OR MALFUNCTION (POWERPLANT) (SCFâ€“PP)	PANNE OU MAUVAIS FONCTIONNEMENT Dâ€™UN CIRCUIT OU Dâ€™UN COMPOSANT (FAISANT PARTIE DU GROUPE MOTOPROPULSEUR) (SCFâ€“PP)		12	CLASS 5	CLASSE 5	2025-03-16	1	ENGINE (i)	MOTEUR (i)	5	PACIFIC	PACIFIQUE	13:34:00	3	INCIDENT
159609	A25F0108	4596	Auckland International Airport	166	NEW ZEALAND	NOUVELLE-ZELANDE				Auckland	37.0081	8	S	S	174.792	9	E	E	NZAA							166	NEW ZEALAND	NOUVELLE-ZELANDE					23	MEDICAL (MED)	MEDICAL (MED)		12	CLASS 5	CLASSE 5	2025-03-12	5	UNABLE TO PERFORM (vi)	INAPTE Ã€ EXERCER FONCTIONS (vi)	8	FOREIGN	ETRANGER	00:00:00	3	INCIDENT
159608	A25Q0029	433	Pierre Elliott Trudeau Intl	2	CANADA	CANADA	4	QUEBEC	QUEBEC	Montreal	45.4706	7	N	N	73.7408	10	W	W	CYUL							2	CANADA	CANADA					28	SYSTEM/COMPONENT FAILURE OR MALFUNCTION (NON-POWERPLANT) (SCFâ€“NP)	PANNE OU MAUVAIS FONCTIONNEMENT Dâ€™UN CIRCUIT OU Dâ€™UN COMPOSANT (NE FAISANT PAS PARTIE DU GROUPE MOTOPROPULSEUR) (SCFâ€“NP)		12	CLASS 5	CLASSE 5	2025-03-17	11	EMERGENCY/PRIORITY (xi)	URGENCE/PRIORITÃ‰ (xi)	4	QUEBEC	QUEBEC	16:22:00	3	INCIDENT
159607	A25Q0028	433	Pierre Elliott Trudeau Intl	2	CANADA	CANADA	4	QUEBEC	QUEBEC	Montreal	45.4706	7	N	N	73.7408	10	W	W	CYUL							2	CANADA	CANADA					23	MEDICAL (MED)	MEDICAL (MED)		12	CLASS 5	CLASSE 5	2025-03-16	5	UNABLE TO PERFORM (vi)	INAPTE Ã€ EXERCER FONCTIONS (vi)	4	QUEBEC	QUEBEC	21:00:00	3	INCIDENT
159606	A25Q0027	2070	AUPALUK	2	CANADA	CANADA	4	QUEBEC	QUEBEC	AUPALUK	59.2967	7	N	N	69.5997	10	W	W	CYLA							2	CANADA	CANADA					25	RUNWAY EXCURSION (RE)	SORTIE DE PISTE (RE)		12	CLASS 5	CLASSE 5	2025-03-16	4	RUNWAY EXCURSION (v)	SORTIE DE PISTE (v)	4	QUEBEC	QUEBEC	13:30:00	3	INCIDENT
159606	A25Q0027	2070	AUPALUK	2	CANADA	CANADA	4	QUEBEC	QUEBEC	AUPALUK	59.2967	7	N	N	69.5997	10	W	W	CYLA							2	CANADA	CANADA					19	LOSS OF CONTROLâ€“GROUND (LOCâ€“G)	PERTE DE CONTRÃ”LE â€“ AU SOL (LOCâ€“G)		12	CLASS 5	CLASSE 5	2025-03-16	4	RUNWAY EXCURSION (v)	SORTIE DE PISTE (v)	4	QUEBEC	QUEBEC	13:30:00	3	INCIDENT
159605	A25W0024	230	Calgary Intl	2	CANADA	CANADA	11	ALBERTA	ALBERTA	Calgary	51.1225	7	N	N	114.013	10	W	W	CYYC							2	CANADA	CANADA					28	SYSTEM/COMPONENT FAILURE OR MALFUNCTION (NON-POWERPLANT) (SCFâ€“NP)	PANNE OU MAUVAIS FONCTIONNEMENT Dâ€™UN CIRCUIT OU Dâ€™UN COMPOSANT (NE FAISANT PAS PARTIE DU GROUPE MOTOPROPULSEUR) (SCFâ€“NP)		12	CLASS 5	CLASSE 5	2025-03-16	11	EMERGENCY/PRIORITY (xi)	URGENCE/PRIORITÃ‰ (xi)	3	WESTERN	OUEST	12:04:00	3	INCIDENT
159604	A25P0033	387	CRESTON	2	CANADA	CANADA	12	BRITISH COLUMBIA	COLOMBIE-BRITANNIQUE	CRESTON	49.3022	7	N	N	116.665	10	W	W	CAJ3	16	NNW	North-northwest	348.75	326.25	337.5	2	CANADA	CANADA	17	26	Nautical miles	Miles nautique	20	LOSS OF CONTROLâ€“INFLIGHT (LOCâ€“I)	PERTE DE CONTRÃ”LE â€“ EN VOL (LOCâ€“I)		12	CLASS 5	CLASSE 5	2025-03-14				5	PACIFIC	PACIFIQUE	11:20:00	1	ACCIDENT
159603	A25F0107																									3	UNITED STATES	ETATS-UNIS					7	CABIN SAFETY EVENTS (CABIN)	Ã‰VÃ‰NEMENTS LIÃ‰S Ã€ LA SÃ‰CURITÃ‰ DES CABINES (CABIN)	New York State (vicinity)	12	CLASS 5	CLASSE 5	2025-03-05	5	UNABLE TO PERFORM (vi)	INAPTE Ã€ EXERCER FONCTIONS (vi)	8	FOREIGN	ETRANGER	13:08:00	3	INCIDENT
159602	A25F0106										38.6956	7	N	N	121.591	10	W	W								3	UNITED STATES	ETATS-UNIS					28	SYSTEM/COMPONENT FAILURE OR MALFUNCTION (NON-POWERPLANT) (SCFâ€“NP)	PANNE OU MAUVAIS FONCTIONNEMENT Dâ€™UN CIRCUIT OU Dâ€™UN COMPOSANT (NE FAISANT PAS PARTIE DU GROUPE MOTOPROPULSEUR) (SCFâ€“NP)	KSMF - Sacramento Intl - Sacramento (vicinity)	12	CLASS 5	CLASSE 5	2025-03-13	11	EMERGENCY/PRIORITY (xi)	URGENCE/PRIORITÃ‰ (xi)	8	FOREIGN	ETRANGER	20:30:00	3	INCIDENT
159601	A25O0034	1010	Lester B. Pearson Intl	2	CANADA	CANADA	336	ONTARIO	ONTARIO	Toronto	43.6767	7	N	N	79.6306	10	W	W	CYYZ							2	CANADA	CANADA					12	FIRE/SMOKE (NON-IMPACT) (Fâ€“NI)	INCENDIE/FUMÃ‰E (SANS IMPACT) (Fâ€“NI)		12	CLASS 5	CLASSE 5	2025-01-23	11	EMERGENCY/PRIORITY (xi)	URGENCE/PRIORITÃ‰ (xi)	2	ONTARIO	ONTARIO	23:35:00	3	INCIDENT
159600	A25A0015	1163	Greater Moncton Romeo Lebalnc Intl	2	CANADA	CANADA	22	NEW BRUNSWICK	NOUVEAU-BRUNSWICK	Moncton	46.1161	7	N	N	64.6786	10	W	W	CYQM	15	NW	Northwest	326.25	303.75	315	2	CANADA	CANADA	20	26	Nautical miles	Miles nautique	12	FIRE/SMOKE (NON-IMPACT) (Fâ€“NI)	INCENDIE/FUMÃ‰E (SANS IMPACT) (Fâ€“NI)		12	CLASS 5	CLASSE 5	2025-03-12	2	SMOKE OR FIRE (iii)	FEU/FUMÃ‰E (iii)	1	ATLANTIC	ATLANTIQUE	20:20:00	3	INCIDENT
159599	A25W0023	347	Group Captain R.W. McNair	2	CANADA	CANADA	11	ALBERTA	ALBERTA	Cold Lake	54.405	7	N	N	110.279	10	W	W	CYOD							2	CANADA	CANADA					29	SYSTEM/COMPONENT FAILURE OR MALFUNCTION (POWERPLANT) (SCFâ€“PP)	PANNE OU MAUVAIS FONCTIONNEMENT Dâ€™UN CIRCUIT OU Dâ€™UN COMPOSANT (FAISANT PARTIE DU GROUPE MOTOPROPULSEUR) (SCFâ€“PP)		12	CLASS 5	CLASSE 5	2025-03-11	11	EMERGENCY/PRIORITY (xi)	URGENCE/PRIORITÃ‰ (xi)	3	WESTERN	OUEST	14:20:00	3	INCIDENT
159598	A25Q0026	433	Pierre Elliott Trudeau Intl	2	CANADA	CANADA	4	QUEBEC	QUEBEC	Montreal	45.4706	7	N	N	73.7408	10	W	W	CYUL	1	N	North	11.25	0	0	2	CANADA	CANADA	138	26	Nautical miles	Miles nautique	29	SYSTEM/COMPONENT FAILURE OR MALFUNCTION (POWERPLANT) (SCFâ€“PP)	PANNE OU MAUVAIS FONCTIONNEMENT Dâ€™UN CIRCUIT OU Dâ€™UN COMPOSANT (FAISANT PARTIE DU GROUPE MOTOPROPULSEUR) (SCFâ€“PP)		12	CLASS 5	CLASSE 5	2025-03-11	1	ENGINE (i)	MOTEUR (i)	4	QUEBEC	QUEBEC	23:16:00	3	INCIDENT
159597	A25F0105	123	L.F. Wade Intl	38	BERMUDA	BERMUDES				Bermuda	32.3642	7	N	N	64.6786	10	W	W	TXKF							38	BERMUDA	BERMUDES					28	SYSTEM/COMPONENT FAILURE OR MALFUNCTION (NON-POWERPLANT) (SCFâ€“NP)	PANNE OU MAUVAIS FONCTIONNEMENT Dâ€™UN CIRCUIT OU Dâ€™UN COMPOSANT (NE FAISANT PAS PARTIE DU GROUPE MOTOPROPULSEUR) (SCFâ€“NP)		12	CLASS 5	CLASSE 5	2025-03-05	11	EMERGENCY/PRIORITY (xi)	URGENCE/PRIORITÃ‰ (xi)	8	FOREIGN	ETRANGER	15:20:00	3	INCIDENT
159595	A25F0103	3987	Punta Cana Intl	59	DOMINICAN REPUBLIC	REP. DOMINICAINE				Punta Cana	18.5675	7	N	N	68.3633	10	W	W	MDPC							59	DOMINICAN REPUBLIC	REP. DOMINICAINE					23	MEDICAL (MED)	MEDICAL (MED)		12	CLASS 5	CLASSE 5	2025-03-03	5	UNABLE TO PERFORM (vi)	INAPTE Ã€ EXERCER FONCTIONS (vi)	8	FOREIGN	ETRANGER	18:00:00	3	INCIDENT
159593	A25W0022	470	VILLENEUVE	2	CANADA	CANADA	11	ALBERTA	ALBERTA	EDMONTON	53.6667	7	N	N	113.85	10	W	W	CZVL							2	CANADA	CANADA					25	RUNWAY EXCURSION (RE)	SORTIE DE PISTE (RE)		12	CLASS 5	CLASSE 5	2025-03-11	4	RUNWAY EXCURSION (v)	SORTIE DE PISTE (v)	3	WESTERN	OUEST	13:15:00	3	INCIDENT
159592	A25W0021	471	Edmonton Intl	2	CANADA	CANADA	11	ALBERTA	ALBERTA	Edmonton	53.31	7	N	N	113.579	10	W	W	CYEG							2	CANADA	CANADA					28	SYSTEM/COMPONENT FAILURE OR MALFUNCTION (NON-POWERPLANT) (SCFâ€“NP)	PANNE OU MAUVAIS FONCTIONNEMENT Dâ€™UN CIRCUIT OU Dâ€™UN COMPOSANT (NE FAISANT PAS PARTIE DU GROUPE MOTOPROPULSEUR) (SCFâ€“NP)		12	CLASS 5	CLASSE 5	2025-03-10	11	EMERGENCY/PRIORITY (xi)	URGENCE/PRIORITÃ‰ (xi)	3	WESTERN	OUEST	18:46:00	3	INCIDENT
159591	A25A0014	664	GOOSE BAY	2	CANADA	CANADA	6	NEWFOUNDLAND AND LABRADOR	TERRE-NEUVE ET LABRADOR	GOOSE BAY	57.05	7	N	N	48.45	10	W	W	CYYR	3	NE	Northeast	56.25	33.75	45	2	CANADA	CANADA	470	26	Nautical miles	Miles nautique	12	FIRE/SMOKE (NON-IMPACT) (Fâ€“NI)	INCENDIE/FUMÃ‰E (SANS IMPACT) (Fâ€“NI)		12	CLASS 5	CLASSE 5	2025-03-11	2	SMOKE OR FIRE (iii)	FEU/FUMÃ‰E (iii)	1	ATLANTIC	ATLANTIQUE	23:57:00	3	INCIDENT
159590	A25Q0025	433	Pierre Elliott Trudeau Intl	2	CANADA	CANADA	4	QUEBEC	QUEBEC	Montreal	45.4706	7	N	N	73.7408	10	W	W	CYUL							2	CANADA	CANADA					16	GROUND COLLISION (GCOL)	COLLISION AU SOL (GCOL)		12	CLASS 5	CLASSE 5	2025-03-05	14	COLLISION (x)	COLLISION (x)	4	QUEBEC	QUEBEC	19:08:00	3	INCIDENT
159589	A25F0101																									3	UNITED STATES	ETATS-UNIS					23	MEDICAL (MED)	MEDICAL (MED)	Virginia, USA (vicinity)	12	CLASS 5	CLASSE 5	2025-03-08	5	UNABLE TO PERFORM (vi)	INAPTE Ã€ EXERCER FONCTIONS (vi)	8	FOREIGN	ETRANGER	21:16:00	3	INCIDENT
159588	A25F0100										38.5506	7	N	N	68.83	9	E	E								555	TAJIKISTAN	TADJIKISTAN					23	MEDICAL (MED)	MEDICAL (MED)	in vicinity of UTDD - Dushanbe Airport - Tadzhikistan Territories, Tajikistan	12	CLASS 5	CLASSE 5	2025-03-09	5	UNABLE TO PERFORM (vi)	INAPTE Ã€ EXERCER FONCTIONS (vi)	8	FOREIGN	ETRANGER	03:00:00	3	INCIDENT
159587	A25F0099																									549	INTERNATIONAL WATERS	EAUX INTERNATIONALES					23	MEDICAL (MED)	MEDICAL (MED)	North Atlantic	12	CLASS 5	CLASSE 5	2025-03-04	5	UNABLE TO PERFORM (vi)	INAPTE Ã€ EXERCER FONCTIONS (vi)	8	FOREIGN	ETRANGER	08:45:00	3	INCIDENT
159586	A25P0032	1912	Vancouver Intl	2	CANADA	CANADA	12	BRITISH COLUMBIA	COLOMBIE-BRITANNIQUE	Vancouver	49.1947	7	N	N	123.184	10	W	W	CYVR							2	CANADA	CANADA					29	SYSTEM/COMPONENT FAILURE OR MALFUNCTION (POWERPLANT) (SCFâ€“PP)	PANNE OU MAUVAIS FONCTIONNEMENT Dâ€™UN CIRCUIT OU Dâ€™UN COMPOSANT (FAISANT PARTIE DU GROUPE MOTOPROPULSEUR) (SCFâ€“PP)		12	CLASS 5	CLASSE 5	2025-03-10	11	EMERGENCY/PRIORITY (xi)	URGENCE/PRIORITÃ‰ (xi)	5	PACIFIC	PACIFIQUE	18:22:00	3	INCIDENT
159586	A25P0032	1912	Vancouver Intl	2	CANADA	CANADA	12	BRITISH COLUMBIA	COLOMBIE-BRITANNIQUE	Vancouver	49.1947	7	N	N	123.184	10	W	W	CYVR							2	CANADA	CANADA					18	ICING (ICE)	GIVRAGE (ICE)		12	CLASS 5	CLASSE 5	2025-03-10	11	EMERGENCY/PRIORITY (xi)	URGENCE/PRIORITÃ‰ (xi)	5	PACIFIC	PACIFIQUE	18:22:00	3	INCIDENT
159585	A25P0031	313	CHILLIWACK	2	CANADA	CANADA	12	BRITISH COLUMBIA	COLOMBIE-BRITANNIQUE	CHILLIWACK	49.0181	7	N	N	121.306	10	W	W	CYCW	5	E	East	101.25	78.75	90	2	CANADA	CANADA	27	26	Nautical miles	Miles nautique	12	FIRE/SMOKE (NON-IMPACT) (Fâ€“NI)	INCENDIE/FUMÃ‰E (SANS IMPACT) (Fâ€“NI)		12	CLASS 5	CLASSE 5	2025-03-10	11	EMERGENCY/PRIORITY (xi)	URGENCE/PRIORITÃ‰ (xi)	5	PACIFIC	PACIFIQUE	13:10:00	3	INCIDENT
159583	A25C0023	2001	James Armstrong Richardson Intl	2	CANADA	CANADA	9	MANITOBA	MANITOBA	Winnipeg	49.91	7	N	N	97.24	10	W	W	CYWG	2	NNE	North-northeast	33.75	11.25	22.5	2	CANADA	CANADA	217	26	Nautical miles	Miles nautique	14	FUEL RELATED (FUEL)	PROBLÃˆMES RELIÃ‰S AU CARBURANT (FUEL)		12	CLASS 5	CLASSE 5	2025-03-10	11	EMERGENCY/PRIORITY (xi)	URGENCE/PRIORITÃ‰ (xi)	6	CENTRAL	CENTRE	21:30:00	3	INCIDENT
159581	A25P0029	844	KAMLOOPS	2	CANADA	CANADA	12	BRITISH COLUMBIA	COLOMBIE-BRITANNIQUE	KAMLOOPS	50.7786	7	N	N	120.845	10	W	W	CYKA	13	W	West	281.25	258.75	270	2	CANADA	CANADA	16	26	Nautical miles	Miles nautique	30	TURBULENCE ENCOUNTER (TURB)	PASSAGE DANS UNE ZONE DE TURBULENCE (TURB)		12	CLASS 5	CLASSE 5	2025-03-08	3	DIFFICULT TO CONTROL (iv)	DIFFICULTÃ‰S DE MAÃŽTRISE (iv)	5	PACIFIC	PACIFIQUE	18:48:00	3	INCIDENT
159580	A25P0028	1213	NANAIMO	2	CANADA	CANADA	12	BRITISH COLUMBIA	COLOMBIE-BRITANNIQUE	NANAIMO	48.8825	7	N	N	123.854	10	W	W	CYCD	9	S	South	191.25	168.75	180	2	CANADA	CANADA	8	26	Nautical miles	Miles nautique	28	SYSTEM/COMPONENT FAILURE OR MALFUNCTION (NON-POWERPLANT) (SCFâ€“NP)	PANNE OU MAUVAIS FONCTIONNEMENT Dâ€™UN CIRCUIT OU Dâ€™UN COMPOSANT (NE FAISANT PAS PARTIE DU GROUPE MOTOPROPULSEUR) (SCFâ€“NP)		12	CLASS 5	CLASSE 5	2025-03-07	11	EMERGENCY/PRIORITY (xi)	URGENCE/PRIORITÃ‰ (xi)	5	PACIFIC	PACIFIQUE	09:26:00	3	INCIDENT
159579	A25C0022	1715	WINNIPEG/ST. ANDREWS	2	CANADA	CANADA	9	MANITOBA	MANITOBA	WINNIPEG	50.0561	7	N	N	97.0325	10	W	W	CYAV	6	ESE	East-southeast	123.75	101.25	112.5	2	CANADA	CANADA	10	26	Nautical miles	Miles nautique	8	COLLISION WITH OBSTACLE(S) DURING TAKEOFF AND LANDING (CTOL)	COLLISION AVEC DES OBSTACLES AU DÃ‰COLLAGE ET Ã€ Lâ€™ATTERRISSAGE (CTOL)		12	CLASS 5	CLASSE 5	2025-03-07				6	CENTRAL	CENTRE	15:10:00	1	ACCIDENT
159578	A25O0033	1010	Lester B. Pearson Intl	2	CANADA	CANADA	336	ONTARIO	ONTARIO	Toronto	43.6767	7	N	N	79.6306	10	W	W	CYYZ							2	CANADA	CANADA					17	GROUND HANDLING (RAMP)	MANUTENTION AU SOL (RAMP)		12	CLASS 5	CLASSE 5	2025-03-02	1	ENGINE (i)	MOTEUR (i)	2	ONTARIO	ONTARIO	02:00:00	3	INCIDENT
159578	A25O0033	1010	Lester B. Pearson Intl	2	CANADA	CANADA	336	ONTARIO	ONTARIO	Toronto	43.6767	7	N	N	79.6306	10	W	W	CYYZ							2	CANADA	CANADA					29	SYSTEM/COMPONENT FAILURE OR MALFUNCTION (POWERPLANT) (SCFâ€“PP)	PANNE OU MAUVAIS FONCTIONNEMENT Dâ€™UN CIRCUIT OU Dâ€™UN COMPOSANT (FAISANT PARTIE DU GROUPE MOTOPROPULSEUR) (SCFâ€“PP)		12	CLASS 5	CLASSE 5	2025-03-02	1	ENGINE (i)	MOTEUR (i)	2	ONTARIO	ONTARIO	02:00:00	3	INCIDENT
159577	A25F0097	5285	Suvarnabhumi International Airport	219	THAILAND	THAILANDE				Bangkok, Samut Prakan	13.6858	7	N	N	100.749	9	E	E	VTBS							219	THAILAND	THAILANDE					28	SYSTEM/COMPONENT FAILURE OR MALFUNCTION (NON-POWERPLANT) (SCFâ€“NP)	PANNE OU MAUVAIS FONCTIONNEMENT Dâ€™UN CIRCUIT OU Dâ€™UN COMPOSANT (NE FAISANT PAS PARTIE DU GROUPE MOTOPROPULSEUR) (SCFâ€“NP)		12	CLASS 5	CLASSE 5	2025-03-02	11	EMERGENCY/PRIORITY (xi)	URGENCE/PRIORITÃ‰ (xi)	8	FOREIGN	ETRANGER	03:00:00	3	INCIDENT
159576	A25C0021	1532	RUSSELL	2	CANADA	CANADA	9	MANITOBA	MANITOBA	RUSSELL	50.7667	7	N	N	101.3	10	W	W	CJW5							2	CANADA	CANADA					19	LOSS OF CONTROLâ€“GROUND (LOCâ€“G)	PERTE DE CONTRÃ”LE â€“ AU SOL (LOCâ€“G)		12	CLASS 5	CLASSE 5	2025-03-09				6	CENTRAL	CENTRE	20:30:00	1	ACCIDENT
159576	A25C0021	1532	RUSSELL	2	CANADA	CANADA	9	MANITOBA	MANITOBA	RUSSELL	50.7667	7	N	N	101.3	10	W	W	CJW5							2	CANADA	CANADA					25	RUNWAY EXCURSION (RE)	SORTIE DE PISTE (RE)		12	CLASS 5	CLASSE 5	2025-03-09				6	CENTRAL	CENTRE	20:30:00	1	ACCIDENT
159574	A25O0032	1289	MacDonald-Cartier Intl	2	CANADA	CANADA	336	ONTARIO	ONTARIO	Ottawa	45.3225	7	N	N	75.6672	10	W	W	CYOW							2	CANADA	CANADA					12	FIRE/SMOKE (NON-IMPACT) (Fâ€“NI)	INCENDIE/FUMÃ‰E (SANS IMPACT) (Fâ€“NI)		12	CLASS 5	CLASSE 5	2025-03-04	2	SMOKE OR FIRE (iii)	FEU/FUMÃ‰E (iii)	2	ONTARIO	ONTARIO	06:00:00	3	INCIDENT
159573	A25F0095										19.2928	7	N	N	81.3578	10	W	W								210	CAYMAN ISLANDS	ILES CAIMANS					23	MEDICAL (MED)	MEDICAL (MED)	in vicinity of MWCR - Owen Roberts International - Grand Cayman	12	CLASS 5	CLASSE 5	2025-02-14	5	UNABLE TO PERFORM (vi)	INAPTE Ã€ EXERCER FONCTIONS (vi)	8	FOREIGN	ETRANGER	01:10:00	3	INCIDENT
159572	A25F0094	5338	Witham Field Airport	3	UNITED STATES	ETATS-UNIS	373	FLORIDA	FLORIDE	Stuart	27.1817	7	N	N	80.2214	10	W	W	KSUA							3	UNITED STATES	ETATS-UNIS					28	SYSTEM/COMPONENT FAILURE OR MALFUNCTION (NON-POWERPLANT) (SCFâ€“NP)	PANNE OU MAUVAIS FONCTIONNEMENT Dâ€™UN CIRCUIT OU Dâ€™UN COMPOSANT (NE FAISANT PAS PARTIE DU GROUPE MOTOPROPULSEUR) (SCFâ€“NP)		12	CLASS 5	CLASSE 5	2025-03-02	2	SMOKE OR FIRE (iii)	FEU/FUMÃ‰E (iii)	8	FOREIGN	ETRANGER	21:50:00	3	INCIDENT
159571	A25W0020	2021	YELLOWKNIFE	2	CANADA	CANADA	23	NORTHWEST TERRITORIES	TERRITOIRES DU NORD-OUEST	YELLOWKNIFE	62.4631	7	N	N	114.44	10	W	W	CYZF	2	NNE	North-northeast	33.75	11.25	22.5	2	CANADA	CANADA	18	26	Nautical miles	Miles nautique	28	SYSTEM/COMPONENT FAILURE OR MALFUNCTION (NON-POWERPLANT) (SCFâ€“NP)	PANNE OU MAUVAIS FONCTIONNEMENT Dâ€™UN CIRCUIT OU Dâ€™UN COMPOSANT (NE FAISANT PAS PARTIE DU GROUPE MOTOPROPULSEUR) (SCFâ€“NP)		12	CLASS 5	CLASSE 5	2025-03-07	11	EMERGENCY/PRIORITY (xi)	URGENCE/PRIORITÃ‰ (xi)	3	WESTERN	OUEST	08:40:00	3	INCIDENT
159567	A25Q0024	1892	VAL-D'OR	2	CANADA	CANADA	4	QUEBEC	QUEBEC	VAL-D'OR	48.0533	7	N	N	77.7828	10	W	W	CYVO	2	NNE	North-northeast	33.75	11.25	22.5	2	CANADA	CANADA	15	26	Nautical miles	Miles nautique	30	TURBULENCE ENCOUNTER (TURB)	PASSAGE DANS UNE ZONE DE TURBULENCE (TURB)		12	CLASS 5	CLASSE 5	2025-03-05	11	EMERGENCY/PRIORITY (xi)	URGENCE/PRIORITÃ‰ (xi)	4	QUEBEC	QUEBEC	19:15:00	3	INCIDENT
159567	A25Q0024	1892	VAL-D'OR	2	CANADA	CANADA	4	QUEBEC	QUEBEC	VAL-D'OR	48.0533	7	N	N	77.7828	10	W	W	CYVO	2	NNE	North-northeast	33.75	11.25	22.5	2	CANADA	CANADA	15	26	Nautical miles	Miles nautique	28	SYSTEM/COMPONENT FAILURE OR MALFUNCTION (NON-POWERPLANT) (SCFâ€“NP)	PANNE OU MAUVAIS FONCTIONNEMENT Dâ€™UN CIRCUIT OU Dâ€™UN COMPOSANT (NE FAISANT PAS PARTIE DU GROUPE MOTOPROPULSEUR) (SCFâ€“NP)		12	CLASS 5	CLASSE 5	2025-03-05	11	EMERGENCY/PRIORITY (xi)	URGENCE/PRIORITÃ‰ (xi)	4	QUEBEC	QUEBEC	19:15:00	3	INCIDENT
159565	A25Q0023	626	GaspÃ© (Michel-Pouliot)	2	CANADA	CANADA	4	QUEBEC	QUEBEC	GASPÃ‰	48.7753	7	N	N	64.4797	10	W	W	CYGP	9	S	South	191.25	168.75	180	2	CANADA	CANADA	50	26	Nautical miles	Miles nautique	23	MEDICAL (MED)	MEDICAL (MED)		12	CLASS 5	CLASSE 5	2025-02-24	5	UNABLE TO PERFORM (vi)	INAPTE Ã€ EXERCER FONCTIONS (vi)	4	QUEBEC	QUEBEC	18:00:00	3	INCIDENT
159564	A25F0093																									549	INTERNATIONAL WATERS	EAUX INTERNATIONALES					28	SYSTEM/COMPONENT FAILURE OR MALFUNCTION (NON-POWERPLANT) (SCFâ€“NP)	PANNE OU MAUVAIS FONCTIONNEMENT Dâ€™UN CIRCUIT OU Dâ€™UN COMPOSANT (NE FAISANT PAS PARTIE DU GROUPE MOTOPROPULSEUR) (SCFâ€“NP)	in vicinity of the Bahamas	12	CLASS 5	CLASSE 5	2025-02-21	11	EMERGENCY/PRIORITY (xi)	URGENCE/PRIORITÃ‰ (xi)	8	FOREIGN	ETRANGER	20:17:00	3	INCIDENT
159563	A25Q0022	1582	SEPT-ÃŽLES	2	CANADA	CANADA	4	QUEBEC	QUEBEC	SEPT-ÃŽLES	50.2233	7	N	N	66.2656	10	W	W	CYZV	6	ESE	East-southeast	123.75	101.25	112.5	2	CANADA	CANADA	35	26	Nautical miles	Miles nautique	23	MEDICAL (MED)	MEDICAL (MED)		12	CLASS 5	CLASSE 5	2025-02-26	11	EMERGENCY/PRIORITY (xi)	URGENCE/PRIORITÃ‰ (xi)	4	QUEBEC	QUEBEC	16:20:00	3	INCIDENT
159562	A25F0092	4361	Daniel Oduber QuirÃ³s Intl	54	COSTA RICA	COSTA RICA				Liberia	10.5931	7	N	N	85.5456	10	W	W	MRLB							54	COSTA RICA	COSTA RICA					23	MEDICAL (MED)	MEDICAL (MED)		12	CLASS 5	CLASSE 5	2025-02-01	5	UNABLE TO PERFORM (vi)	INAPTE Ã€ EXERCER FONCTIONS (vi)	8	FOREIGN	ETRANGER	02:00:00	3	INCIDENT
159560	A25Q0021	433	Pierre Elliott Trudeau Intl	2	CANADA	CANADA	4	QUEBEC	QUEBEC	Montreal	45.4706	7	N	N	73.7408	10	W	W	CYUL							2	CANADA	CANADA					28	SYSTEM/COMPONENT FAILURE OR MALFUNCTION (NON-POWERPLANT) (SCFâ€“NP)	PANNE OU MAUVAIS FONCTIONNEMENT Dâ€™UN CIRCUIT OU Dâ€™UN COMPOSANT (NE FAISANT PAS PARTIE DU GROUPE MOTOPROPULSEUR) (SCFâ€“NP)		12	CLASS 5	CLASSE 5	2025-03-03	11	EMERGENCY/PRIORITY (xi)	URGENCE/PRIORITÃ‰ (xi)	4	QUEBEC	QUEBEC	22:50:00	3	INCIDENT
159559	A25F0090																									3	UNITED STATES	ETATS-UNIS					23	MEDICAL (MED)	MEDICAL (MED)	over Wyoming	12	CLASS 5	CLASSE 5	2025-02-27	5	UNABLE TO PERFORM (vi)	INAPTE Ã€ EXERCER FONCTIONS (vi)	8	FOREIGN	ETRANGER	17:00:00	3	INCIDENT
159558	A25F0089	4127	Dubai International	145	UNITED ARAB EMIRATES	EMIRATS ARABES UNIS				Dubai	25.2528	7	N	N	55.3644	9	E	E	OMDB							145	UNITED ARAB EMIRATES	EMIRATS ARABES UNIS					23	MEDICAL (MED)	MEDICAL (MED)		12	CLASS 5	CLASSE 5	2025-02-24	5	UNABLE TO PERFORM (vi)	INAPTE Ã€ EXERCER FONCTIONS (vi)	8	FOREIGN	ETRANGER	22:40:00	3	INCIDENT
159556	A25F0087										29.69	7	N	N	82.2717	10	W	W								3	UNITED STATES	ETATS-UNIS					29	SYSTEM/COMPONENT FAILURE OR MALFUNCTION (POWERPLANT) (SCFâ€“PP)	PANNE OU MAUVAIS FONCTIONNEMENT Dâ€™UN CIRCUIT OU Dâ€™UN COMPOSANT (FAISANT PARTIE DU GROUPE MOTOPROPULSEUR) (SCFâ€“PP)	in vicinity of KGNV - Gainesville Regional Airport - Gainesville	12	CLASS 5	CLASSE 5	2025-02-24	1	ENGINE (i)	MOTEUR (i)	8	FOREIGN	ETRANGER	21:30:00	3	INCIDENT
159555	A25F0086																									3	UNITED STATES	ETATS-UNIS					28	SYSTEM/COMPONENT FAILURE OR MALFUNCTION (NON-POWERPLANT) (SCFâ€“NP)	PANNE OU MAUVAIS FONCTIONNEMENT Dâ€™UN CIRCUIT OU Dâ€™UN COMPOSANT (NE FAISANT PAS PARTIE DU GROUPE MOTOPROPULSEUR) (SCFâ€“NP)	Over South Carolina	12	CLASS 5	CLASSE 5	2025-02-15	11	EMERGENCY/PRIORITY (xi)	URGENCE/PRIORITÃ‰ (xi)	8	FOREIGN	ETRANGER	19:29:00	3	INCIDENT
159554	A25O0028	1010	Lester B. Pearson Intl	2	CANADA	CANADA	336	ONTARIO	ONTARIO	Toronto	43.6767	7	N	N	79.6306	10	W	W	CYYZ							2	CANADA	CANADA					17	GROUND HANDLING (RAMP)	MANUTENTION AU SOL (RAMP)		12	CLASS 5	CLASSE 5	2025-02-25	11	EMERGENCY/PRIORITY (xi)	URGENCE/PRIORITÃ‰ (xi)	2	ONTARIO	ONTARIO	19:40:00	3	INCIDENT
159553	A25O0027	1010	Lester B. Pearson Intl	2	CANADA	CANADA	336	ONTARIO	ONTARIO	Toronto	43.6695	7	N	N	78.7369	10	W	W	CYYZ	5	E	East	101.25	78.75	90	2	CANADA	CANADA	39	26	Nautical miles	Miles nautique	23	MEDICAL (MED)	MEDICAL (MED)		12	CLASS 5	CLASSE 5	2025-02-18	5	UNABLE TO PERFORM (vi)	INAPTE Ã€ EXERCER FONCTIONS (vi)	2	ONTARIO	ONTARIO	20:00:00	3	INCIDENT
159553	A25O0027	1010	Lester B. Pearson Intl	2	CANADA	CANADA	336	ONTARIO	ONTARIO	Toronto	43.6695	7	N	N	78.7369	10	W	W	CYYZ	5	E	East	101.25	78.75	90	2	CANADA	CANADA	39	26	Nautical miles	Miles nautique	7	CABIN SAFETY EVENTS (CABIN)	Ã‰VÃ‰NEMENTS LIÃ‰S Ã€ LA SÃ‰CURITÃ‰ DES CABINES (CABIN)		12	CLASS 5	CLASSE 5	2025-02-18	5	UNABLE TO PERFORM (vi)	INAPTE Ã€ EXERCER FONCTIONS (vi)	2	ONTARIO	ONTARIO	20:00:00	3	INCIDENT
159552	A25O0026	1010	Lester B. Pearson Intl	2	CANADA	CANADA	336	ONTARIO	ONTARIO	Toronto	42.1683	7	N	N	82.639	10	W	W	CYYZ	11	SW	Southwest	236.25	213.75	225	2	CANADA	CANADA	150	26	Nautical miles	Miles nautique	28	SYSTEM/COMPONENT FAILURE OR MALFUNCTION (NON-POWERPLANT) (SCFâ€“NP)	PANNE OU MAUVAIS FONCTIONNEMENT Dâ€™UN CIRCUIT OU Dâ€™UN COMPOSANT (NE FAISANT PAS PARTIE DU GROUPE MOTOPROPULSEUR) (SCFâ€“NP)		12	CLASS 5	CLASSE 5	2025-02-26	11	EMERGENCY/PRIORITY (xi)	URGENCE/PRIORITÃ‰ (xi)	2	ONTARIO	ONTARIO	17:10:00	3	INCIDENT
159551	A25F0085	5335	Raleigh Executive Jetport Airport	3	UNITED STATES	ETATS-UNIS	443	NORTH CAROLINA	NORTH CAROLINA	Sanford	35.5825	7	N	N	79.1014	10	W	W	KTTA							3	UNITED STATES	ETATS-UNIS					25	RUNWAY EXCURSION (RE)	SORTIE DE PISTE (RE)		12	CLASS 5	CLASSE 5	2025-02-23	4	RUNWAY EXCURSION (v)	SORTIE DE PISTE (v)	8	FOREIGN	ETRANGER	13:27:00	3	INCIDENT
159551	A25F0085	5335	Raleigh Executive Jetport Airport	3	UNITED STATES	ETATS-UNIS	443	NORTH CAROLINA	NORTH CAROLINA	Sanford	35.5825	7	N	N	79.1014	10	W	W	KTTA							3	UNITED STATES	ETATS-UNIS					28	SYSTEM/COMPONENT FAILURE OR MALFUNCTION (NON-POWERPLANT) (SCFâ€“NP)	PANNE OU MAUVAIS FONCTIONNEMENT Dâ€™UN CIRCUIT OU Dâ€™UN COMPOSANT (NE FAISANT PAS PARTIE DU GROUPE MOTOPROPULSEUR) (SCFâ€“NP)		12	CLASS 5	CLASSE 5	2025-02-23	4	RUNWAY EXCURSION (v)	SORTIE DE PISTE (v)	8	FOREIGN	ETRANGER	13:27:00	3	INCIDENT
159549	A25O0025	3884	O'Hare Intl	3	UNITED STATES	ETATS-UNIS	350	ILLINOIS	ILLINOIS	Chicago	41.9793	7	N	N	87.9074	10	W	W	KORD							2	CANADA	CANADA					23	MEDICAL (MED)	MEDICAL (MED)		12	CLASS 5	CLASSE 5	2025-03-01	11	EMERGENCY/PRIORITY (xi)	URGENCE/PRIORITÃ‰ (xi)	2	ONTARIO	ONTARIO	10:40:00	3	INCIDENT
159547	A25W0019	521	FARO	2	CANADA	CANADA	24	YUKON	YUKON	FARO	62.3864	7	N	N	133.649	10	W	W	CZFA	16	NNW	North-northwest	348.75	326.25	337.5	2	CANADA	CANADA	13	26	Nautical miles	Miles nautique	20	LOSS OF CONTROLâ€“INFLIGHT (LOCâ€“I)	PERTE DE CONTRÃ”LE â€“ EN VOL (LOCâ€“I)		12	CLASS 5	CLASSE 5	2025-01-26				3	WESTERN	OUEST	16:00:00	1	ACCIDENT
159544	A25W0018	471	Edmonton Intl	2	CANADA	CANADA	11	ALBERTA	ALBERTA	Edmonton	53.31	7	N	N	113.579	10	W	W	CYEG							2	CANADA	CANADA					28	SYSTEM/COMPONENT FAILURE OR MALFUNCTION (NON-POWERPLANT) (SCFâ€“NP)	PANNE OU MAUVAIS FONCTIONNEMENT Dâ€™UN CIRCUIT OU Dâ€™UN COMPOSANT (NE FAISANT PAS PARTIE DU GROUPE MOTOPROPULSEUR) (SCFâ€“NP)		12	CLASS 5	CLASSE 5	2025-02-28	11	EMERGENCY/PRIORITY (xi)	URGENCE/PRIORITÃ‰ (xi)	3	WESTERN	OUEST	17:45:00	3	INCIDENT
159543	A25F0082	2909	Rhein-Main	516	GERMANY	ALLEMAGNE				Frankfurt	50.0333	7	N	N	8.57056	9	E	E	EDDF							516	GERMANY	ALLEMAGNE					23	MEDICAL (MED)	MEDICAL (MED)		12	CLASS 5	CLASSE 5	2025-02-19	5	UNABLE TO PERFORM (vi)	INAPTE Ã€ EXERCER FONCTIONS (vi)	8	FOREIGN	ETRANGER	09:50:00	3	INCIDENT
159542	A25F0081																									3	UNITED STATES	ETATS-UNIS					29	SYSTEM/COMPONENT FAILURE OR MALFUNCTION (POWERPLANT) (SCFâ€“PP)	PANNE OU MAUVAIS FONCTIONNEMENT Dâ€™UN CIRCUIT OU Dâ€™UN COMPOSANT (FAISANT PARTIE DU GROUPE MOTOPROPULSEUR) (SCFâ€“PP)	over Lake Michigan	12	CLASS 5	CLASSE 5	2025-03-01	11	EMERGENCY/PRIORITY (xi)	URGENCE/PRIORITÃ‰ (xi)	8	FOREIGN	ETRANGER	15:29:00	3	INCIDENT
159541	A25W0017	1774	SUNDRE	2	CANADA	CANADA	11	ALBERTA	ALBERTA	SUNDRE	51.7747	7	N	N	114.681	10	W	W	CFN7	15	NW	Northwest	326.25	303.75	315	2	CANADA	CANADA	21	26	Nautical miles	Miles nautique	28	SYSTEM/COMPONENT FAILURE OR MALFUNCTION (NON-POWERPLANT) (SCFâ€“NP)	PANNE OU MAUVAIS FONCTIONNEMENT Dâ€™UN CIRCUIT OU Dâ€™UN COMPOSANT (NE FAISANT PAS PARTIE DU GROUPE MOTOPROPULSEUR) (SCFâ€“NP)		12	CLASS 5	CLASSE 5	2025-02-27	11	EMERGENCY/PRIORITY (xi)	URGENCE/PRIORITÃ‰ (xi)	3	WESTERN	OUEST	17:52:00	3	INCIDENT
159540	A25F0080																									3	UNITED STATES	ETATS-UNIS					4	AIRPROX/TCAS ALERT/LOSS OF SEPARATION/NEAR MIDAIR COLLISIONS/MIDAIR COLLISIONS (MAC)	AIRPROX/AVERTISSEMENT TCAS/PERTE Dâ€™ESPACEMENT/COLLISION / QUASICOLLISION EN VOL (MAC)	West Virginia in vicinity of waypoint VICCS	12	CLASS 5	CLASSE 5	2025-01-29	16	LOSS OF SEPARATION (x)	PERTE D'ESPACEMENT (x)	8	FOREIGN	ETRANGER	19:46:00	3	INCIDENT
159539	A25O0024	1845	TOBERMORY	2	CANADA	CANADA	336	ONTARIO	ONTARIO	TOBERMORY	45.1377	7	N	N	82.1918	10	W	W	CNR4	11	SW	Southwest	236.25	213.75	225	2	CANADA	CANADA	22	26	Nautical miles	Miles nautique	28	SYSTEM/COMPONENT FAILURE OR MALFUNCTION (NON-POWERPLANT) (SCFâ€“NP)	PANNE OU MAUVAIS FONCTIONNEMENT Dâ€™UN CIRCUIT OU Dâ€™UN COMPOSANT (NE FAISANT PAS PARTIE DU GROUPE MOTOPROPULSEUR) (SCFâ€“NP)		12	CLASS 5	CLASSE 5	2025-02-25	6	DEPRESSURIZATION (vii)	DÃ‰COMPRESSION (vii)	2	ONTARIO	ONTARIO	15:00:00	3	INCIDENT
159537	A24Q0177	1448	Jean Lesage Intl	2	CANADA	CANADA	4	QUEBEC	QUEBEC	Quebec City	46.7911	7	N	N	71.3933	10	W	W	CYQB	3	NE	Northeast	56.25	33.75	45	2	CANADA	CANADA	24	26	Nautical miles	Miles nautique	29	SYSTEM/COMPONENT FAILURE OR MALFUNCTION (POWERPLANT) (SCFâ€“PP)	PANNE OU MAUVAIS FONCTIONNEMENT Dâ€™UN CIRCUIT OU Dâ€™UN COMPOSANT (FAISANT PARTIE DU GROUPE MOTOPROPULSEUR) (SCFâ€“PP)		12	CLASS 5	CLASSE 5	2024-11-17				4	QUEBEC	QUEBEC	17:36:00	1	ACCIDENT
159536	A25P0027	869	KELOWNA	2	CANADA	CANADA	12	BRITISH COLUMBIA	COLOMBIE-BRITANNIQUE	KELOWNA	50.1246	7	N	N	119.413	10	W	W	CYLW	17	N	North	360	348.75	360	2	CANADA	CANADA	10	26	Nautical miles	Miles nautique	9	CONTROLLED FLIGHT INTO OR TOWARD TERRAIN (CFIT)	IMPACT SANS PERTE DE CONTRÃ”LE (CFIT)		12	CLASS 5	CLASSE 5	2025-02-19	15	RISK OF COLLISION (x)	RISQUE DE COLLISION (x)	5	PACIFIC	PACIFIQUE	14:17:00	3	INCIDENT
159536	A25P0027	869	KELOWNA	2	CANADA	CANADA	12	BRITISH COLUMBIA	COLOMBIE-BRITANNIQUE	KELOWNA	50.1246	7	N	N	119.413	10	W	W	CYLW	17	N	North	360	348.75	360	2	CANADA	CANADA	10	26	Nautical miles	Miles nautique	5	ATM/CNS (ATM)	ATM/CNS (ATM)		12	CLASS 5	CLASSE 5	2025-02-19	15	RISK OF COLLISION (x)	RISQUE DE COLLISION (x)	5	PACIFIC	PACIFIQUE	14:17:00	3	INCIDENT
159536	A25P0027	869	KELOWNA	2	CANADA	CANADA	12	BRITISH COLUMBIA	COLOMBIE-BRITANNIQUE	KELOWNA	50.1246	7	N	N	119.413	10	W	W	CYLW	17	N	North	360	348.75	360	2	CANADA	CANADA	10	26	Nautical miles	Miles nautique	9	CONTROLLED FLIGHT INTO OR TOWARD TERRAIN (CFIT)	IMPACT SANS PERTE DE CONTRÃ”LE (CFIT)		12	CLASS 5	CLASSE 5	2025-02-19	15	RISK OF COLLISION (x)	RISQUE DE COLLISION (x)	5	PACIFIC	PACIFIQUE	14:17:00	3	INCIDENT
159536	A25P0027	869	KELOWNA	2	CANADA	CANADA	12	BRITISH COLUMBIA	COLOMBIE-BRITANNIQUE	KELOWNA	50.1246	7	N	N	119.413	10	W	W	CYLW	17	N	North	360	348.75	360	2	CANADA	CANADA	10	26	Nautical miles	Miles nautique	5	ATM/CNS (ATM)	ATM/CNS (ATM)		12	CLASS 5	CLASSE 5	2025-02-19	15	RISK OF COLLISION (x)	RISQUE DE COLLISION (x)	5	PACIFIC	PACIFIQUE	14:17:00	3	INCIDENT
159535	A25P0026	869	KELOWNA	2	CANADA	CANADA	12	BRITISH COLUMBIA	COLOMBIE-BRITANNIQUE	KELOWNA	49.9572	7	N	N	119.378	10	W	W	CYLW							2	CANADA	CANADA					28	SYSTEM/COMPONENT FAILURE OR MALFUNCTION (NON-POWERPLANT) (SCFâ€“NP)	PANNE OU MAUVAIS FONCTIONNEMENT Dâ€™UN CIRCUIT OU Dâ€™UN COMPOSANT (NE FAISANT PAS PARTIE DU GROUPE MOTOPROPULSEUR) (SCFâ€“NP)		12	CLASS 5	CLASSE 5	2025-02-06	11	EMERGENCY/PRIORITY (xi)	URGENCE/PRIORITÃ‰ (xi)	5	PACIFIC	PACIFIQUE	23:32:00	3	INCIDENT
159534	A25P0025	1628	SMITHERS	2	CANADA	CANADA	12	BRITISH COLUMBIA	COLOMBIE-BRITANNIQUE	SMITHERS	54.6738	7	N	N	127.048	10	W	W	CYYD	9	S	South	191.25	168.75	180	2	CANADA	CANADA	10	26	Nautical miles	Miles nautique	30	TURBULENCE ENCOUNTER (TURB)	PASSAGE DANS UNE ZONE DE TURBULENCE (TURB)		12	CLASS 5	CLASSE 5	2025-02-26	3	DIFFICULT TO CONTROL (iv)	DIFFICULTÃ‰S DE MAÃŽTRISE (iv)	5	PACIFIC	PACIFIQUE	16:48:00	3	INCIDENT
159533	A25O0023	1856	Billy Bishop Toronto City	2	CANADA	CANADA	336	ONTARIO	ONTARIO	Toronto	43.6275	7	N	N	79.3961	10	W	W	CYTZ							2	CANADA	CANADA					28	SYSTEM/COMPONENT FAILURE OR MALFUNCTION (NON-POWERPLANT) (SCFâ€“NP)	PANNE OU MAUVAIS FONCTIONNEMENT Dâ€™UN CIRCUIT OU Dâ€™UN COMPOSANT (NE FAISANT PAS PARTIE DU GROUPE MOTOPROPULSEUR) (SCFâ€“NP)		12	CLASS 5	CLASSE 5	2025-02-20	11	EMERGENCY/PRIORITY (xi)	URGENCE/PRIORITÃ‰ (xi)	2	ONTARIO	ONTARIO	12:46:00	3	INCIDENT
159532	A25Q0020	813	IQALUIT	2	CANADA	CANADA	501	NUNAVUT	NUNAVUT	IQALUIT	63.7567	7	N	N	68.5561	10	W	W	CYFB							2	CANADA	CANADA					14	FUEL RELATED (FUEL)	PROBLÃˆMES RELIÃ‰S AU CARBURANT (FUEL)		12	CLASS 5	CLASSE 5	2025-02-26	7	FUEL SHORTAGE (viii)	MANQUE DE CARBURANT (viii)	4	QUEBEC	QUEBEC	01:16:00	3	INCIDENT
159526	A25C0020	1466	RANKIN INLET	2	CANADA	CANADA	501	NUNAVUT	NUNAVUT	RANKIN INLET	62.8106	7	N	N	92.1147	10	W	W	CYRT							2	CANADA	CANADA					28	SYSTEM/COMPONENT FAILURE OR MALFUNCTION (NON-POWERPLANT) (SCFâ€“NP)	PANNE OU MAUVAIS FONCTIONNEMENT Dâ€™UN CIRCUIT OU Dâ€™UN COMPOSANT (NE FAISANT PAS PARTIE DU GROUPE MOTOPROPULSEUR) (SCFâ€“NP)		12	CLASS 5	CLASSE 5	2025-02-25	17	LANDING GEAR RETRACTED/COLLAPSED(v)	TRAIN Dâ€™ATTERRISSAGE RÃ‰TRACTÃ‰/AFFAISSÃ‰(v)	6	CENTRAL	CENTRE	02:14:00	3	INCIDENT
159525	A25P0024	1912	Vancouver Intl	2	CANADA	CANADA	12	BRITISH COLUMBIA	COLOMBIE-BRITANNIQUE	Vancouver	49.1947	7	N	N	123.184	10	W	W	CYVR							2	CANADA	CANADA					28	SYSTEM/COMPONENT FAILURE OR MALFUNCTION (NON-POWERPLANT) (SCFâ€“NP)	PANNE OU MAUVAIS FONCTIONNEMENT Dâ€™UN CIRCUIT OU Dâ€™UN COMPOSANT (NE FAISANT PAS PARTIE DU GROUPE MOTOPROPULSEUR) (SCFâ€“NP)		12	CLASS 5	CLASSE 5	2025-02-07	11	EMERGENCY/PRIORITY (xi)	URGENCE/PRIORITÃ‰ (xi)	5	PACIFIC	PACIFIQUE	12:14:00	3	INCIDENT
159523	A25Q0019	5220	MET â€“ Montreal Metropolitan Airport	2	CANADA	CANADA	4	QUEBEC	QUEBEC	Longueuil, QC	45.5189	7	N	N	73.4172	10	W	W	CYHU							2	CANADA	CANADA					28	SYSTEM/COMPONENT FAILURE OR MALFUNCTION (NON-POWERPLANT) (SCFâ€“NP)	PANNE OU MAUVAIS FONCTIONNEMENT Dâ€™UN CIRCUIT OU Dâ€™UN COMPOSANT (NE FAISANT PAS PARTIE DU GROUPE MOTOPROPULSEUR) (SCFâ€“NP)		12	CLASS 5	CLASSE 5	2025-02-22	11	EMERGENCY/PRIORITY (xi)	URGENCE/PRIORITÃ‰ (xi)	4	QUEBEC	QUEBEC	03:25:00	3	INCIDENT
159522	A25P0023	1912	Vancouver Intl	2	CANADA	CANADA	12	BRITISH COLUMBIA	COLOMBIE-BRITANNIQUE	Vancouver	49.8195	7	N	N	123.733	10	W	W	CYVR	16	NNW	North-northwest	348.75	326.25	337.5	2	CANADA	CANADA	45	26	Nautical miles	Miles nautique	18	ICING (ICE)	GIVRAGE (ICE)		12	CLASS 5	CLASSE 5	2025-02-22	11	EMERGENCY/PRIORITY (xi)	URGENCE/PRIORITÃ‰ (xi)	5	PACIFIC	PACIFIQUE	22:02:00	3	INCIDENT
159522	A25P0023	1912	Vancouver Intl	2	CANADA	CANADA	12	BRITISH COLUMBIA	COLOMBIE-BRITANNIQUE	Vancouver	49.8195	7	N	N	123.733	10	W	W	CYVR	16	NNW	North-northwest	348.75	326.25	337.5	2	CANADA	CANADA	45	26	Nautical miles	Miles nautique	28	SYSTEM/COMPONENT FAILURE OR MALFUNCTION (NON-POWERPLANT) (SCFâ€“NP)	PANNE OU MAUVAIS FONCTIONNEMENT Dâ€™UN CIRCUIT OU Dâ€™UN COMPOSANT (NE FAISANT PAS PARTIE DU GROUPE MOTOPROPULSEUR) (SCFâ€“NP)		12	CLASS 5	CLASSE 5	2025-02-22	11	EMERGENCY/PRIORITY (xi)	URGENCE/PRIORITÃ‰ (xi)	5	PACIFIC	PACIFIQUE	22:02:00	3	INCIDENT
159521	A25P0022	869	KELOWNA	2	CANADA	CANADA	12	BRITISH COLUMBIA	COLOMBIE-BRITANNIQUE	KELOWNA	50.0974	7	N	N	119.397	10	W	W	CYLW	1	N	North	11.25	0	0	2	CANADA	CANADA	8.5	26	Nautical miles	Miles nautique	28	SYSTEM/COMPONENT FAILURE OR MALFUNCTION (NON-POWERPLANT) (SCFâ€“NP)	PANNE OU MAUVAIS FONCTIONNEMENT Dâ€™UN CIRCUIT OU Dâ€™UN COMPOSANT (NE FAISANT PAS PARTIE DU GROUPE MOTOPROPULSEUR) (SCFâ€“NP)		12	CLASS 5	CLASSE 5	2025-02-22	11	EMERGENCY/PRIORITY (xi)	URGENCE/PRIORITÃ‰ (xi)	5	PACIFIC	PACIFIQUE	08:48:00	3	INCIDENT
[truncated: 52,790 more rows]
[truncated: 192 more columns]
