# Supplementary material for: Enhancing aviation safety: An 80-year data-driven model for classification of aviation incident and accident
Source: PLoS One. 2026 May 21;21(5):e0345956. doi: 10.1371/journal.pone.0345956 (PMC13193550; doi:10.1371/journal.pone.0345956)
Supplement: Supplementary Material S1 — (ZIP) [file pone.0345956.s001.zip › Supplementary Material S1/untitled2.py]

# -*- coding: utf-8 -*-
"""Untitled2.ipynb

Automatically generated by Colab.

Original file is located at
    https://colab.research.google.com/drive/1oneZvDUcDC9IbdbgrSCirX2lqVB5e-rY
"""

# ===============================
# STEP 1 - BLOCK 1: IMPORT LIBRARIES
# ===============================

import pandas as pd
import numpy as np
import matplotlib.pyplot as plt
import seaborn as sns

# For better plot appearance
sns.set(style="whitegrid")

# ===============================
# STEP 1 - BLOCK 2: LOAD DATASET
# ===============================

# 🔁 Replace with your actual dataset file
df = pd.read_csv("ASISdb_MDOTW_VW_OCCURRENCE_PUBLIC.csv")

print("Dataset loaded successfully!")
df.shape

# ===============================
# STEP 1 - BLOCK 3: BASIC INSPECTION
# ===============================

# First 5 rows
df.head()

# ===============================
# STEP 1 - BLOCK 4: SHAPE & COLUMNS
# ===============================

print("Dataset Shape (rows, columns):", df.shape)
print("\nColumn Names:")
print(df.columns)

# ===============================
# STEP 1 - BLOCK 5: MISSING VALUES
# ===============================

df.isnull().sum()

# ===============================
# STEP 1 - BLOCK 6: CLASS DISTRIBUTION
# ===============================

label_column = "OccTypeID_DisplayEng"   # 🔁 change if needed

print(df[label_column].value_counts())
print("\nClass Distribution (%):")
print(df[label_column].value_counts(normalize=True) * 100)

# ===============================
# STEP 1 - BLOCK 7: CLASS VISUALIZATION
# ===============================

plt.figure(figsize=(6,4))
sns.countplot(x=label_column, data=df)
plt.title("Class Distribution")
plt.xlabel("Class Label")
plt.ylabel("Count")
plt.show()

# ===============================
# STEP 2 - BLOCK 1: NLP LIBRARIES
# ===============================

import re
import string
import nltk

from nltk.corpus import stopwords
from nltk.tokenize import word_tokenize

# Download required NLTK resources (run once)
nltk.download("punkt")
nltk.download("stopwords")

# ===============================
# STEP 2 - BLOCK 2: CLEANING FUNCTION
# ===============================

stop_words = set(stopwords.words("english"))

def clean_text(text):
    # Convert to lowercase
    text = text.lower()

    # Remove URLs
    text = re.sub(r"http\S+|www\S+", "", text)

    # Remove punctuation
    text = text.translate(str.maketrans("", "", string.punctuation))

    # Tokenize
    tokens = word_tokenize(text)

    # Remove stopwords & short tokens
    tokens = [word for word in tokens if word not in stop_words and len(word) > 2]

    return " ".join(tokens)

# ===============================
# FIX: DOWNLOAD MISSING NLTK RESOURCE
# ===============================

import nltk

nltk.download("punkt")
nltk.download("punkt_tab")
nltk.download("stopwords")

print("NLTK resources downloaded successfully!")

# ===============================
# STEP 2 - BLOCK 3: APPLY CLEANING
# ===============================

text_column = "Summary"   # 🔁 change if needed

df["clean_text"] = df[text_column].astype(str).apply(clean_text)

df[["Summary", "clean_text"]].head()

# ===============================
# STEP 2 - BLOCK 4: EMPTY TEXT CHECK
# ===============================

df["clean_text"].str.len().describe()

# ===============================
# STEP 2 - BLOCK 5: TEXT LENGTH FEATURE
# ===============================

df["text_length"] = df["clean_text"].apply(lambda x: len(x.split()))

df["text_length"].describe()

# ===============================
# STEP 2 - BLOCK 6: TEXT LENGTH VISUALIZATION
# ===============================

plt.figure(figsize=(7,4))
sns.histplot(df["text_length"], bins=30, kde=True)
plt.title("Distribution of Text Length (After Cleaning)")
plt.xlabel("Number of Words")
plt.ylabel("Frequency")
plt.show()

# ===============================
# STEP 2 - BLOCK 7: LENGTH VS CLASS
# ===============================

plt.figure(figsize=(7,4))
sns.boxplot(x=label_column, y="text_length", data=df)
plt.title("Text Length by Class")
plt.xlabel("Class Label")
plt.ylabel("Text Length")
plt.show()

# ===============================
# STEP 3 - BLOCK 1: FEATURES & LABELS
# ===============================

X = df["clean_text"]
y = df[label_column]

print("Total samples:", len(X))

# ===============================
# STEP 3 - BLOCK 2A: FINAL HOLD-OUT SPLIT
# ===============================

from sklearn.model_selection import train_test_split

X_train_text, X_test_text, y_train, y_test = train_test_split(
    X,
    y,
    test_size=0.20,
    random_state=42,
    stratify=y
)

print("Training samples:", len(X_train_text))
print("Testing samples :", len(X_test_text))

# ===============================
# STEP 3 - BLOCK 2B: TF-IDF FIT
# ===============================

from sklearn.feature_extraction.text import TfidfVectorizer

tfidf = TfidfVectorizer(
    max_features=5000,
    ngram_range=(1, 2),
    min_df=2,
    max_df=0.95
)

X_train_tfidf = tfidf.fit_transform(X_train_text)
X_test_tfidf  = tfidf.transform(X_test_text)

print("TF-IDF Train Shape:", X_train_tfidf.shape)
print("TF-IDF Test Shape :", X_test_tfidf.shape)

# ===============================
# STEP 3 - BLOCK 3: VOCABULARY SIZE
# ===============================

vocab_size = len(tfidf.vocabulary_)
print("Vocabulary size:", vocab_size)

# ===============================
# STEP 3 - BLOCK 4: FREEZE TEST SET
# ===============================

print("Final independent test set is now held out and will NOT be used in CV.")

# ===============================
# STEP 4 - BLOCK 1: IMPORT MODELS
# ===============================

from sklearn.model_selection import StratifiedKFold
from sklearn.metrics import accuracy_score, roc_auc_score

from sklearn.svm import LinearSVC
from sklearn.ensemble import RandomForestClassifier
from sklearn.naive_bayes import MultinomialNB

# ===============================
# STEP 4 - BLOCK 2: MODEL SETUP
# ===============================

models = {
    "SVM": LinearSVC(C=1.0, max_iter=5000, random_state=42),
    "Random Forest": RandomForestClassifier(
        n_estimators=200,
        max_depth=None,
        random_state=42,
        n_jobs=-1
    ),
    "Naive Bayes": MultinomialNB(alpha=1.0)
}

# ===============================
# STEP 4 - BLOCK 3: CV SETUP
# ===============================

skf = StratifiedKFold(
    n_splits=5,
    shuffle=True,
    random_state=42
)

# ===============================
# STEP 4 - BLOCK 4: CV EXECUTION
# ===============================

cv_results = {}

for model_name, model in models.items():
    fold_accuracies = []

    print(f"\nModel: {model_name}")

    for fold, (train_idx, val_idx) in enumerate(skf.split(X_train_tfidf, y_train), 1):
        X_tr, X_val = X_train_tfidf[train_idx], X_train_tfidf[val_idx]
        y_tr, y_val = y_train.iloc[train_idx], y_train.iloc[val_idx]

        model.fit(X_tr, y_tr)
        y_pred = model.predict(X_val)

        acc = accuracy_score(y_val, y_pred)
        fold_accuracies.append(acc)

        print(f" Fold {fold} Accuracy: {acc:.4f}")

    cv_results[model_name] = fold_accuracies

# ===============================
# STEP 4 - BLOCK 5: CV STATISTICS
# ===============================

import numpy as np

print("\nCross-Validation Summary:\n")

for model_name, scores in cv_results.items():
    mean_acc = np.mean(scores)
    std_acc  = np.std(scores)

    print(f"{model_name}: Mean Accuracy = {mean_acc:.4f}, Std Dev = {std_acc:.4f}")

# ===============================
# STEP 4 - BLOCK 6: RESULTS TABLE
# ===============================

cv_df = pd.DataFrame(cv_results)
cv_df

# ===============================
# STEP 5 - BLOCK 1: BEST MODEL SELECTION
# ===============================

best_model_name = max(cv_results, key=lambda x: np.mean(cv_results[x]))
best_model_name

# ===============================
# STEP 5 - BLOCK 2: FINAL TRAINING
# ===============================

best_model = models[best_model_name]

best_model.fit(X_train_tfidf, y_train)

print(f"Best model ({best_model_name}) trained on full training data.")

# ===============================
# STEP 5 - BLOCK 3: TEST SET EVALUATION
# ===============================

from sklearn.metrics import (
    accuracy_score,
    classification_report,
    confusion_matrix
)

y_test_pred = best_model.predict(X_test_tfidf)

test_accuracy = accuracy_score(y_test, y_test_pred)

print("Final Test Accuracy:", round(test_accuracy, 4))

# ===============================
# STEP 5 - BLOCK 4: CLASSIFICATION REPORT
# ===============================

print("\nClassification Report:\n")
print(classification_report(y_test, y_test_pred))

# ===============================
# STEP 5 - BLOCK 5: CONFUSION MATRIX
# ===============================

plt.figure(figsize=(6,4))
sns.heatmap(
    confusion_matrix(y_test, y_test_pred),
    annot=True,
    fmt="d",
    cmap="Blues"
)
plt.title(f"Confusion Matrix - {best_model_name}")
plt.xlabel("Predicted Label")
plt.ylabel("True Label")
plt.show()

# ===============================
# STEP 6 - BLOCK 1: AUROC IMPORTS
# ===============================

from sklearn.metrics import roc_auc_score

# ===============================
# STEP 6 - BLOCK 2 (FIXED): CV AUROC (BINARY)
# ===============================

cv_auc_results = {}

for model_name, model in models.items():
    fold_aucs = []

    print(f"\nModel: {model_name}")

    for fold, (train_idx, val_idx) in enumerate(skf.split(X_train_tfidf, y_train), 1):
        X_tr, X_val = X_train_tfidf[train_idx], X_train_tfidf[val_idx]
        y_tr, y_val = y_train.iloc[train_idx], y_train.iloc[val_idx]

        model.fit(X_tr, y_tr)

        # ---- Correct score extraction for binary AUROC ----
        if hasattr(model, "predict_proba"):
            y_scores = model.predict_proba(X_val)[:, 1]  # POSITIVE CLASS
        else:
            y_scores = model.decision_function(X_val)

        auc = roc_auc_score(y_val, y_scores)
        fold_aucs.append(auc)

        print(f" Fold {fold} AUROC: {auc:.4f}")

    cv_auc_results[model_name] = fold_aucs

# STEP 6 - BLOCK 3
for model_name, scores in cv_auc_results.items():
    print(
        f"{model_name}: Mean AUROC = {np.mean(scores):.4f}, "
        f"Std Dev = {np.std(scores):.4f}"
    )

# STEP 6 - BLOCK 4 (FIXED)

if hasattr(best_model, "predict_proba"):
    y_test_scores = best_model.predict_proba(X_test_tfidf)[:, 1]
else:
    y_test_scores = best_model.decision_function(X_test_tfidf)

test_auc = roc_auc_score(y_test, y_test_scores)
print(f"Final Test AUROC ({best_model_name}): {round(test_auc, 4)}")

# ===============================
# STEP 6 - BLOCK 1: IMPORT METRICS
# ===============================

from sklearn.metrics import roc_auc_score, roc_curve

# ===============================
# STEP 6 - BLOCK 2: SCORE FUNCTION
# ===============================

def get_model_scores(model, X):
    """
    Returns scores suitable for AUROC
    """
    if hasattr(model, "predict_proba"):
        return model.predict_proba(X)[:, 1]
    else:
        return model.decision_function(X)

# ===============================
# STEP 6 - BLOCK 3: CV AUROC
# ===============================

cv_auc_results = {}

for model_name, model in models.items():
    fold_aucs = []

    print(f"\nModel: {model_name}")

    for fold, (train_idx, val_idx) in enumerate(skf.split(X_train_tfidf, y_train), 1):
        X_tr, X_val = X_train_tfidf[train_idx], X_train_tfidf[val_idx]
        y_tr, y_val = y_train.iloc[train_idx], y_train.iloc[val_idx]

        model.fit(X_tr, y_tr)
        scores = get_model_scores(model, X_val)

        auc = roc_auc_score(y_val, scores)
        fold_aucs.append(auc)

        print(f" Fold {fold} AUROC: {auc:.4f}")

    cv_auc_results[model_name] = fold_aucs

# ===============================
# STEP 6 - BLOCK 4: AUROC SUMMARY
# ===============================

print("\n5-Fold CV AUROC Summary:\n")

for model_name, aucs in cv_auc_results.items():
    mean_auc = np.mean(aucs)
    std_auc  = np.std(aucs)

    print(f"{model_name}: Mean AUROC = {mean_auc:.4f} ± {std_auc:.4f}")

# ===============================
# STEP 6 - BLOCK 5: MEAN ROC CURVE (5-FOLD STRATIFIED CV)
# ===============================

from sklearn.metrics import roc_curve
import numpy as np
import matplotlib.pyplot as plt

POS_LABEL = "ACCIDENT"   # positive class explicitly defined

plt.figure(figsize=(7,5))

for model_name, model in models.items():

    mean_fpr = np.linspace(0, 1, 100)
    tprs = []

    for train_idx, val_idx in skf.split(X_train_tfidf, y_train):
        X_tr, X_val = X_train_tfidf[train_idx], X_train_tfidf[val_idx]
        y_tr, y_val = y_train.iloc[train_idx], y_train.iloc[val_idx]

        # Train model
        model.fit(X_tr, y_tr)

        # Get decision scores / probabilities
        if hasattr(model, "predict_proba"):
            scores = model.predict_proba(X_val)[:, 1]
        else:
            scores = model.decision_function(X_val)

        # ROC for this fold
        fpr, tpr, _ = roc_curve(
            y_val,
            scores,
            pos_label=POS_LABEL
        )

        # Interpolate TPR
        tprs.append(np.interp(mean_fpr, fpr, tpr))

    # Mean ROC across folds
    mean_tpr = np.mean(tprs, axis=0)
    mean_auc = np.mean(cv_auc_results[model_name])

    plt.plot(
        mean_fpr,
        mean_tpr,
        label=f"{model_name} (Mean AUC = {mean_auc:.3f})"
    )

# Random classifier line
plt.plot([0,1], [0,1], linestyle="--")

plt.xlabel("False Positive Rate")
plt.ylabel("True Positive Rate")
plt.title("Mean ROC Curve (5-Fold Stratified Cross-Validation)")
plt.legend()
plt.show()

# ===============================
# STEP 6 - BLOCK 5: CORRECT MEAN ROC (5-FOLD CV)
# ===============================

import numpy as np
import matplotlib.pyplot as plt
from sklearn.metrics import roc_curve

POS_LABEL = "ACCIDENT"

plt.figure(figsize=(7,5))

for model_name, model in models.items():

    mean_fpr = np.linspace(0, 1, 100)
    tprs = []

    for train_idx, val_idx in skf.split(X_train_tfidf, y_train):
        X_tr, X_val = X_train_tfidf[train_idx], X_train_tfidf[val_idx]
        y_tr, y_val = y_train.iloc[train_idx], y_train.iloc[val_idx]

        model.fit(X_tr, y_tr)

        if hasattr(model, "predict_proba"):
            scores = model.predict_proba(X_val)[:, 1]
        else:
            scores = model.decision_function(X_val)

        fpr, tpr, _ = roc_curve(
            y_val,
            scores,
            pos_label=POS_LABEL
        )

        # ✅ FIXES
        fpr, tpr = np.sort(fpr), np.sort(tpr)
        tpr_interp = np.interp(mean_fpr, fpr, tpr)
        tpr_interp[0] = 0.0     # force start
        tprs.append(tpr_interp)

    mean_tpr = np.mean(tprs, axis=0)
    mean_tpr[-1] = 1.0        # force end

    mean_auc = np.mean(cv_auc_results[model_name])

    plt.plot(
        mean_fpr,
        mean_tpr,
        label=f"{model_name} (Mean AUROC = {mean_auc:.3f})"
    )

plt.plot([0,1], [0,1], linestyle="--", color="gray")
plt.xlabel("False Positive Rate")
plt.ylabel("True Positive Rate")
plt.title("Mean ROC Curve (5-Fold Stratified Cross-Validation)")
plt.legend()
plt.show()
